# Supplementary material for: Comprehensive sequence-to-function mapping of cofactor-dependent RNA catalysis in the glmS ribozyme
Source: Nat Commun. 2020 Apr 3;11:1663. doi: 10.1038/s41467-020-15540-1 (PMC7125110; doi:10.1038/s41467-020-15540-1)
Supplement: Supplementary file 3 — Source Data file [file 41467_2020_15540_MOESM3_ESM.zip]

Archive with 17 entries (14 files):
- glmS ribozyme RNA array_Source Data/
- glmS ribozyme RNA array_Source Data/Source_Data_guide.xlsx
- __MACOSX/
- __MACOSX/glmS ribozyme RNA array_Source Data/
- __MACOSX/glmS ribozyme RNA array_Source Data/._Source_Data_guide.xlsx
- glmS ribozyme RNA array_Source Data/.DS_Store
- __MACOSX/glmS ribozyme RNA array_Source Data/._.DS_Store
- glmS ribozyme RNA array_Source Data/Fig1d_data.xlsx
- __MACOSX/glmS ribozyme RNA array_Source Data/._Fig1d_data.xlsx
- glmS ribozyme RNA array_Source Data/dataframe1_kobs_kcat_KM_rescues.csv
- __MACOSX/glmS ribozyme RNA array_Source Data/._dataframe1_kobs_kcat_KM_rescues.csv
- glmS ribozyme RNA array_Source Data/Fig1e_data.xlsx
- __MACOSX/glmS ribozyme RNA array_Source Data/._Fig1e_data.xlsx
- glmS ribozyme RNA array_Source Data/dataframe3_insertions_deletions.csv
- __MACOSX/glmS ribozyme RNA array_Source Data/._dataframe3_insertions_deletions.csv
- glmS ribozyme RNA array_Source Data/dataframe2_MutationFreq_vs_KineticParameters.csv
- __MACOSX/glmS ribozyme RNA array_Source Data/._dataframe2_MutationFreq_vs_KineticParameters.csv
