# Supplementary material for: Comprehensive sequence-to-function mapping of cofactor-dependent RNA catalysis in the glmS ribozyme
Source: Nat Commun. 2020 Apr 3;11:1663. doi: 10.1038/s41467-020-15540-1 (PMC7125110; doi:10.1038/s41467-020-15540-1)
Supplement: Supplementary file 3 — Source Data file [file 41467_2020_15540_MOESM3_ESM.zip › glmS ribozyme RNA array_Source Data/Source_Data_guide.xlsx]

## Sheet: Figure1
	Figure 1d:	Data points and fit parameters are contained in the Source Data file "Fig1d_data.xlsx".
	Figure 1e:	Data points and fit parameters are contained in the Source Data file "Fig1e_data.xlsx".

## Sheet: Figure2
	Figure 2a:	Data are contained in the Source Data file "dataframe1_kobs_kcat_KM_rescues.csv" (column "kcat").
	Figure 2b:	Data are contained in the Source Data file "dataframe1_kobs_kcat_KM_rescues.csv" (column "KM").
	Figure 2c:	Data are contained in the Source Data file "dataframe2_MutationFreq_vs_KineticParameters.csv" (column "fmut").
	Figure 2d:	Data are contained in the Source Data file "dataframe2_MutationFreq_vs_KineticParameters.csv" (columns "fmut", "kobs_10000uM", and "kcat").
	Figure 2e:	Data are contained in the Source Data file "dataframe2_MutationFreq_vs_KineticParameters.csv" (columns "fmut" and "KM").
	Figure 2f:	Data are contained in the Source Data file "dataframe2_MutationFreq_vs_KineticParameters.csv" (columns "fmut" and "kcat/KM_M-1s-1").
	Figure 2g:	Data are contained in the Source Data file "dataframe1_kobs_kcat_KM_rescues.csv" (columns "kcat" and "KM").

## Sheet: Figure3
	Figure 3:	Data are contained in the Source Data file "dataframe3_insertions_deletions.csv" (column "kobs_10000uM").

## Sheet: Figure4
	Figure 4:	Data are contained in the Source Data file "dataframe1_kobs_kcat_KM_rescues.csv" (column "kobs_10000uM").
		For panel b, we show the geometric mean kobs(10mM) value for each position, calculated from the three possible single mutants at each position.

## Sheet: Figure5
	Figure 5a:	Data are contained in the Source Data file "dataframe1_kobs_kcat_KM_rescues.csv" (columns "Rescue_vs_SingleMut1_10mM" and "Rescue_vs_SingleMut2_10mM").
		As described in the main text and figure, rescue values shown are for second-site mutations displayed on the vertical axis rescuing single mutations on the horizontal axis, drawn from the two aforementioned dataframe columns. These rescue values were then filtered as described in the Online Methods.

## Sheet: SuppFigureS1
	Supp. Figure S1c:	Data are contained in the Source Data file "dataframe2_MutationFreq_vs_KineticParameters.csv" (columns "kobs_10000uM" and "kobs_10000uM_2").

## Sheet: SuppFigureS2
	Supp. Figure S2:	Data are contained in the Source Data file "dataframe1_kobs_kcat_KM_rescues.csv" (columns "kcat", "kobs_10000uM", and "kobs_40uM").

## Sheet: SuppFigureS3
	Supp. Figure S3:	Data are contained in the Source Data file "dataframe1_kobs_kcat_KM_rescues.csv" (columns "kcat" and "KM").

## Sheet: SuppFigureS4
	Supp. Figure S4:	Data are contained in the Source Data files "dataframe3_insertions_deletions.csv" (columns "kobs_10000uM" and "Epistasis") and "dataframe1_kobs_kcat_KM_rescues.csv" (column "kobs_10000uM").

## Sheet: SuppFigureS5
	Supp. Figure S5a:	Data are contained in the Source Data file "dataframe1_kobs_kcat_KM_rescues.csv" (columns "kobs_10000uM" and "kobs_40uM").
		The plotted data correspond to kobs(10mM)/kobs(40uM) for variants with kobs(10mM) ≥ 1e-5 1/s.
