# Supplementary material for: Comprehensive sequence-to-function mapping of cofactor-dependent RNA catalysis in the glmS ribozyme
Source: Nat Commun. 2020 Apr 3;11:1663. doi: 10.1038/s41467-020-15540-1 (PMC7125110; doi:10.1038/s41467-020-15540-1)
Supplement: Supplementary file 3 — Source Data file [file 41467_2020_15540_MOESM3_ESM.zip › glmS ribozyme RNA array_Source Data/Fig1d_data.xlsx]

## Sheet: Experimental data
Time (s)	G37C normalized intensity	C5G normalized intensity	C55U normalized intensity	G1A normalized intensity	G53U normalized intensity	A27U normalized intensity	C5A normalized intensity	G38A normalized intensity	G26U normalized intensity	C10A normalized intensity	G26A normalized intensity	G23A normalized intensity	U25A normalized intensity	Consensus normalized intensity
-390.808	1.00138	1.01933	1.00577	0.996745	0.997496	0.9964	1.01733	1.00629	1.00687	0.993961	0.998746	1.00249	1.00282	1.00064
-379.902	1.00465	1.00318	1.01416	1.01582	1.00279	0.991846	0.993551	1.00049	1.00422	1.00361	1.01379	0.999472	0.989471	1.0021
-368.792	1.00845	0.990388	0.997293	0.996181	1.00058	0.987875	1.00698	0.995656	1.01366	0.989519	0.987271	0.995797	0.983586	0.999563
-357.683	1.00656	0.994595	0.994856	0.999283	1.00404	0.993133	1.00057	1.0062	1.00519	1.00063	0.992069	1.00231	0.990769	0.997725
-347.089	1.0095	1.00694	0.999077	1.00016	0.994208	0.997372	1.00388	0.991536	0.997238	1.00011	0.995426	0.998098	1.00887	0.999869
-335.87	1.01723	1.01487	1.01221	1.0056	1.00314	1.00526	1.00927	1.00392	0.994387	1.01734	0.998267	1.00226	0.984931	0.999151
-324.23	0.996588	1.00409	0.989374	1.0076	0.998662	1.00716	1.0069	0.982831	1.00049	0.995918	1.00073	0.997073	1.00641	0.999768
-311.933	0.998997	0.99002	1.00284	1.00054	0.994589	0.993828	1.01192	0.992758	0.995764	1.00133	0.994836	1.01619	1.00222	0.998989
-300.011	0.988668	0.985609	1.00288	1.0142	0.995831	0.988757	0.998919	0.995187	1.00951	0.993197	0.999059	0.983877	0.98848	1.00003
-290.12	0.998842	1.00143	1.00803	1.0054	0.997381	0.990301	0.992969	1.00684	1.01162	1.01121	1.00963	0.992982	0.997899	0.999569
-279.198	0.992386	1.00719	0.999115	0.999481	0.989336	1.00008	1.02514	1.0027	1.00284	1.00537	0.99429	1.01427	1.00438	0.997213
-268.683	0.99845	0.990291	1.00061	1.0031	0.989176	0.987444	0.98912	0.987556	1.00105	0.999762	0.989404	0.987508	1.00133	0.995389
-258.105	1.01018	1.01317	1.00369	1.00935	1.00712	1.01039	1.00652	0.990147	0.9972	1.01008	1.00569	0.985582	1.01724	1.00226
-238.636	0.988629	1.00272	0.99695	0.995194	0.993412	0.983299	0.993483	0.996706	0.995445	0.997109	0.995382	0.998765	0.992018	0.995016
-226.839	0.99697	0.996305	1.00006	0.996297	0.976693	0.992454	1.00693	1.00687	0.998929	0.998045	0.998434	0.992803	0.987965	0.995171
-214.089	0.998604	0.980477	0.994174	1.00329	1.00253	1.00364	0.982502	0.993651	0.993059	1.0061	1.00127	0.997489	0.997157	0.999354
-203.495	0.995282	0.996777	0.985625	0.983944	0.99717	1.00828	1.00655	0.9995	0.995721	0.996337	0.986	1.00054	1.01069	0.997869
-191.855	0.991363	1.00982	1.00277	1.0039	0.999403	1.01239	0.992865	1.00444	0.986039	1.01071	1.01301	1.00429	1.01677	1.00045
-180.12	0.993332	1.0055	1.00523	1.00073	0.99589	1.00698	0.999415	0.993695	0.994717	0.999361	1.00807	0.997646	1.00939	1.00231
-169.917	0.990339	0.992943	1.00094	0.999839	1.00589	1.00267	0.996055	1.00861	1.00281	0.999883	1.00465	1.00193	0.990973	1.00013
-159.402	0.982569	0.984956	0.987643	0.994337	0.996822	0.994679	0.990621	0.996031	1.00568	0.982452	1.00175	0.997712	1.01525	1.00086
-149.058	1.00346	0.995853	1.01076	0.992301	1.00135	0.99275	0.993009	1.01739	0.9995	1.00413	0.999259	1.00296	0.993506	1.00024
-138.073	1.00102	1.01013	0.997116	0.999449	1.00549	1.00626	0.987904	1.00735	1.0043	0.998653	1.00524	0.983574	0.99775	1.00103
-127.073	1.01144	1.01453	0.997089	0.985669	1.00421	1.01135	1.00109	1.00486	0.990398	1.00687	1.00095	1.01627	1.01163	0.999971
-116.448	1.00117	0.998551	0.991851	0.994517	1.00266	1.00984	1.00713	0.993061	0.988214	0.988628	0.990228	1.00712	1.00213	1.00044
-106.355	1.00778	0.992661	1.0009	1.00053	1.01089	0.999918	0.974329	0.997246	0.997098	0.99452	1.00583	0.985432	0.995523	1.00285
-94.027	1.00158	1.00991	0.999378	0.996837	1.01105	1.01282	1.01111	1.01271	0.998927	1.00024	1.01082	1.01276	0.998645	1.00471
-83.183	0.989581	0.986525	0.996227	0.990427	0.99271	0.989372	0.993324	1.01008	1.00287	0.989681	0.994174	1.01475	0.982357	0.997687
-61.386	1.01167	0.997208	1.00313	1.00493	1.00676	1.01714	1.00669	1.00338	1.00467	1.00297	1.00474	1.00127	1.00819	1.00512
-50.917	1.00311	1.0038	0.999934	1.00381	1.02396	1.00776	0.992874	0.992935	1.0011	1.00201	1.00161	1.0074	1.01237	1.00496
-37.73	0.986023	0.983467	1.0107	0.980419	0.998713	0.987896	0.992408	0.989356	0.99474	1.00058	0.972056	1.00366	0.995425	1.00143
-33.777	1.02109	1.00556	1.00484	1.00089	0.987044	0.997773	0.980174	1.00687	0.986009	0.995166	0.987282	1.00402	1.00804	1.00339
-29.292	0.993298	1.00538	1.00685	0.997248	1.01689	1.01253	1.01238	0.999639	1.00314	1.00254	1.04336	1.00267	1.00957	1.01159
-25.339	1.03612	1.00961	0.984455	1.01133	1.00387	1.00573	1.04249	1.00013	0.993185	1.00258	0.997839	0.979074	0.974505	0.999632
-21.402	1.01779	0.984171	1.00114	0.992328	0.965248	0.998261	0.983291	0.996547	0.976896	0.96194	1.00185	1.00496	0.984695	0.996062
-17.495	1.01103	1.01936	1.00966	0.987742	1.03334	0.998743	1.00205	1.00194	0.998465	1.01326	1.00532	1.01845	1.02296	1.00201
-13.167	1.01796	1.00077	0.988587	1.02875	0.991346	1.00042	1.00276	1.00033	0.991825	1.00336	0.989477	0.972574	0.986618	0.999159
-9.198	1.00188	1.00704	1.01514	1.03639	0.988917	0.997983	0.991071	1.02703	1.00952	1.00221	0.988097	1.00437	1.01744	1.00204
-4.761	1.00925	0.987076	0.99971	0.971006	1.01989	0.996098	0.970283	0.993376	1.00174	0.996916	1.01702	1.00799	0.996891	0.989819
0.005	1.01664	1.00525	0.995506	0.98935	1.02901	1.00988	1.01582	1.0165	1.00511	1.01185	0.981027	0.96879	0.978915	0.944106
5.411	1.01705	0.989167	1.01997	0.982517	0.981522	1.02184	1.01479	1.01366	0.969889	0.996206	1.00768	0.976861	1.00178	0.838544
9.817	1.00318	0.991679	0.983882	0.980968	1.00912	0.989826	0.962704	1.01064	1.01249	0.986447	1.00739	0.96883	0.89556	0.731079
13.88	0.998064	1.01872	0.986999	0.998248	0.997151	1.01298	0.98509	1.01881	0.999884	0.974964	0.97779	0.934543	0.859848	0.643144
17.661	1.04717	0.992638	1.05527	0.997996	0.999635	0.989637	0.991479	0.987899	1.00177	0.971469	0.975549	0.93875	0.811581	0.594145
22.364	0.988722	0.992953	0.984292	0.989725	1.0175	0.98056	1.00246	0.997507	0.987333	0.973811	0.991312	0.892215	0.77432	0.535837
26.208	1.00685	1.00046	0.977123	0.982548	0.994374	0.979158	0.991484	0.997733	0.958763	0.962109	0.904119	0.839205	0.7058	0.499173
30.677	0.999698	0.970506	1.00746	1.01595	0.973046	0.987692	0.986675	0.993078	0.983206	0.930378	0.943812	0.851492	0.70021	0.484672
34.708	0.975561	1.01267	0.996631	1.00479	0.997847	0.983722	0.992408	1.01736	0.979682	0.933545	0.928522	0.834616	0.690474	0.473921
38.411	1.00584	0.982886	0.98372	1.00718	0.977829	0.977558	0.971759	0.968505	0.956164	0.94698	0.883602	0.798622	0.633343	0.458715
42.583	1.01506	0.969168	0.995058	0.998022	0.955108	0.973012	1.00103	1.00022	0.977533	0.926845	0.917001	0.808618	0.614661	0.454159
46.208	0.960211	1.00851	1.00054	1.02242	0.994813	0.992456	0.983547	1.01901	0.995907	0.922886	0.906519	0.792257	0.60912	0.450458
50.817	1.00701	1.00641	0.989902	0.983584	0.978295	0.995323	0.962646	0.981233	0.951256	0.927883	0.879125	0.76744	0.591953	0.441062
54.302	1.00447	0.982903	1.0024	0.984058	0.973178	0.991625	0.98893	0.979751	0.960134	0.918256	0.884165	0.765616	0.576387	0.44581
58.708	0.97777	0.993007	0.986843	1.00816	0.987542	0.981815	0.979123	1.00384	0.97233	0.909127	0.90771	0.753041	0.59724	0.441968
62.083	1.03158	0.995936	0.97505	0.988433	0.965609	0.953903	0.96578	0.964158	0.956354	0.906494	0.832954	0.7305	0.539089	0.429038
66.802	0.984878	0.994932	1.03208	0.989154	0.991998	0.991938	0.982248	1.02063	0.960409	0.897418	0.890523	0.753933	0.54936	0.442198
70.317	0.975394	0.997347	0.975592	0.983486	1.00244	0.977259	0.984511	0.987766	0.955865	0.888443	0.871248	0.739791	0.526128	0.438577
75.395	1.03945	1.01452	0.983659	1.0068	1.00067	0.98894	0.955023	0.985802	0.949065	0.900825	0.808051	0.709399	0.530072	0.429628
80.255	1.01146	1.00809	1.00829	0.98618	0.986669	0.995798	0.980812	1.022	0.956449	0.864584	0.845137	0.713678	0.510672	0.435963
84.942	0.975086	0.999694	0.97181	0.979502	0.982687	0.977852	0.980162	0.968619	0.942046	0.873768	0.840211	0.695337	0.498463	0.433176
89.63	1.02597	1.02745	0.969286	1.00921	1.01086	1.02011	0.975935	0.975063	0.944398	0.891021	0.788512	0.685251	0.502267	0.423678
93.63	0.999645	0.991847	1.01412	0.992917	0.993585	0.988586	0.986403	0.994317	0.93593	0.880043	0.831735	0.694028	0.512349	0.431813
98.755	0.981405	1.00326	0.986101	0.989035	1.0159	0.978332	1.00133	0.98002	0.951901	0.886472	0.842964	0.678822	0.509451	0.434026
103.208	1.03918	1.00512	0.989466	1.01135	0.98237	0.985334	0.977559	0.977884	0.933138	0.867424	0.765725	0.634748	0.465666	0.424517
106.989	0.976912	0.99085	0.992753	0.976943	0.973865	0.978938	0.963723	0.994526	0.942558	0.852321	0.816854	0.662609	0.491586	0.427481
111.63	0.970418	1	0.980566	0.98678	1.00502	0.972593	0.976476	0.965386	0.958338	0.865559	0.801274	0.637992	0.484677	0.427483
116.63	0.995888	1.00502	0.971128	0.976569	0.974659	0.988531	0.967964	0.991191	0.922437	0.857412	0.754583	0.613054	0.462256	0.421394
120.02	0.969633	0.986575	1.00117	0.984727	0.966435	0.969084	0.987319	0.970961	0.923585	0.835131	0.778969	0.646167	0.469609	0.420887
124.255	0.974761	1.00505	0.994338	0.996573	0.989034	0.973328	0.977024	0.966033	0.932805	0.84874	0.773338	0.621539	0.49579	0.426135
128.005	1.03362	1.00678	0.976619	1.00052	0.9754	0.9893	0.992697	0.975781	0.897918	0.839329	0.740768	0.619657	0.457237	0.418319
132.317	1.0026	0.971684	1.01011	0.998822	0.979463	0.985696	0.981433	0.970211	0.930808	0.823953	0.770818	0.631697	0.490303	0.428299
136.223	0.992863	1.02449	0.979129	0.997531	1.00379	0.977559	0.993969	0.990074	0.930421	0.83786	0.75982	0.640255	0.478861	0.42492
211.692	1.03313	0.971955	0.988674	0.985892	0.99674	0.973557	0.945861	0.911061	0.859309	0.771866	0.624973	0.528045	0.433124	0.406531
216.536	1.01324	0.986454	0.968984	0.984539	0.970309	0.984061	0.960741	1.00399	0.870574	0.753774	0.66239	0.53997	0.452038	0.413
221.786	1.01743	1.00941	0.970704	0.977805	0.987316	0.981676	0.964139	0.967378	0.851954	0.746483	0.659477	0.56905	0.485432	0.417447
284.458	1.01474	0.984156	0.980725	0.980137	0.965481	0.968804	0.965477	0.904806	0.816185	0.709524	0.570584	0.483109	0.445546	0.404402
289.911	1.00802	0.975449	0.991581	0.99705	0.983797	0.969688	0.956762	0.953217	0.830042	0.708194	0.619919	0.512761	0.412654	0.412549
293.77	0.994228	0.97892	0.981965	0.983485	0.996971	0.97641	0.970011	0.948978	0.82819	0.691224	0.612281	0.536187	0.441791	0.414866
141.255	0.994137	0.99197	1.02045	1.00868	1.00103	0.971252	1.00138	0.952158	0.924177	0.835779	0.768492	0.626016	0.482723	0.458042
145.208	0.990832	1.00733	0.99889	0.97936	1.01031	0.981575	0.976181	0.986276	0.923276	0.826057	0.735486	0.582916	0.477888	0.416232
149.895	1.02201	1.0081	0.993407	0.980184	1.00208	0.988693	0.969528	0.95799	0.900894	0.856166	0.722704	0.593181	0.474767	0.416489
155.005	1.00436	1.00394	1.00409	0.998623	0.982528	1.02269	0.974185	0.956631	0.905907	0.813185	0.70839	0.592747	0.489421	0.419295
159.958	0.986334	1.00414	0.985603	0.963166	0.982737	0.983444	0.955209	0.932789	0.905057	0.797808	0.701515	0.597319	0.474631	0.412576
164.723	0.994523	0.997499	0.999061	0.999802	0.993449	0.976791	0.980544	0.991313	0.904237	0.80283	0.730459	0.594722	0.464534	0.421285
168.895	1.00891	1.02775	0.988755	1.02463	1.01045	0.962896	0.989532	0.946393	0.894354	0.81691	0.702864	0.556137	0.473934	0.417821
172.723	1.01387	0.97099	0.998449	0.987572	0.982835	0.9679	0.949264	0.980396	0.904853	0.790696	0.719229	0.589881	0.473713	0.419211
177.489	0.966541	0.986589	0.994802	0.992659	0.989551	0.97023	0.949765	0.970499	0.887233	0.793399	0.698377	0.607341	0.46639	0.41992
180.911	0.990775	1.00543	0.98194	0.997401	1.0028	0.994273	0.966992	0.958371	0.891293	0.794192	0.693758	0.600604	0.482688	0.422476
185.973	0.988372	0.968393	0.982612	0.985683	0.984619	0.996569	0.991981	0.950445	0.875832	0.795195	0.677031	0.55118	0.456309	0.413898
191.583	1.02099	0.987024	0.998433	0.991467	0.962957	0.970164	0.973391	0.95495	0.874354	0.787848	0.657849	0.58636	0.44787	0.417101
201.348	1.00757	0.993376	1.01442	1.00749	1.00378	1.00531	0.98651	0.956351	0.88152	0.77753	0.664497	0.525695	0.438405	0.409585
206.177	1.02214	1.0113	0.9962	0.9897	0.999407	0.992284	0.975147	0.944409	0.884544	0.795565	0.676359	0.585033	0.500054	0.450825
299.177	1.01049	1.03534	1.01307	0.993512	1.00662	0.989893	0.968328	0.955387	0.833902	0.737545	0.628858	0.536336	0.479132	0.43846
303.005	0.956057	1.01835	0.977637	0.975743	0.977784	0.967551	0.954686	0.930136	0.819662	0.708829	0.567687	0.492166	0.434431	0.405433
307.52	0.991496	1.00351	0.982724	0.999838	0.999636	0.999067	0.966743	0.925126	0.829147	0.716624	0.580562	0.510769	0.468756	0.412632
311.333	1.02244	1.01692	0.980845	0.992028	0.974248	0.986161	0.944513	0.924806	0.847563	0.705001	0.568231	0.495284	0.447087	0.405461
316.505	0.99635	0.980263	0.99985	1.0027	0.980886	0.978904	0.97984	0.9049	0.813541	0.676666	0.54193	0.510799	0.453943	0.407081
321.052	1.01713	0.992974	1.01812	1.01003	1.00895	0.969551	0.961798	0.969177	0.840548	0.694685	0.585547	0.501623	0.451706	0.418064
325.38	1.03352	0.987867	0.97144	0.988578	0.968975	0.980274	0.945751	0.896293	0.805169	0.697864	0.542599	0.495034	0.453073	0.401181
329.208	0.976482	0.988507	1.00171	1.0047	0.978366	0.962449	0.941197	0.925055	0.843692	0.675075	0.603053	0.502731	0.427222	0.409414
333.005	0.99019	0.985188	0.988557	0.985021	0.983553	0.976006	0.947362	0.93556	0.84488	0.693142	0.570631	0.526623	0.444248	0.408914
337.38	0.994149	0.982851	1.00089	0.981887	0.988356	0.99519	0.968913	0.947756	0.823921	0.675787	0.596064	0.528312	0.466782	0.415489
341.708	1.01059	1.00253	1.00642	0.977341	0.993829	0.967533	0.976659	0.91813	0.786516	0.669885	0.56656	0.494968	0.446963	0.405536
345.505	1.02932	0.994041	1.00285	0.982803	0.97766	0.957594	0.947404	0.904476	0.808859	0.686457	0.542591	0.492806	0.441068	0.405476
354.255	0.992414	1.00636	1.02213	0.97926	0.977048	0.968851	0.931271	0.929633	0.796124	0.664205	0.537427	0.47351	0.440778	0.397578
358.177	1.03122	0.99569	0.968508	0.997378	1.00436	0.986307	0.956737	0.915101	0.824745	0.711083	0.576091	0.507957	0.487649	0.448072
546.208	1.00494	1.01783	1.02993	0.969652	0.97797	0.966332	0.950952	0.874797	0.72538	0.623537	0.501341	0.485956	0.450634	0.426749
549.536	0.973527	1.0262	0.976133	0.996154	0.961013	0.926186	0.928916	0.873409	0.72165	0.598284	0.50074	0.454249	0.431843	0.39398
553.708	1.02476	1.01278	0.977094	1.01237	0.978373	0.983016	0.929722	0.884791	0.737158	0.614943	0.468837	0.448698	0.440758	0.409418
557.52	1.00979	1.01476	1.0081	0.98536	0.98327	0.973018	0.943175	0.880429	0.735173	0.624032	0.473162	0.466177	0.461965	0.403174
561.942	1.00492	0.989122	1.01672	1.01624	0.970899	0.973234	0.930177	0.91221	0.746234	0.590136	0.482546	0.478265	0.439949	0.398514
565.723	0.993121	0.980936	1.00902	0.981867	0.997158	0.929333	0.906943	0.879839	0.732456	0.58734	0.461594	0.466355	0.451815	0.403186
569.645	1.01613	0.993734	1.00587	0.949733	0.986769	0.949922	0.947724	0.865762	0.720314	0.580475	0.444305	0.459601	0.417426	0.395496
575.052	0.996431	0.985691	0.994959	0.982322	0.958297	0.962704	0.932704	0.896694	0.719731	0.596531	0.494987	0.46557	0.401648	0.403048
579.598	0.975739	0.997111	0.983168	0.980253	0.994908	0.957113	0.91973	0.848926	0.732719	0.581077	0.481776	0.49399	0.441649	0.403251
583.614	0.988391	0.988342	1.00895	0.961033	0.993915	0.956102	0.912381	0.87225	0.704158	0.608944	0.507609	0.508843	0.464781	0.408384
588.442	1.01311	0.973451	1.00516	0.987406	0.979504	0.932166	0.919407	0.842313	0.696785	0.586763	0.455244	0.463709	0.413314	0.395368
593.411	1.033	1.02648	0.993399	0.999833	0.972889	0.95402	0.902874	0.854662	0.724418	0.588032	0.458736	0.480148	0.459669	0.401873
601.411	1.01047	1.00931	1.01788	0.988055	0.982286	0.94845	0.921557	0.866891	0.705168	0.567294	0.451956	0.452681	0.401414	0.395776
605.802	1.00849	0.987435	1.00595	0.963593	0.989946	0.96284	0.923679	0.878596	0.695314	0.604524	0.481977	0.498557	0.462391	0.436367
1012.43	0.960756	1.00373	0.989401	0.985605	0.979168	0.925998	0.890466	0.817593	0.587519	0.548517	0.455542	0.452561	0.468264	0.416751
1016.8	0.999339	1.00008	0.978223	0.955869	0.978438	0.903907	0.868084	0.79072	0.593909	0.529774	0.434752	0.438877	0.42554	0.391002
1021.22	0.970037	1.02009	0.964533	0.966643	0.962463	0.931066	0.875443	0.78371	0.585516	0.529793	0.427264	0.467597	0.445309	0.389489
1025.6	1.02366	1.02904	0.9954	0.973858	0.987206	0.933488	0.860743	0.838622	0.581423	0.520291	0.452911	0.449957	0.459612	0.396316
1029.33	1.03682	0.96663	1.00788	0.949933	0.957552	0.919089	0.883937	0.775805	0.588326	0.47755	0.401264	0.46574	0.424023	0.390069
1033.99	1.00042	1.0195	1.01106	0.983339	0.9988	0.941202	0.883307	0.825891	0.602996	0.5162	0.428788	0.457171	0.446386	0.400344
1037.97	0.998507	1.00663	1.00038	0.956433	0.982392	0.921192	0.889565	0.766845	0.586938	0.495924	0.412457	0.473856	0.425867	0.38937
1042.01	1.0027	0.993741	0.979725	0.961112	0.96474	0.938292	0.882012	0.821152	0.583967	0.525154	0.462499	0.460361	0.436578	0.398544
1045.89	0.997449	0.980111	0.993799	0.938784	0.956466	0.921606	0.889726	0.787148	0.601711	0.531633	0.448096	0.479551	0.425149	0.395704
1050.24	1.02015	1.00981	0.986381	0.966498	0.989687	0.944806	0.902968	0.837368	0.58628	0.5383	0.445109	0.501768	0.457027	0.40815
1055.02	0.987031	1.0108	1.01239	1.00098	0.980685	0.906795	0.878571	0.791749	0.565984	0.496212	0.424546	0.448278	0.413679	0.396215
1058.89	1.00355	0.970692	0.987286	0.979991	0.965374	0.91472	0.849901	0.814679	0.573541	0.495128	0.419696	0.474539	0.409815	0.398705
1068.49	1.00323	0.998043	1.01279	0.991243	0.954857	0.940416	0.872289	0.811291	0.588897	0.51189	0.420399	0.413156	0.413847	0.388572
1072.41	1.03758	1.00163	0.979819	0.99617	0.974661	0.946289	0.874291	0.78946	0.590699	0.537397	0.444806	0.472218	0.474221	0.433263
1850.01	1.00357	0.965786	0.976668	0.959889	0.970761	0.8965	0.818203	0.72455	0.494993	0.506997	0.422887	0.452411	0.447553	0.418607
1853.49	1.01496	1.00563	1.00026	0.949093	0.926625	0.874042	0.803798	0.701814	0.481051	0.474279	0.423161	0.422745	0.442183	0.386272
1857.68	1.00974	1.00118	0.986314	0.991775	0.969462	0.882301	0.825003	0.683741	0.462331	0.501056	0.403985	0.451016	0.427448	0.390724
1861.64	0.968467	0.988241	0.987039	0.953172	0.956791	0.88295	0.814653	0.697746	0.447397	0.508125	0.42157	0.452237	0.408988	0.38865
1866.71	0.965169	0.988752	0.973365	0.953896	0.919955	0.856935	0.783218	0.712694	0.442169	0.457976	0.405406	0.436464	0.414519	0.386052
1871.11	1.01578	0.991723	0.993511	0.947725	0.944288	0.88556	0.812771	0.717469	0.499072	0.469019	0.399849	0.462497	0.460131	0.393368
1875.39	0.974964	0.985366	0.982677	0.945048	0.93965	0.874883	0.78152	0.669142	0.474721	0.47357	0.395428	0.432628	0.424818	0.38135
1879.74	1.02345	1.00912	0.975319	0.967295	0.931397	0.885289	0.804472	0.715194	0.480603	0.48126	0.446994	0.440356	0.414564	0.394346
1884.52	0.993272	0.982794	0.981527	0.906299	0.944041	0.855592	0.789961	0.692819	0.459308	0.443244	0.395784	0.450114	0.424497	0.390276
1887.76	0.985376	0.98512	0.999396	0.948674	0.94328	0.891699	0.80932	0.708703	0.470938	0.488418	0.433257	0.474583	0.429767	0.39723
1891.8	0.980072	0.979466	0.969122	0.984805	0.936671	0.875278	0.806453	0.691828	0.466654	0.458178	0.408047	0.443896	0.412788	0.39015
1896.57	1.05164	1.00014	0.984743	0.949067	0.929577	0.890281	0.782639	0.687665	0.468874	0.47842	0.405482	0.463956	0.427183	0.390571
1905.27	0.999122	1.01145	0.974809	0.97296	0.947948	0.872916	0.813111	0.693274	0.460606	0.477594	0.395024	0.415353	0.427012	0.384712
1909.27	1.01731	0.9941	0.956447	0.968743	0.960047	0.900979	0.837185	0.71534	0.482392	0.515392	0.461	0.501416	0.4539	0.42761
3587.04	1.02622	1.00526	0.99985	0.950045	0.929722	0.799996	0.709704	0.612385	0.416132	0.487778	0.444453	0.457122	0.41153	0.410285
3591.58	1.00957	0.992589	0.98073	0.945293	0.865689	0.782612	0.711706	0.578634	0.408003	0.448271	0.399545	0.408849	0.415318	0.382569
3595.89	1.03403	1.00311	0.974285	0.977036	0.93046	0.802858	0.683255	0.568939	0.40124	0.475853	0.418211	0.45064	0.458946	0.390243
3600.1	1.02106	0.980651	0.961309	0.924323	0.913369	0.793614	0.713026	0.588044	0.421629	0.441589	0.381746	0.438946	0.42319	0.379237
3604.22	1.00307	1.00757	0.972156	0.930466	0.88711	0.774255	0.700941	0.566662	0.414374	0.432535	0.385325	0.452601	0.401602	0.382936
3607.8	1.02857	1.03118	0.990747	0.966173	0.892939	0.774243	0.727035	0.585844	0.409663	0.442098	0.407831	0.458263	0.444162	0.391466
3612.93	1.00893	0.975213	0.950807	0.928156	0.889699	0.799553	0.718328	0.570015	0.405608	0.444974	0.373061	0.402721	0.41741	0.37749
3617.72	1.00016	0.969968	0.977412	0.916803	0.863351	0.783955	0.667135	0.596567	0.393735	0.447711	0.427352	0.43129	0.414846	0.387335
3621.41	0.959635	0.959255	0.970221	0.938819	0.896528	0.77128	0.682026	0.563487	0.409169	0.447228	0.400857	0.466554	0.398062	0.384295
3625.66	1.01544	0.966307	0.974451	0.957172	0.908564	0.808725	0.711323	0.60171	0.392797	0.480535	0.434517	0.456837	0.432544	0.393517
3630.86	0.973515	0.973398	0.998436	0.956696	0.921073	0.786101	0.72304	0.571711	0.403964	0.436566	0.411787	0.453385	0.39955	0.386812
3635.55	1.07621	0.991702	0.998386	0.912254	0.900398	0.803352	0.677164	0.575563	0.42721	0.450923	0.408002	0.462789	0.425568	0.391141
3645.36	0.996281	0.988916	0.973842	0.938995	0.905191	0.802475	0.667526	0.542333	0.384556	0.441504	0.388247	0.42807	0.390895	0.381488
3650.19	1.01912	0.973565	0.981556	0.941167	0.906176	0.802924	0.717734	0.616939	0.446327	0.502657	0.415445	0.485072	0.438766	0.423888
7127.52	0.973335	0.977923	0.952392	0.870424	0.840244	0.678632	0.584643	0.510234	0.388553	0.466624	0.411584	0.423869	0.443944	0.396217
7130.32	1.02335	0.985773	0.933171	0.880807	0.801997	0.634283	0.578029	0.485396	0.375377	0.458437	0.39438	0.403707	0.412966	0.377112
7133.68	0.991289	0.987002	0.951755	0.894655	0.847085	0.649837	0.554936	0.488648	0.37478	0.449133	0.388903	0.440095	0.429317	0.375656
7136.46	1.00938	0.996693	0.940148	0.904874	0.847938	0.659548	0.542521	0.493315	0.368662	0.446638	0.377348	0.433118	0.421636	0.378655
7139.22	1.01582	0.985527	0.951863	0.878458	0.842812	0.642015	0.575708	0.507398	0.389572	0.427342	0.410665	0.447519	0.423083	0.374821
7142.57	0.998612	0.988693	0.942645	0.88448	0.85215	0.644166	0.544359	0.496542	0.400891	0.436258	0.395447	0.442217	0.402854	0.383998
7145.35	0.972531	0.980203	0.937651	0.871133	0.804314	0.634433	0.550457	0.455448	0.373222	0.432088	0.380235	0.408146	0.398999	0.36654
7148.11	0.987265	0.978505	0.967985	0.881968	0.830332	0.653784	0.569919	0.515804	0.386254	0.444811	0.437372	0.447253	0.418492	0.382353
7151.47	0.992507	0.988051	0.951956	0.888699	0.828034	0.648233	0.562328	0.518953	0.377213	0.433247	0.419155	0.444789	0.406972	0.383151
7154.26	1.01413	0.978143	0.936735	0.901759	0.841114	0.671088	0.576063	0.491793	0.401557	0.46383	0.408961	0.444899	0.412832	0.390849
7156.99	0.989638	0.982829	0.965193	0.908121	0.825252	0.67105	0.598105	0.479172	0.395653	0.452618	0.381104	0.436624	0.422911	0.384158
7160.38	1.03581	0.998822	0.953365	0.898905	0.818401	0.669488	0.559364	0.492681	0.400528	0.450434	0.426581	0.446308	0.41959	0.385764
7165.91	0.999745	0.980491	0.957356	0.891917	0.818689	0.66271	0.539178	0.470402	0.377037	0.429164	0.379425	0.398528	0.414094	0.377157
7169.27	1.00291	0.964856	0.952557	0.89079	0.827822	0.669463	0.582514	0.497526	0.429691	0.466131	0.422432	0.459056	0.441123	0.412666
10644.8	0.973374	1.00199	0.916584	0.866988	0.778591	0.580261	0.537828	0.495829	0.374635	0.473962	0.390442	0.423693	0.432658	0.396435
10647.6	0.990982	0.958299	0.924778	0.832403	0.746011	0.535401	0.501053	0.453071	0.366767	0.424351	0.384937	0.403119	0.429001	0.370463
10651	1.0006	0.959026	0.934136	0.823063	0.766277	0.561589	0.481344	0.453136	0.373011	0.440649	0.382744	0.418802	0.405951	0.36549
10653.8	0.992877	1.00397	0.933695	0.86842	0.759631	0.556145	0.463494	0.466348	0.378257	0.440222	0.417057	0.420139	0.419752	0.37381
10656.6	0.967049	0.9451	0.917268	0.84776	0.764917	0.520393	0.517145	0.446729	0.366434	0.423783	0.395804	0.418972	0.408349	0.366673
10659.9	1.02927	0.949946	0.906908	0.853473	0.773665	0.528756	0.493464	0.476328	0.389078	0.42812	0.362716	0.420428	0.409164	0.374019
10662.6	1.02046	0.961843	0.932944	0.846791	0.738045	0.562942	0.517798	0.451211	0.369714	0.429172	0.365312	0.404951	0.395018	0.367134
10665.4	0.996074	0.948192	0.938452	0.860389	0.75905	0.57274	0.505063	0.498268	0.376538	0.442645	0.40858	0.427227	0.404143	0.380489
10668.8	0.99525	0.952792	0.886385	0.835637	0.762562	0.543639	0.505512	0.476244	0.361798	0.454077	0.417262	0.441414	0.437376	0.375872
10671.6	1.00537	0.96898	0.917816	0.876966	0.768341	0.56896	0.509192	0.483966	0.393623	0.471271	0.393852	0.449514	0.450983	0.385211
10674.3	0.998055	0.974247	0.914494	0.851965	0.744017	0.560082	0.52077	0.458359	0.392792	0.430886	0.386303	0.430578	0.395662	0.372184
10677.7	1.03217	0.986185	0.933746	0.850398	0.765922	0.563129	0.50346	0.45489	0.38707	0.420598	0.38356	0.461135	0.42449	0.375629
10683.3	0.966692	0.964067	0.936755	0.86637	0.747546	0.557666	0.492848	0.464601	0.36615	0.427778	0.369609	0.380631	0.384692	0.373281
10686.7	0.998228	0.976854	0.91549	0.845138	0.760901	0.589767	0.539368	0.500223	0.407568	0.474263	0.423907	0.482463	0.435561	0.413559
14162.3	0.992483	0.980677	0.918963	0.828857	0.730219	0.527272	0.488615	0.481929	0.398963	0.461968	0.417358	0.42126	0.441824	0.391702
14169.6	0.989393	0.978378	0.892308	0.800202	0.719703	0.467595	0.492366	0.460371	0.365875	0.424222	0.375818	0.407054	0.444781	0.364466
14176.2	0.992358	0.962516	0.898892	0.799561	0.703317	0.511786	0.441443	0.446881	0.374664	0.450901	0.393394	0.40115	0.401292	0.368432
14183.5	0.976184	1.00264	0.886993	0.775355	0.679962	0.486777	0.44862	0.449438	0.36539	0.444383	0.39065	0.410015	0.411831	0.368236
14190.8	0.973274	0.946401	0.882983	0.774962	0.712078	0.479732	0.470154	0.420119	0.369243	0.41412	0.366023	0.42586	0.409176	0.368459
14198.1	1.00399	0.95221	0.908189	0.770035	0.712287	0.509264	0.467619	0.451043	0.396621	0.415902	0.380395	0.442065	0.421147	0.375057
14205.4	0.988058	0.991537	0.90083	0.784224	0.706794	0.48461	0.499417	0.430668	0.391895	0.437788	0.350726	0.39137	0.420984	0.362621
14212.7	0.964646	0.946766	0.916297	0.78505	0.717074	0.490701	0.466816	0.481614	0.369453	0.448639	0.406254	0.419614	0.432561	0.372674
14220.1	0.951504	0.957192	0.88342	0.815982	0.712291	0.491066	0.489353	0.451059	0.366221	0.429957	0.38668	0.425625	0.418855	0.376467
14227.5	0.987376	0.937869	0.911009	0.771627	0.710148	0.518307	0.493528	0.460105	0.396644	0.455112	0.407216	0.447923	0.42501	0.380358
14234.8	0.983049	0.949302	0.927057	0.81759	0.727412	0.507618	0.491971	0.492437	0.382766	0.443953	0.389499	0.454767	0.43286	0.378166
14242.1	1.02482	0.95861	0.907565	0.793694	0.703954	0.513116	0.458516	0.466946	0.397191	0.437757	0.409012	0.428967	0.437594	0.379201
14256.9	1.01086	0.972129	0.895976	0.814746	0.686794	0.4901	0.454402	0.468427	0.375276	0.407114	0.379735	0.39911	0.429013	0.374553
14264.3	0.982508	0.946327	0.905902	0.823916	0.730614	0.550621	0.5222	0.467224	0.426003	0.481889	0.424343	0.462247	0.45463	0.410021
14273.3	0.966207	0.954038	0.912947	0.818312	0.727228	0.496652	0.478365	0.460432	0.381021	0.456462	0.404169	0.428982	0.44096	0.390969
14280.1	0.996373	0.988402	0.898557	0.796988	0.729456	0.477276	0.478622	0.467934	0.378124	0.446588	0.387652	0.383977	0.427291	0.372781
14286.8	1.02849	0.961591	0.917376	0.79815	0.743671	0.506318	0.470624	0.472181	0.391755	0.436097	0.421726	0.401002	0.428409	0.375672
14294.2	0.990038	0.968772	0.886968	0.792854	0.70221	0.503301	0.462478	0.477221	0.372766	0.45243	0.406194	0.40532	0.423363	0.37139
14301.6	0.973312	0.931769	0.868717	0.768868	0.704974	0.477624	0.445989	0.448676	0.38391	0.408829	0.383809	0.425991	0.411623	0.369248
14309	1.01554	0.978604	0.902257	0.780232	0.70778	0.474206	0.463727	0.458141	0.394886	0.424428	0.372614	0.405312	0.425276	0.375529
14316.4	1.01206	0.950427	0.908807	0.790597	0.729631	0.477831	0.476877	0.424457	0.366524	0.431351	0.376342	0.408288	0.412691	0.369176
14323.7	0.945358	0.947903	0.912509	0.785206	0.708015	0.489534	0.519094	0.481826	0.381922	0.434501	0.402365	0.417111	0.400115	0.372813
14331	0.958895	0.981147	0.905771	0.786347	0.711481	0.466969	0.493036	0.468761	0.378004	0.432477	0.388953	0.428697	0.42225	0.376823
14338.4	1.00548	0.934454	0.901453	0.796744	0.712836	0.522818	0.484825	0.460837	0.400571	0.448081	0.402206	0.455615	0.432377	0.382819
14345.7	0.97164	0.946545	0.888057	0.789978	0.711825	0.499406	0.508518	0.46844	0.391336	0.458713	0.372487	0.433391	0.415818	0.37306
14353.1	1.03298	0.953556	0.89947	0.790375	0.719884	0.50741	0.452381	0.448876	0.392044	0.409357	0.395426	0.468401	0.412263	0.375465
14367.8	1.01496	0.962191	0.906764	0.794083	0.680764	0.497981	0.434105	0.452066	0.383884	0.404212	0.386592	0.395669	0.413318	0.36487
14375.2	1.02679	0.953543	0.898613	0.804583	0.706927	0.539793	0.514718	0.502148	0.426506	0.456164	0.406621	0.443969	0.418581	0.404982
17857.1	1.0013	0.967963	0.892533	0.765475	0.698678	0.45182	0.47123	0.509005	0.39319	0.462747	0.406009	0.421702	0.462579	0.39982
17860.4	0.992276	0.969244	0.864445	0.749714	0.658935	0.457453	0.477725	0.468251	0.369958	0.417729	0.397442	0.402914	0.434901	0.366942
17863.1	0.991804	0.953434	0.881964	0.766231	0.674431	0.452435	0.429358	0.474777	0.379864	0.445572	0.397537	0.418693	0.421952	0.370298
17865.9	1.00269	0.959688	0.864616	0.759389	0.67408	0.452845	0.443924	0.466913	0.376884	0.426969	0.388519	0.438336	0.429441	0.378516
17869.3	0.958928	0.925045	0.855384	0.736407	0.682951	0.429355	0.460164	0.457589	0.380119	0.406909	0.409854	0.444166	0.406552	0.365022
17872.1	1.02071	0.969292	0.886177	0.785861	0.671691	0.459342	0.454201	0.463347	0.384652	0.42083	0.397858	0.418796	0.433627	0.378118
17874.8	0.997593	0.95464	0.884457	0.732139	0.675095	0.424785	0.443198	0.447646	0.38662	0.416063	0.357908	0.393164	0.408843	0.367325
17878.1	0.997839	0.91515	0.895353	0.757519	0.672372	0.449586	0.461223	0.487791	0.36876	0.401333	0.398287	0.422164	0.415207	0.377361
17880.8	0.989711	0.94632	0.87334	0.787815	0.662954	0.461906	0.463825	0.455129	0.381218	0.420635	0.393918	0.414116	0.398541	0.376075
17883.6	0.997788	0.940205	0.889271	0.783461	0.67619	0.473111	0.452959	0.474477	0.36941	0.463241	0.386016	0.427377	0.420352	0.385947
17887	0.971092	0.963354	0.892906	0.771739	0.699466	0.467131	0.483074	0.467755	0.394008	0.412706	0.403272	0.427536	0.419123	0.376147
17889.8	0.989367	0.929316	0.888129	0.771831	0.634578	0.471308	0.448574	0.453254	0.380249	0.426968	0.383256	0.430907	0.428583	0.377161
17895.9	0.991755	0.93756	0.878729	0.756814	0.654071	0.473774	0.451317	0.457718	0.382434	0.434149	0.378994	0.390803	0.403235	0.373593
17898.6	0.994295	0.910707	0.872133	0.772383	0.683491	0.509291	0.494981	0.460961	0.402809	0.45769	0.416122	0.462309	0.42557	0.40913
21375	0.991567	0.967928	0.863158	0.740266	0.653426	0.425919	0.465696	0.508476	0.409376	0.444571	0.389844	0.396987	0.417463	0.388335
21377.7	0.991742	0.957059	0.86483	0.732202	0.649148	0.412989	0.443002	0.452273	0.369834	0.415612	0.362293	0.399186	0.433866	0.361913
21381.1	0.982572	0.969784	0.832362	0.75442	0.646963	0.44524	0.44272	0.441898	0.371448	0.430742	0.372245	0.412037	0.416983	0.371082
21383.8	0.972887	0.915366	0.842327	0.70096	0.608886	0.429541	0.421113	0.474798	0.383776	0.426127	0.375159	0.395277	0.411061	0.365158
21386.6	0.967534	0.944764	0.818801	0.712989	0.627514	0.421444	0.450833	0.439217	0.377314	0.407483	0.392896	0.428683	0.405401	0.368051
21390	0.957276	0.931803	0.859973	0.736973	0.638558	0.426454	0.433271	0.472112	0.383667	0.398085	0.359143	0.417652	0.436546	0.372616
21392.8	0.97167	0.969351	0.864363	0.684203	0.638667	0.424344	0.430908	0.457397	0.373685	0.425143	0.382356	0.413435	0.427678	0.368393
21395.5	0.96394	0.91586	0.885923	0.743502	0.628679	0.430759	0.429648	0.459816	0.35916	0.441976	0.391294	0.411387	0.393204	0.374057
21398.9	0.940383	0.945984	0.840476	0.715072	0.618831	0.401222	0.427804	0.460254	0.373865	0.418589	0.388453	0.424181	0.411149	0.371939
21401.6	0.970357	0.93631	0.852699	0.756233	0.619998	0.423121	0.452892	0.436314	0.380777	0.456278	0.416866	0.429284	0.441216	0.38014
21404.4	0.975958	0.924621	0.869466	0.732135	0.642118	0.434084	0.470285	0.463018	0.374812	0.419812	0.396153	0.421387	0.412524	0.372917
21407.8	1.01339	0.92867	0.871868	0.724805	0.620079	0.443103	0.434279	0.467487	0.391585	0.432968	0.399499	0.435738	0.421356	0.377231
21413.3	0.963724	0.921281	0.869758	0.733098	0.605329	0.424623	0.443137	0.455518	0.383651	0.423893	0.376994	0.410774	0.409498	0.369981
21416.6	0.986902	0.920923	0.876827	0.756207	0.642799	0.476662	0.473202	0.482028	0.41754	0.457465	0.413449	0.466467	0.436621	0.41285
28550.1	1.0006	0.948951	0.843348	0.666711	0.597586	0.401394	0.445106	0.494225	0.391758	0.444285	0.399981	0.403616	0.437855	0.387273
28556.9	0.973607	0.976338	0.824957	0.660476	0.594867	0.377779	0.447332	0.447933	0.375892	0.430889	0.382919	0.389067	0.39054	0.36266
28563.7	1.00022	0.922888	0.766544	0.701049	0.571293	0.388222	0.431977	0.45473	0.368772	0.448142	0.375074	0.385102	0.404387	0.365447
28571.1	0.953176	0.971715	0.805412	0.666411	0.560922	0.404449	0.407199	0.45075	0.355665	0.436106	0.377733	0.404744	0.417203	0.368973
28578.4	1.0122	0.868516	0.817222	0.677395	0.556913	0.396468	0.431127	0.445058	0.384561	0.399561	0.410616	0.434659	0.407663	0.368849
28585.8	0.946565	0.941911	0.816341	0.672735	0.581492	0.400492	0.444687	0.461801	0.412549	0.413752	0.374311	0.431484	0.425284	0.370328
28593.1	0.979226	0.94406	0.818475	0.655514	0.586557	0.373476	0.439495	0.413994	0.365959	0.41233	0.386453	0.407019	0.396723	0.361939
28600.4	0.943964	0.903157	0.836277	0.695127	0.560176	0.388165	0.414129	0.470343	0.357302	0.409533	0.407839	0.408702	0.405151	0.370694
28607.8	0.948741	0.915245	0.790727	0.684052	0.575935	0.378225	0.440896	0.491383	0.389412	0.446364	0.391608	0.429802	0.390828	0.37168
28615.3	0.977266	0.905676	0.830691	0.706053	0.590186	0.402994	0.450915	0.455912	0.364343	0.452396	0.421009	0.409446	0.427171	0.380395
28622.8	0.959951	0.881552	0.83751	0.674276	0.574358	0.411584	0.463952	0.456444	0.381427	0.421436	0.374602	0.419748	0.437646	0.368006
28630.2	1.00568	0.935745	0.814849	0.670758	0.581192	0.406076	0.437604	0.459383	0.384429	0.423631	0.394214	0.435925	0.426959	0.376647
28644.9	0.961177	0.913116	0.815391	0.681391	0.549103	0.392478	0.421018	0.453021	0.355046	0.401341	0.373818	0.401884	0.416419	0.373586
28652.3	0.944769	0.938172	0.825082	0.708646	0.579212	0.45484	0.47701	0.491178	0.398407	0.456889	0.389772	0.464042	0.431366	0.4074
28661.2	0.943548	0.922865	0.814241	0.675632	0.593235	0.414131	0.446401	0.472602	0.380658	0.456254	0.396383	0.423708	0.415479	0.384995
28668	0.953177	0.937156	0.800042	0.661032	0.583234	0.389923	0.428494	0.454281	0.375436	0.433319	0.385451	0.375464	0.418921	0.364561
28674.7	0.95878	0.960565	0.807173	0.67942	0.560196	0.394266	0.420307	0.458774	0.362795	0.433262	0.388572	0.420302	0.449738	0.368704
28681.5	0.930643	0.931681	0.763262	0.659361	0.557738	0.397664	0.427237	0.44724	0.381378	0.404272	0.390604	0.424702	0.416235	0.36228
28688.8	0.935812	0.916953	0.813269	0.645957	0.554564	0.405516	0.426085	0.455777	0.358908	0.411592	0.382524	0.419999	0.395922	0.365704
28696.2	0.97642	0.938416	0.825681	0.683315	0.59515	0.426389	0.437095	0.455794	0.386933	0.409978	0.372698	0.418567	0.459743	0.374093
28703.5	0.974093	0.931759	0.798401	0.645756	0.588039	0.37583	0.445336	0.438583	0.373458	0.404776	0.385459	0.405132	0.423255	0.366694
28710.8	0.966273	0.892812	0.823544	0.658195	0.568174	0.371806	0.414647	0.464078	0.371431	0.434339	0.398334	0.414767	0.407973	0.372183
28718.2	0.929886	0.906587	0.800922	0.670943	0.548616	0.384453	0.44033	0.485946	0.379623	0.42618	0.414087	0.427774	0.431886	0.372953
28725.6	0.986274	0.908955	0.810828	0.671308	0.591179	0.419718	0.453871	0.467481	0.396936	0.454916	0.38942	0.437588	0.434229	0.37646
28732.9	0.941834	0.899868	0.79727	0.664263	0.572329	0.397635	0.451334	0.451268	0.381988	0.428386	0.37907	0.429818	0.424899	0.365367
28740.2	0.995127	0.917099	0.810045	0.683001	0.565923	0.388124	0.395263	0.450131	0.378635	0.422558	0.407387	0.417816	0.403354	0.373014
28754.8	0.943511	0.911105	0.803888	0.67524	0.543381	0.38473	0.422328	0.454125	0.362983	0.407143	0.36766	0.398885	0.378358	0.367643
28762.2	0.953538	0.904833	0.816382	0.672665	0.601727	0.426627	0.467807	0.45869	0.422096	0.46905	0.391039	0.454758	0.451807	0.408687
39443.5	0.934726	0.932749	0.778028	0.616023	0.544345	0.383168	0.460083	0.492913	0.363449	0.458014	0.411646	0.400299	0.424437	0.387422
39450.8	0.987727	0.91789	0.764039	0.636952	0.515512	0.367583	0.444489	0.448639	0.354434	0.428099	0.375867	0.416906	0.417182	0.365656
39457.4	0.945825	0.919017	0.763417	0.618412	0.512696	0.373224	0.424149	0.446968	0.391097	0.428895	0.377264	0.398893	0.411234	0.367491
39464	0.938901	0.915772	0.752105	0.587146	0.502415	0.375219	0.42036	0.470057	0.383758	0.42646	0.379812	0.383597	0.418425	0.369484
39470.6	0.926373	0.896254	0.766001	0.591899	0.525248	0.361522	0.372796	0.476531	0.374703	0.390932	0.398331	0.411613	0.408367	0.365746
39477.2	0.947725	0.914505	0.761131	0.628018	0.553286	0.411615	0.407881	0.431704	0.409436	0.425872	0.381326	0.412217	0.458513	0.372727
39484.4	0.934915	0.924407	0.771339	0.598456	0.522581	0.359274	0.442296	0.444032	0.356983	0.416443	0.370657	0.379101	0.415124	0.357733
39491.8	0.937376	0.861527	0.769807	0.597315	0.539705	0.358165	0.445615	0.481407	0.360008	0.420112	0.411576	0.406385	0.426845	0.366
39499.2	0.926006	0.884717	0.735839	0.609363	0.535795	0.361528	0.405116	0.473537	0.384405	0.41417	0.397382	0.429426	0.400458	0.3689
39506.5	0.919995	0.881418	0.76533	0.618122	0.50298	0.380513	0.4329	0.456149	0.377097	0.440892	0.37363	0.443075	0.423557	0.374713
39513.8	0.994152	0.859591	0.760863	0.604453	0.506859	0.390429	0.454454	0.44883	0.378818	0.428627	0.369971	0.433152	0.416464	0.373371
39521.1	0.962198	0.899409	0.793793	0.596363	0.519515	0.382249	0.413547	0.423154	0.386887	0.43053	0.409863	0.424833	0.411581	0.376759
39535.8	0.972695	0.883686	0.773839	0.617397	0.483731	0.367222	0.408933	0.457241	0.367269	0.407327	0.361106	0.375702	0.399377	0.361376
39543.2	0.967904	0.873412	0.772061	0.618648	0.539403	0.420549	0.461378	0.468373	0.403539	0.447624	0.395965	0.441209	0.452378	0.397736
39552.1	0.945291	0.895444	0.783797	0.614123	0.537601	0.395525	0.433511	0.459207	0.396104	0.447373	0.402508	0.436136	0.443609	0.387078
39558.9	0.967106	0.908672	0.767561	0.587605	0.520585	0.36716	0.433458	0.426723	0.369629	0.419154	0.3835	0.384033	0.409281	0.359906
39566.3	0.923802	0.936046	0.757334	0.608028	0.539699	0.381815	0.405957	0.460006	0.37234	0.449334	0.392129	0.403979	0.428469	0.367237
39573.6	0.933216	0.883147	0.734053	0.603157	0.493423	0.358723	0.404586	0.437429	0.386782	0.422238	0.380433	0.395892	0.410878	0.361722
39580.9	0.968544	0.876282	0.743406	0.584374	0.516563	0.360021	0.436261	0.460093	0.373697	0.393535	0.364665	0.403511	0.412461	0.362452
39588.3	1.00173	0.927142	0.784653	0.625062	0.538338	0.412499	0.399084	0.460569	0.401634	0.392276	0.369911	0.412581	0.430167	0.37553
39595.7	0.919987	0.898386	0.754176	0.56556	0.519992	0.362688	0.422378	0.430969	0.362261	0.423377	0.361344	0.373821	0.39698	0.355493
39603	0.926759	0.888594	0.757572	0.586026	0.535304	0.362605	0.410898	0.467612	0.365416	0.41291	0.388233	0.40134	0.418981	0.366843
39610.4	0.937048	0.909416	0.749376	0.621073	0.491536	0.360242	0.396544	0.463666	0.37013	0.40932	0.406888	0.399664	0.40247	0.364591
39617.7	0.949114	0.889639	0.790797	0.603545	0.506622	0.36582	0.43174	0.453648	0.361999	0.444082	0.400679	0.408009	0.39392	0.37145
39625	0.941857	0.879957	0.760842	0.623226	0.525766	0.374492	0.446099	0.435206	0.357759	0.415669	0.357692	0.414253	0.426244	0.362076
39632.3	0.974557	0.866343	0.767359	0.600119	0.506854	0.379676	0.397117	0.454119	0.374018	0.417582	0.39164	0.413237	0.40875	0.368365
39647.1	0.938802	0.875878	0.772092	0.566324	0.480622	0.366563	0.427934	0.424976	0.367132	0.402577	0.36539	0.367474	0.390422	0.358815
39654.4	0.941577	0.877506	0.779722	0.628115	0.547003	0.421389	0.482382	0.465429	0.424425	0.452661	0.395603	0.450903	0.437131	0.404682
50336.1	0.916366	0.890131	0.735685	0.5755	0.505576	0.399428	0.411675	0.480564	0.384328	0.446744	0.412657	0.390312	0.418271	0.385288
50343	0.950737	0.888131	0.722148	0.579504	0.485864	0.37143	0.431737	0.440039	0.373361	0.412137	0.394035	0.393275	0.405533	0.362182
50350.3	0.940278	0.92842	0.706341	0.594094	0.514827	0.379267	0.408874	0.467893	0.375989	0.439667	0.401654	0.381229	0.418583	0.373834
50357.8	0.955914	0.904111	0.713476	0.525372	0.46732	0.37948	0.416374	0.456364	0.374979	0.410428	0.387938	0.40695	0.411214	0.368134
50365.3	0.953192	0.872548	0.728376	0.555827	0.456675	0.368758	0.396193	0.420478	0.379058	0.388219	0.396309	0.405582	0.397081	0.364427
50372.6	0.959256	0.870769	0.704938	0.604394	0.523987	0.377181	0.393061	0.435367	0.409116	0.411508	0.371189	0.432883	0.442583	0.372064
50380	0.959186	0.906164	0.695224	0.562586	0.499212	0.351522	0.401613	0.436077	0.353479	0.398368	0.384204	0.398081	0.403305	0.360284
50387.3	0.944753	0.854434	0.716841	0.570144	0.49279	0.364971	0.409461	0.45682	0.364446	0.416846	0.401301	0.408383	0.419164	0.368134
50394.6	0.899581	0.890397	0.719411	0.571867	0.47765	0.384069	0.413161	0.479909	0.389009	0.433821	0.403071	0.405794	0.411499	0.371637
50401.9	0.930343	0.875276	0.743774	0.568007	0.490254	0.376384	0.422822	0.474818	0.398561	0.432748	0.398907	0.439329	0.433707	0.378286
50409.2	0.931369	0.88356	0.723553	0.548659	0.481728	0.377744	0.415105	0.445454	0.37988	0.407465	0.396241	0.402576	0.432372	0.367093
50416.6	0.991296	0.84381	0.743294	0.566582	0.481182	0.377165	0.394254	0.455265	0.389133	0.452047	0.387324	0.43115	0.436978	0.373815
50423.9	0.92797	0.855839	0.738206	0.558307	0.514612	0.356431	0.425369	0.449701	0.39198	0.43537	0.391019	0.429943	0.410374	0.372203
50438.8	0.936086	0.860037	0.710459	0.587779	0.471131	0.356901	0.412945	0.423494	0.376484	0.411016	0.382354	0.4002	0.404478	0.365467
50446.2	0.931613	0.849586	0.716728	0.581771	0.508083	0.405609	0.462667	0.482104	0.420626	0.45874	0.414096	0.449771	0.44911	0.403831
50455.2	0.908073	0.881793	0.731279	0.559524	0.505617	0.393498	0.443192	0.502029	0.393204	0.457071	0.401355	0.397181	0.426414	0.382654
50462	0.932013	0.899338	0.70751	0.585259	0.487978	0.358676	0.400198	0.451622	0.372608	0.400584	0.386686	0.396296	0.430868	0.358426
50468.7	0.922489	0.887826	0.690966	0.577306	0.482739	0.388343	0.431753	0.41788	0.36584	0.406931	0.385137	0.396253	0.396716	0.363948
50476.1	0.92319	0.869116	0.687257	0.557965	0.480799	0.362648	0.414624	0.442615	0.375711	0.401269	0.3848	0.383971	0.40219	0.363444
50483.5	0.915101	0.84032	0.729744	0.538134	0.460257	0.380497	0.416258	0.443967	0.392223	0.400464	0.387785	0.436181	0.377559	0.364551
50491	0.929724	0.891527	0.717111	0.582339	0.504955	0.377013	0.408977	0.441877	0.390422	0.398677	0.382109	0.423785	0.447414	0.371435
50498.3	0.927107	0.879767	0.692533	0.53806	0.508231	0.354809	0.427962	0.407317	0.387368	0.423899	0.337546	0.37513	0.384566	0.356578
50505.6	0.919136	0.85631	0.713147	0.551578	0.489888	0.349414	0.404589	0.457706	0.367277	0.404405	0.3866	0.401509	0.422165	0.362439
50512.9	0.905453	0.864188	0.692116	0.591909	0.483074	0.360822	0.430297	0.461882	0.363871	0.414549	0.382485	0.398271	0.402348	0.361269
50520.2	0.917476	0.848473	0.721135	0.577381	0.493245	0.385292	0.409529	0.467414	0.378674	0.43598	0.376168	0.414072	0.392868	0.371392
50527.6	0.958005	0.886678	0.706177	0.542817	0.474997	0.368039	0.420893	0.45722	0.373931	0.419009	0.393401	0.411154	0.437523	0.368159
50534.9	0.99141	0.869733	0.706334	0.557158	0.484706	0.376805	0.388643	0.43706	0.373021	0.423517	0.403082	0.436596	0.4199	0.36975
50542.2	0.932332	0.895844	0.721391	0.555902	0.49785	0.38859	0.424701	0.436367	0.376281	0.437407	0.358865	0.434346	0.42338	0.372307
50556.8	0.960897	0.85324	0.699339	0.564314	0.486855	0.355785	0.404021	0.434405	0.371518	0.41577	0.363647	0.388171	0.383767	0.362442
50564.1	0.953725	0.856674	0.740246	0.596076	0.519202	0.410278	0.444194	0.470091	0.422543	0.464599	0.411965	0.462409	0.451779	0.40566

## Sheet: Fit parameters
	G37C	C5G	C55U	G1A	G53U	A27U	C5A	G38A	G26U	C10A	G26A	G23A	U25A	Consensus
Fmax	1.00662	0.999199	0.997933	0.994376	0.995091	0.994779	0.992043	1.00092	0.998763	0.988118	0.994498	0.947491	1.02945	0.967116
Fmin	0.300011	0.599997	0.372619	0.452623	0.448911	0.371055	0.400524	0.459128	0.382562	0.424592	0.395304	0.428128	0.419312	0.374538
koff (1/s)	2.03014e-06	7.45414e-06	1.19042e-05	3.12675e-05	5.11441e-05	0.000110545	0.000235616	0.000426132	0.00104463	0.00268739	0.00372076	0.00697111	0.0285773	0.0644327
fslow							0.0961154			0.0667819			0.0466332	0.046937
kslow (1/s)							3.51411e-05			0.000137954			0.00104666	0.000424806
Equation 1	(fmax - fmin)*np.exp(-koff * xdata) + fmin
Equation 2	(fmax - fslow - fmin)*np.exp(-koff * t) + fslow*np.exp(-kslow * t) + fmin
where t is time in seconds
