# Supplementary material for: Comprehensive sequence-to-function mapping of cofactor-dependent RNA catalysis in the glmS ribozyme
Source: Nat Commun. 2020 Apr 3;11:1663. doi: 10.1038/s41467-020-15540-1 (PMC7125110; doi:10.1038/s41467-020-15540-1)
Supplement: Supplementary file 3 — Source Data file [file 41467_2020_15540_MOESM3_ESM.zip › glmS ribozyme RNA array_Source Data/dataframe1_kobs_kcat_KM_rescues.csv]

Index	glmS_variant_sequence	MismatchCount	Mismatches	kobs_10000uM	kobs_10000uM_stErr	kobs_10000uM_filt	kobs_2500uM	kobs_2500uM_stErr	kobs_2500uM_filt	kobs_640uM	kobs_640uM_stErr	kobs_640uM_filt	kobs_160uM	kobs_160uM_stErr	kobs_160uM_filt	kobs_40uM	kobs_40uM_stErr	kobs_40uM_filt	kcat	kcat_stErr	KM	KM_stErr	kcat/KM_M-1s-1	Rescue_vs_SingleMut1_10mM	Rescue_vs_SingleMut2_10mM	SingleMut1_kobs_10mM	SingleMut2_kobs_10mM	SingleMut1_kobs_10mM_stErr	SingleMut2_kobs_10mM_stErr
0	ATAAAAGCGCCAGAACTACAGAAATGTAGTTGACGAGGAGGAGGTTTAACGATTTTTCGGCCGAAGCCTCAAAA	5	T49A,A53T,G62C,T65A,C71A				3.41E-06	0.000153731
1	ATAAAAGCGCCAGAACTACAGAAATGTAGTTGACTAGGAGGAGGCTTATCGAATTTTCGGCCGATGTCTCCAAA	4	G35T,T45C,G62C,C67T
2	ATAAACGCGCCAAAACTACAGAAATGTAGTGGACGAGGAGGAGGTTTATCGAATTTTGAGCGGAAGCCTCCAAA	6	A6C,G13A,T31G,C58G,G59A,T65A
3	ATAAATGCGCCAGAACTACAGAAATGTAGTTGACGAGGAGGAGGTTTATCGAATTTGCGGCGGATGCCTCCAAA	2	A6T,T57G	5.08E-06	4.44E-05		2.35E-06	0.000120084		5.01E-06	6.85E-05		8.87E-06	3.65E-05		1.00E-06	0.000209589	1.00E-06						0.014691615	0.059667206	0.000345821	8.52E-05	6.32E-06	1.55E-06
4	ATAAAAGCGCCAGAACTACAGAAATGTAGTTGACGAGGTGGAGGTTTATGGAATTTTCGGCGGATGCCTCCAAA	2	A39T,C50G	8.41E-06	3.39E-05		1.74E-06	3.81E-05		5.82E-06	6.95E-05		1.37E-05	2.71E-05		1.05E-05	3.74E-05							0.000242248	0.020593944	0.034717048	0.000408379	0.001204554	5.84E-05
5	ATAAAAGCGACAGAACTACAGAAATGTAGTTGACGAGGAGGAGGTTTATCGAATTCTCGGCGGATGCCTCCAAA	2	C10A,T56C	2.26E-06	9.37E-05		1.00E-06	0.000134419	1.00E-06	1.00E-06		1.00E-06	1.00E-06	0.000767032	1.00E-06	1.35E-06	0.000223737		3.79E-06	3.05E-06				0.290310064	0.000512863	7.80E-06	0.00441601	3.10E-06	0.000108428
6	ATAAAAGCGCCAGAACTACAGAAATGTAGTTGCCGAGGAGGAGGGTTATCGAATTTTCGGCGGATGCCTCCAAA	2	A33C,T45G	4.71E-05	9.99E-06	4.71E-05	8.92E-06	1.69E-05		1.58E-06	0.000113253		1.00E-06		1.00E-06	1.00E-06		1.00E-06						0.11924222	0.004867341	0.000395022	0.009677412	6.79E-06	0.000362078
7	ATAAAAGCGCCAGAACTACAGAAATGTAGTTGACGAGGAGGAGGTTTATCGAATTTTGGGCGGATGCCTCCAAA	1	C58G	0.000149004	2.27E-06	0.000149004	8.30E-05	1.56E-06	8.30E-05	3.47E-05	1.24E-06	3.47E-05	1.37E-05	2.91E-06	1.37E-05	2.16E-06	6.19E-06		0.000194333	8.40E-06	3176.149536	299.0668858	0.061185031	1	1
8	ATAAATGCGCCAGAACTACAGAAATGTAGTCGACGAGGAGGAGGTTTATCGAATTTTGGGCGGATGCCTCCAAA	3	A6T,T31C,C58G
9	ATAAAAGCGCCAGAACTACAGAAATGTAGTTGACGAGGAGGAGGTTTATGGAATCTTCGGCGGATGCCTCCAAA	2	C50G,T55C	1.96E-05	1.46E-05	1.96E-05	3.57E-05	1.58E-05	3.57E-05	2.14E-05	1.83E-05	2.14E-05	2.91E-05	2.53E-05	2.91E-05	0.000570604								0.047952991	0.00056107	0.000408379	0.034902973	5.84E-05	0.001388531
10	ATAAAAGCGCCAGAACTACAGAAATGTAGTTGACGAAGAGGATGTTTATCGATTTTTCGGCGGATGCCTCCAAA	3	G37A,G43T,A53T
11	ATAAAAGCGCCAGAAATACAGAAATGTATTTGACGAGGAGGAGGTTTATCGAATTTTCGGCGGATGCCTCCAAA	2	C16A,G29T	0.038669932	0.007063214	0.038669932	0.014363597	0.003274408	0.014363597	0.005167027	0.000807045	0.005167027	0.002119519	0.000644202	0.002119519	0.000700555	7.44E-05	0.000700555	0.030542046	0.016417366	2176.831386	1469.962075	14.03050627	14.38938668	5.10997694	0.002687393	0.007567535	8.50E-05	0.000238896
12	ATAAAAACGCCAGCACTACAGAAATGTAGTTGACGCGGAGGAGGTTTATCGAATTTTCGGCGGTTGCCTCCAAA	4	G7A,A14C,A36C,A64T				1.00E-06	0.000192333	1.00E-06	1.00E-06		1.00E-06	1.00E-06		1.00E-06
13	ATAAAAGCGCCAGAACTACAGAAATGTAGTTGACGAGGAGGAGGTTTATCGAAGTTTCGGCGCATGCCTCCAAA	2	T54G,G63C	1.00E-06	0.000312648	1.00E-06	1.00E-06	0.002384339	1.00E-06	1.00E-06		1.00E-06				1.00E-06	0.001669878	1.00E-06						1.96E-05	1	0.051080192	1.00E-06	0.002616649
14	ATAAAAGCGGCAGAACTACAGAAATGTAGTTGACAAGGAGGAGGTTTATCGCATTTTCGGCGGATGCCTCCAAA	3	C10G,G35A,A52C
15	ATAAAAGCGCCAGAACTACAGAAATGTAGTTGACGAGGAGGAGGTTTATCGAATTTTCGGCGGATGCCTCCAAA	0		0.064432669	0.002068651	0.064432669	0.036427346	0.001528976	0.036427346	0.015961969	0.000460832	0.015961969	0.00462453	0.00024804	0.00462453	0.001431337	1.65E-05	0.001431337	0.071215256	0.007850334	1992.023064	247.9917014	35.75021681
16	ATAAAAGCGCCAGAACTACAGAAATGTAATTGACGAGGAGAAGGTTTATCGAATTTTCGGCGGATGCCTCCAAA	2	G29A,G41A	5.78E-05	1.50E-05	5.78E-05	6.80E-05	1.98E-05	6.80E-05							2.20E-06	8.11E-05							0.008296707	0.005783757	0.006971109	0.009999945	0.000228365
17	ATAAAAGCGCCAGAACTACAGAAATGTAGTTGACGAGGAGGAGGATTATCGAATTTTCCGCGGAGGTCTCCAAA	4	T45A,G59C,T65G,C67T
18	ATAAAAGCGCCTGAACTACAGAAATGTAGTTGACGAGGAGGAGTTTTATCGAATTTTCGGAGGATGCCTCCAAA	3	A12T,G44T,C61A
19	ATAAAAGCGACAGAACTACAGAAATGTAGTTGACGAGGAGGAGGTTTATCGAATTTTCGGCGGATGCCTCCAAA	1	C10A	7.80E-06	3.10E-06	7.80E-06	6.91E-06	5.43E-06	6.91E-06	4.04E-06	8.27E-06		2.38E-06	1.30E-05		1.35E-06	2.01E-05		8.26E-06	1.85E-07	558.9635657	94.91818625	0.014780933	1	1
20	ATAAACGCGCCAGAACTACAGAAATGTAGTTGACGAGGAGGAGGTTTAACGAATTTTCGGCGGATGCCTCAAAA	3	A6C,T49A,C71A	1.00E-06		1.00E-06	3.29E-06	0.000145072								1.00E-06	0.000985143	1.00E-06
21	ATAAAAGCGCGAGAACTACAGAAATGTAGTTGACGAGGAGGAGGTTTATCGAATTTTCGGCGGATGCCTCCAAA	1	C11G	7.45E-06	3.69E-06	7.45E-06	6.88E-06	5.89E-06	6.88E-06	3.15E-06	1.04E-05		1.47E-06	1.86E-05		1.00E-06		1.00E-06	8.07E-06	4.41E-07	664.7934111	256.6307982	0.012136997	1	1
22	ATAAAAGCGCCAGAACTACAGAAATGTAGTTGACGAGGAGGATGTTTATCCAATTTTCGGCGGATGCCTCCAAA	2	G43T,G51C	1.00E-06		1.00E-06	1.00E-06		1.00E-06	1.00E-06		1.00E-06	1.86E-06	6.43E-05		1.00E-06	0.000149163	1.00E-06						0.023200905	1	4.31E-05	1.00E-06	1.20E-06	4.02E-05
23	ATAAAAGCGCCGGAACTACAGAAATGTAGTTGACGAGGAGCAGGTTTTTCGAATTTTCGACGGATGCCTCCAAA	4	A12G,G41C,A48T,G60A
24	ATAAAAGCGCCAGAACTACAGAAATGTAGTTGACTAGGAGGAGGTTTATCGAATTTTCGGCGGATGCCTCCAAA	1	G35T	1.00E-06	3.46E-05	1.00E-06	1.00E-06		1.00E-06	1.00E-06		1.00E-06	1.00E-06		1.00E-06	1.00E-06	7.49E-05	1.00E-06						1	1
25	ATAAAAGCGCCAGAACTACAGAAATGTATTTGACGAGGAGGAGGTTTATCGAATTTTCGGCGGATGCCTACAAA	2	G29T,C70A	5.54E-05	7.60E-06	5.54E-05	6.79E-05	7.16E-06	6.79E-05	4.74E-05	7.50E-06	4.74E-05	1.24E-05	9.82E-06	1.24E-05	4.21E-06	2.24E-05		6.65E-05	8.09E-06	315.3878257	192.9629053	0.210821251	0.007324832	0.014435226	0.007567535	0.003839977	0.000238896	0.0010726
26	ATAAAAGCGCCAGAACTACAGAAATGTAGTTGACGAGGAGGAGGTTTATCGAATTTTCTGCGGATGCCTCTAAA	2	G59T,C71T	4.88E-05	8.42E-06	4.88E-05	2.79E-05	1.27E-05	2.79E-05	2.66E-05	1.66E-05	2.66E-05	1.00E-06	0.000106009	1.00E-06	2.58E-06	8.68E-05		5.45E-05	7.19E-06	1454.812564	861.7286988	0.037476698	0.954217277	0.000882674	5.11E-05	0.055289516	9.86E-07	0.002677265
27	ATAAAAGCGCCAAAACTACAGAAATGTAGTTGACGAGGAGGAGGTTTATCGAATCTTCGGCGGATGCCTCCAAA	2	G13A,T55C	0.000492116	4.79E-05	0.000492116	0.000190683	3.54E-05	0.000190683	0.000122825	1.56E-05	0.000122825	3.73E-05	1.57E-05	3.73E-05	7.20E-06	2.97E-05		0.000581911	0.000138032	2912.797922	1300.710335	0.199777342	0.520574464	0.014099557	0.000945333	0.034902973	3.63E-05	0.001388531
28	ATAAAAGCGCCAGAACTACAGAAATGTAGTTGACGAGGAGGAGGTTTATCGAATTTTCGGCGGGTGCCTCCAAA	1	A64G	0.04122083	0.001829083	0.04122083	0.024930878	0.00107863	0.024930878	0.010902783	0.000402193	0.010902783	0.003104197	0.000203008	0.003104197	0.000914471	1.81E-05	0.000914471	0.047530653	0.002910811	2077.362096	151.8681097	22.88029286	1	1
29	ATAAAAGCGCAAGAACTACAGAAATGTAGTTGACGAGGAGGAGGTTTATCGAATTTTCGGCGGATGCCTCCAAA	1	C11A	0.000235616	1.39E-05	0.000235616	0.00015293	3.10E-06	0.00015293	6.25E-05	1.75E-06	6.25E-05	2.39E-05	2.45E-06	2.39E-05	9.23E-06	3.48E-06	9.23E-06	0.000290861	2.11E-05	2278.405821	280.6726796	0.127659699	1	1
30	ATAAAAGCGCCAGAACTACAGAAATGTAGTTGCCGAGGAGGAGGTTAATCGAATTTTCGGCGGATGCCTCCAAA	2	A33C,T47A	0.000194765	3.42E-05	0.000194765	0.000136379	4.70E-05	0.000136379	4.21E-05	1.66E-05	4.21E-05	1.41E-05	3.03E-05		1.05E-05	3.61E-05		0.000255834	2.05E-05	2950.742897	546.2833667	0.086701516	0.493048285	0.004728897	0.000395022	0.041186087	6.79E-06	0.001635346
31	ATAAAAGCGCCAGAACTACAGAAATGTAGTTGACGAGGAGGAGATTTATCGAATTTTCGGCGGATGCATGCAAA	3	G44A,C68A,C70G
32	ATAAAAGCGCCAGATCTACAGAAATGTAGTTTACGAGGAGGAGGTTTATCGAATTTTCGGCGGATGCCTCCAAA	2	A15T,G32T	0.000628327	6.41E-05	0.000628327	0.000266288	2.89E-05	0.000266288	0.000102913	1.15E-05	0.000102913	7.06E-06	8.63E-06		1.43E-05	1.52E-05		0.001043055	0.000296886	6791.878811	2779.314442	0.153573827	0.074185094	0.601482615	0.008469717	0.00104463	0.00023906	1.41E-05
33	ATAAAAGCGCCAGAACTACAGAAATGTAGTTGACGAGGAGGAGGTTTATCGATTTTTCGGCGGATGCCTCCAAA	1	A53T	0.042023617	0.001755102	0.042023617	0.022099141	0.000969727	0.022099141	0.009303193	0.000288039	0.009303193	0.002529327	0.000156616	0.002529327	0.000781791	1.43E-05	0.000781791	0.048001386	0.005753786	2503.501674	351.8177503	19.17369853	1	1
34	ATAAAACCGCCAGAACTACAGAAATGTAGTTGACGAGGAGGAGGTTTATCGAATTTTCGGCGGATGCCTCCAAA	1	G7C	1.00E-06		1.00E-06	1.00E-06		1.00E-06	1.00E-06		1.00E-06	1.00E-06		1.00E-06	1.00E-06	2.91E-05	1.00E-06						1	1
35	ATAAAAGCGCCAGAACTACAGAAATGTAGTTGACGAGGAGGAGTTTTATCGAATTTTCGGCGGCTGCCTCCAAA	2	G44T,A64C				1.00E-06		1.00E-06	1.00E-06	0.000422689	1.00E-06	1.00E-06		1.00E-06	1.00E-06		1.00E-06
36	ATAAAAGCGCCAGATCTACAGAAATGTAGTTGACGAGGAGGAGGTTTATCGAATTTTCGGCGGATGCCTCCAAA	1	A15T	0.008469717	0.00023906	0.008469717	0.006824024	0.00025902	0.006824024	0.002447999	8.91E-05	0.002447999	0.000610076	2.20E-05	0.000610076	0.000227383	3.95E-06	0.000227383	0.010350527	0.001879037	1950.489905	439.061757	5.306629108	1	1
37	ATAAAAGCGCCAGAGCTACAGAAATGTAGTTGACGAGGAGGAGGTTTATCGAATTTTCGGCGGATGCTTCCAAA	2	A15G,C68T	0.003160061	0.000321277	0.003160061	0.001393061	0.000470081	0.001393061	0.001117154	0.000193116	0.001117154	0.000320399	7.18E-05	0.000320399	0.00012825	1.53E-05	0.00012825	0.003219127	0.000548312	1127.919737	302.201105	2.85403869	0.057210402	0.316006127	0.055235769	0.009999998	0.002544459	0.005755817
38	ATAAAAGCGCCAGAACTACAGAAATGTAGTTGACGAGGAGGAGGTTTATCGAATTTTCGACGGATGCCTCCAAA	1	G60A	1.98E-05	1.24E-06	1.98E-05	2.19E-05	2.55E-06	2.19E-05	9.28E-06	3.71E-06	9.28E-06	3.17E-06	8.85E-06		1.00E-06	2.21E-05	1.00E-06	2.13E-05	1.69E-06	456.6618483	334.8869893	0.046750663	1	1
39	ATAAAAGCGCCAGATCTACAGAAATGTAGTTGACGCGGAGGAGGTTTATCGAATTTTCGGCGGATGCCTCCAAA	2	A15T,A36C	1.78E-06	0.000101131		6.43E-06	3.55E-05		5.48E-06	3.85E-05		2.41E-06	6.27E-05		6.93E-06	3.14E-05							0.000210713	1.250459443	0.008469717	1.43E-06	0.00023906	1.51E-05
40	ATAAAAGCTCCAGAACTACAGAAATGTAGTTGACGAGGAGGAGGTTTATCGAATTTTCGGCGGATGCCTCCAAA	1	G9T	1.15E-06	1.06E-05		2.15E-06	1.61E-05		1.00E-06	4.26E-05	1.00E-06	1.00E-06	0.000108427	1.00E-06	1.00E-06	4.60E-05	1.00E-06	1.44E-06	2.71E-07				1	1
41	ATAAAAGCGCCAGAACTACAGAAATGTATTTGACGAGAAGGAGGTTTATCGACTTTTCGGCGGATGCCTCCAAA	3	G29T,G38A,A53C
42	ATAAAAGCGCCAGAACTACAGAAATGTAGTTGACGAGGAGGCTGTTTATCGAATTTTCGGCGGATGCCTTCAAA	3	A42C,G43T,C70T				1.00E-06		1.00E-06	1.00E-06		1.00E-06
43	ATAAAAGCGCCAGAACTACAGAAATGTAGTTGACGAGAAGGAGGTTTATCGAATTTTCGGCGGATGCCTCCAAA	1	G38A	2.47E-06	4.77E-06		5.71E-06	5.36E-06	5.71E-06	3.19E-06	9.11E-06		2.09E-06	1.47E-05		1.54E-06	1.82E-05		3.85E-06	9.95E-07				1	1
44	ATAAAAGCGCCAGAACTACAGAAATGTATTTGACGAGGAGGAGGTTTATCGAATTTTCCGCGGATGCCTCCAAA	2	G29T,G59C	1.00E-06	0.000813133	1.00E-06	1.00E-06	0.000204758	1.00E-06	5.56E-06	4.47E-05		1.07E-06	0.000212864		1.00E-06		1.00E-06	5.85E-06	2.92E-06				0.000132143	1	0.007567535	1.00E-06	0.000238896	1.62E-05
45	ATAAAAGTGCCAGAACTACAGAAATGTAGTTGACGAGGAGGAGATTTATCGAATTTTCGGCGGATGCCTCCAAA	2	C8T,G44A	1.25E-06	0.000180884		1.00E-06		1.00E-06	1.00E-06		1.00E-06	1.00E-06		1.00E-06	1.00E-06		1.00E-06						0.483157084	0.002923432	2.58E-06	0.000426132	8.78E-06	8.13E-06
46	ATAAAAGCCCCAGAACTACAGAAATGTAGTTGACGAGGAGGAGGTTTAACGAATTTTCGGCGGATGCCTCTAAA	3	G9C,T49A,C71T
47	ATAAAAGGGCCAGAACTACAGAAATGTAGTTGACGAGGAGGAGGTTTATCGAATTTTCGGCGGATGCCTCCAAA	1	C8G	1.00E-06	6.97E-05	1.00E-06	1.00E-06		1.00E-06	1.00E-06		1.00E-06	1.00E-06		1.00E-06	1.00E-06		1.00E-06						1	1
48	ATAAAAGCCCCAGAACTACAGAAATGTATTTGACGAGGAGGAGGTTTATCGGATTTTCGGCGGATGCCACCAAA	4	G9C,G29T,A52G,T69A
49	ATAAAATCGCCAGAACTACAGAAATGTAGTTGACGAGGAGGAGGTTTATCGAATTTTCGCCGGATGCCTCCAAA	2	G7T,G60C	1.00E-06		1.00E-06	1.79E-06	6.06E-05		1.00E-06		1.00E-06	1.00E-06		1.00E-06	1.00E-06		1.00E-06						1	0.543564529	1.00E-06	1.84E-06	7.00E-05	8.78E-06
50	ATAAAAGCGCCAGAACTACAGAAATGTAGTTGATGAGGAGGAGGTTTATCGAATTTTCGGCGGATGGCTCCAAA	2	C34T,C67G	9.64E-06	2.29E-05		6.08E-06	4.66E-05		1.11E-05	3.06E-05		3.25E-06	6.99E-05		1.26E-05	2.15E-05							9.643391621	0.006641039	1.00E-06	0.001452091	2.53E-05	3.70E-05
51	ATAAAAGCGCCAGAACTACAGAAATGTAGTTGACGAGGAGGAGGTTTCTCGAATTTTCGGCGGATGCCTCCAAA	1	A48C	0.000361543	6.58E-06	0.000361543	0.000278933	6.58E-06	0.000278933	9.91E-05	2.72E-06	9.91E-05	2.69E-05	2.44E-06	2.69E-05	4.60E-06	3.15E-06	4.60E-06	0.00045575	3.89E-05	2176.70628	389.44782	0.209376036	1	1
52	ATAAAAGCGCCAGAACTACAGAAATGTAGCTGACGAGGAGGAGGTTTATCGAGTTTTCGGTGGATGCCTCCAAA	3	T30C,A53G,C61T
53	ATAAAAGCGCCAGATCTACAGAAATGTAGTTGACGATGAGGAGGTGTATCGAATTTTCGGCGGATGCCTCCAAA	3	A15T,G37T,T46G
54	ATAAAAGCGCCAGAACTACAGAAATGTAGTTGACGAGGAGGAAGTTTAGCGAATTTTCGGCGGATGCCTCCAAA	2	G43A,T49G	2.59E-06	4.66E-05		1.00E-06		1.00E-06	1.00E-06	0.000351774	1.00E-06	1.00E-06	0.0001894	1.00E-06	1.00E-06		1.00E-06						0.032911311	0.002299759	7.88E-05	0.001128037	1.43E-06	4.52E-05
55	ATAAAAGCGCCACAACTACAGAAATGTAGTTGACGAGGAGGAGGTTTATCAAATTTTCGGCGGATGCCTCCAAA	2	G13C,G51A	1.00E-06		1.00E-06	1.00E-06		1.00E-06	2.33E-06	0.000103607		8.43E-06	3.74E-05		1.00E-06		1.00E-06						0.007418446	0.108403668	0.000134799	9.22E-06	1.84E-06	2.71E-06
56	ATAAAAGCGCCAGAACTACAGAAATGTAGTTGACGAGGAGGAGGTTTATCGAATTTTCGGCGGATGCCTTCAAA	1	C70T	0.055357767	0.00348855	0.055357767	0.016113525	0.001152645	0.016113525	0.009503287	0.000388466	0.009503287	0.00416652	0.000208925	0.00416652	0.001490607	4.23E-05	0.001490607	0.019408766	0.007157263	517.0078355	259.8489189	37.54056402	1	1
57	ATAAAAGCGCCTGAACTACAGAAATGTAGTTGACGAGGAGGAGGTTTAGCGAATTTTAGGCGGATGCCTCCAAA	3	A12T,T49G,C58A							1.00E-06		1.00E-06
58	ATAAAAGCGCCAGAACTACAGAAATGTAGTTGACGTGTAGCAGGTTTATCGAATTTTCGGCGGATGCCTCCAAA	3	A36T,G38T,G41C
59	ATAAAAGCGCGAGAACTACAGAAATGTAGTTTACGAGGAGGAGGTTTATCGAATTTTCGGCGGATGCCTCCAAA	2	C11G,G32T	1.00E-06		1.00E-06	3.53E-06	5.80E-05		3.35E-06	5.01E-05		1.00E-06		1.00E-06	1.00E-06	0.000108887	1.00E-06						0.134153651	0.000957277	7.45E-06	0.00104463	3.69E-06	1.41E-05
60	ATAAAAGCGCCAGGACTACAGAAATGTAGTTCACTAGGAGCAGGTTTATCGAATTTTCGGCGGATGCCTCGAAA	5	A14G,G32C,G35T,G41C,C71G
61	ATAAAAGCGCAACAACTACAGAAATGTAGTTGACGAGGAGGAGGTTTATCGAATTTTCGCCGGCTGCCTCCAAA	4	C11A,G13C,G60C,A64C
62	ATAAAAGCGCCAGAACTACAGAAATGTAGTTGAAGAGGAGGGGGTTTATCGAATTTTCGGCGGATGCGTTCAAA	4	C34A,A42G,C68G,C70T
63	ATAAAAGCGCCAGAGCTACAGAAATGTAGTTGACGAGGACGAGGTTTATCGAATTTTCGGCGGATGACTCCAAA	3	A15G,G40C,C67A
64	ATAAAAGCGCCAGAACTACAGAAATGTAGTTGTCGAGGAGGAGGTTTATCGAATTTTCGGTGGATGCCTCCAAA	2	A33T,C61T	3.55E-06	5.93E-05		2.93E-06	8.15E-05		1.00E-06		1.00E-06	1.56E-06	0.000173443		1.83E-06	0.000110997		3.34E-06	3.03E-07	49.02329072	38.65159546	0.068157939	0.032157893	0.298624939	0.000110545	1.19E-05	1.43E-06	1.39E-06
65	ATAAAAGCGCCAGATCTACAGAAATGTAGTTGACCAGGAGGAGGTTTATCGAATTTTCGGCGGATGCCTCCAAA	2	A15T,G35C	1.46E-06	0.000104965		1.00E-06		1.00E-06	1.00E-06		1.00E-06	1.00E-06		1.00E-06	2.39E-06	8.58E-05							0.000172355	1.459797299	0.008469717	1.00E-06	0.00023906	2.99E-05
66	ATAAAAGCGCCAGAACTACAGAAATGTAGTTGACGAGGAGGAGGTTTATCGAATTTTAGGCGGATGCCTCCAAA	1	C58A	0.000665334	2.25E-05	0.000665334	0.000305461	7.18E-06	0.000305461	0.000117655	2.69E-06	0.000117655	3.84E-05	2.16E-06	3.84E-05	1.13E-05	2.24E-06	1.13E-05	0.000863406	0.000122399	4110.866304	819.9064263	0.210030161	1	1
67	ATAAAAGCGCCAGAACTACAGAAATGTAGTTGACGAGGAGGAGGTTTATCGAATTATAGGCGGATGCCTCCAAA	2	T56A,C58A	0.000605168	5.57E-05	0.000605168	0.000186624	2.25E-05	0.000186624	0.000100869	1.30E-05	0.000100869	3.20E-05	1.11E-05	3.20E-05	6.77E-06	1.52E-05		0.001064881	0.000517318	8871.687745	6204.226662	0.120031394	0.028442092	0.909568997	0.02127718	0.000665334	0.000790054	2.25E-05
68	ATAAAAACGCCAGACCTACAGAAATGTAGTTGACGAGGAGGAGGTTTATCGAATTTTCGGCGGATGCCTCCAAA	2	G7A,A15C	2.82E-06	6.42E-05		1.00E-06	9.20E-05	1.00E-06	2.34E-06	9.47E-05		3.24E-06	9.27E-05		1.00E-06	0.000181439	1.00E-06	2.43E-06	5.41E-07				0.09030162	0.000302932	3.13E-05	0.009320594	1.06E-06	0.000255449
69	ATAAAAGCGCCAGAACTACAGAAATGTAGCTGACGAGGAGGAGGTTTTTCGGATTTGCGACGGATGCCCCCAAA	6	T30C,A48T,A52G,T57G,G60A,T69C
70	ATAAAAGCGCCAGAACTACAGAAATGTAGTTGACGAGGATGAGGTTTATCGAATTTTCGGCGGATGCCTCCAAA	1	G40T	0.01	0.016727247		0.005389376	0.000240134	0.005389376	0.001994712	0.000203568	0.001994712	0.000449675	1.94E-05	0.000449675	0.000216144	1.53E-05	0.000216144	0.016554984	0.010273516	5203.784875	3735.638592	3.181335208	1	1
71	ATAAAAGGGTCAGAACTACAGAAATGTAGTTGACGAGGAGGAGGTTTATCGAATTTTCGGCGGATGCCTCCAAA	2	C8G,C10T	1.00E-06		1.00E-06	8.27E-06	2.20E-05		3.40E-06	4.51E-05		2.04E-06	7.31E-05		1.00E-06		1.00E-06						1	0.041562997	1.00E-06	2.41E-05	6.97E-05	1.01E-06
72	ATAAAAGCGCCAGAACTACAGAAATGTAGTTGACGAGGAGGAGGTTTATCGAATTTTCGGCGGATGCCTACAAA	1	C70A	0.003839977	0.0010726	0.003839977	0.000582659	4.10E-05	0.000582659	0.000929938	0.000211209	0.000929938	0.00041628	0.00013834	0.00041628	0.000266725	7.66E-05	0.000266725	0.000609841	8.77E-05				1	1
73	ATAAAAGCGCCAAAACTACAGAAATGTAGTTGACGAGGAGGAGGTTTATCGATTTTTCGGCGGATGCCTCCAAA	2	G13A,A53T				0.000173543	4.06E-05	0.000173543	7.57E-05	2.37E-05	7.57E-05	7.10E-06	3.06E-05		1.00E-06		1.00E-06
74	ATAAAAGCGCCAGAACTACAGAAATGTAGTTGACGAGGAGGAGGTTTATCGAATATTCGGCGGATGCCTCCAAA	1	T55A	0.055496905	0.002499311	0.055496905	0.024953809	0.001453879	0.024953809	0.013284812	0.000666636	0.013284812	0.003896068	0.000280924	0.003896068	0.001336993	4.88E-05	0.001336993	0.053303252	0.011552729	1765.607424	525.9691027	30.18975308	1	1
75	ATAAAAGCGCCAGAACTACAGAAATGTAGTTGACGAGGAGGAGGTTTATCGAATTTTCGGCCGATGCCTCCAAA	1	G62C	1.00E-06	0.000534246	1.00E-06	1.00E-06	0.000248905	1.00E-06	1.00E-06		1.00E-06	1.00E-06	0.000136709	1.00E-06	1.00E-06		1.00E-06						1	1
76	ATAAATGCACCAGAACTACAGAAATGTAGTTGACGAGGGGGAGGTTTATCGAATTTTCGGGGGATGCCTCCAAA	4	A6T,G9A,A39G,C61G							2.00E-06	0.000146262
77	ATAAAAGCGCCAGAACTACAGAAATGTACTTGCCTAGGAAGAGGTTTATCGAATTTTCGGCGGATGCCTCCAAA	4	G29C,A33C,G35T,G40A
78	ATAAAAGCGCCAGAACTACAGAAATGTAGTTGACGAGGAGCAGGTTTGTCGAATTTTCTGCGGTTGCCTCCAAA	4	G41C,A48G,G59T,A64T
79	ATAAAAGCGCCGGAACTACAGAAATGTAGTTGACGAGGAGTAGGTTTATCGAATTTTCGGCGGATGCCTCCAAA	2	A12G,G41T	0.000377453	4.15E-05	0.000377453	0.000147372	2.07E-05	0.000147372	4.77E-05	1.41E-05	4.77E-05	8.68E-06	1.50E-05		2.43E-06	3.65E-05		0.000762876	4.61E-05	10262.82032	931.0609489	0.074333909	0.377598674	0.037745349	0.000999615	0.009999991	1.56E-05
80	ATAAAAGCCCCAGAACTACAGAAATGTAGTTGACGAGGAGGAGGTTTATCGAATTTTCGGCGGATGCCTCCAAA	1	G9C	1.00E-06		1.00E-06	1.00E-06		1.00E-06	1.00E-06		1.00E-06	1.00E-06		1.00E-06	1.00E-06		1.00E-06						1	1
81	ATAAAAGCGCCAGAATTACAGAAATGTAGTTGAGGAGGAGGAGGTTTATCGAATTTTCGGCGGATGCCTCCAAA	2	C16T,C34G	1.00E-06		1.00E-06	2.32E-06	0.000119405		1.67E-06	0.000169509		1.00E-06		1.00E-06	3.67E-06	8.04E-05							2.18E-05	1	0.045776271	1.00E-06	0.002179472
82	ATAAAAGCGCCAGAACTACAGAAATGTAGTTGACGAGGAGGGGGTTTATCGTATTTTCGGCGGATGCCTCCAAA	2	A42G,A52T	0.000466521	9.77E-05	0.000466521	0.000479397	9.31E-05	0.000479397	5.23E-05	1.22E-05	5.23E-05	4.31E-06	1.47E-05		1.00E-06		1.00E-06						0.007298715	1.314662483	0.063918288	0.00035486	0.003560607	5.45E-06
83	ATAAAAGCGCCAGAACTACAGAAATGTAGTTGACCAGGAGGAGGTTTATCGAATTTTCGGCGGATGCCTCCAAA	1	G35C	1.00E-06	2.99E-05	1.00E-06	1.00E-06		1.00E-06	1.00E-06		1.00E-06	1.00E-06		1.00E-06	1.00E-06	0.000188421	1.00E-06						1	1
84	ATAAAAGCGCCAGAACTACAGAAATGTAGTTGACGAGGAGGAGGTTTATCGAATTTTCGGCGGATGCTTTTAAA	3	C68T,C70T,C71T	6.11E-06	4.07E-05		9.78E-06	5.27E-05								1.00E-06		1.00E-06
85	ATAAAAGCGCCGGAACTACAGAAATGTAGTTGACGAGGAGGAGGTTTATCGAATTTTCGGCGGATGCCTCCAAA	1	A12G	0.000999615	1.56E-05	0.000999615	0.000586775	2.82E-05	0.000586775	0.00018892	3.50E-06	0.00018892	5.14E-05	1.62E-06	5.14E-05	1.01E-05	1.48E-06	1.01E-05	0.001431065	6.13E-05	4239.322233	274.342098	0.337569216	1	1
86	ATAAAAGCGACAGAAGTACAGAAATGTAGTTGCCGTGGAGGAGGTTTATCGAATTTTCGGCGGATGCCTCAAAA	5	C10A,C16G,A33C,A36T,C71A
87	ATAAAAGCGCCAGAACTACAGAAATGTAGTTGACGAGGAGTAGGTTTATCGGATTTTCGGCGGATGCCTCCAAA	2	G41T,A52G	0.000107075	1.10E-05	0.000107075	0.000113142	1.33E-05	0.000113142	3.83E-05	8.68E-06	3.83E-05	1.18E-05	1.62E-05		1.32E-05	1.54E-05		0.000128275	1.98E-05	1139.328491	563.0288773	0.112588534	0.010707478	0.048585468	0.009999991	0.002203842		6.22E-05
88	ATAAAAGCGCCAGAACTACAGAAATGTAGTTGACGAGGAGGAGGTTTATGGAATTTTTGGCGGATGCCTCCAAA	2	C50G,C58T	2.05E-05	1.05E-05	2.05E-05	0.00044254	0.000187698	0.00044254	2.92E-05	1.55E-05	2.92E-05	9.14E-05	2.18E-05	9.14E-05	0.000197701	9.68E-05	0.000197701						0.050094794	0.265812142	0.000408379	7.70E-05	5.84E-05	1.30E-06
89	ATAAAAGCGCCTGAACTACAGAAATGTAGTTGACGAGGAGGAGGTTTATCTAATTTTCGGCGGATGCCTCCAAA	2	A12T,G51T	1.00E-06	0.000101926	1.00E-06	1.00E-06	8.50E-05	1.00E-06	1.00E-06		1.00E-06	1.00E-06		1.00E-06									1.04E-05	0.784788659	0.09633733	1.27E-06	0.005171599	9.28E-06
90	ATAAAAGCGCCAGAACTACAGAAATGTAGTTGACGAGGAGGAGGGTTATCGAATTTTCGGCGGATGCGCCCAAA	3	T45G,C68G,T69C
91	ATAAACGCGCCAGAACTACAGAAATGTACTTGACGAGGAGGAGGTTTATCGAAGTTTCGGCGGATGCCTCCAAA	3	A6C,G29C,T54G
92	ATAAAAGCGCCAGAACTACAGAAATGTAGTTGACGAGGAGGAGGTTTATCTAATTTTCGGCGGATGCCTCCAAA	1	G51T	1.27E-06	9.28E-06		2.96E-06	8.66E-06		1.88E-06	1.35E-05		1.73E-06	1.46E-05		1.00E-06	2.39E-05	1.00E-06	2.15E-06	4.85E-07				1	1
93	ATAAAAGCGCCAGAGCTACAGAAATGTAGTTGACGAGGAGGAGGGCTATCGAATTTTCGGCGGATGCCTCCAAA	3	A15G,T45G,T46C				0.00283162	0.001019612	0.00283162
94	ATAAAAGCGCCAGAACTACAGAAATGTAGTTGACGAGGAGGAGGATTATCGAATTTGCGTCGGATCCCTTCAAA	5	T45A,T57G,G60T,G66C,C70T
95	ATAAAAGCGCCAAAAATACAGAAATGTAGTTGACGACGAGTAGGTTTATCGAATTGTCGGCGGATGCCTCCAAA	5	G13A,C16A,G37C,G41T,T56G
96	ATAAAAGCGACGTAACTACAGAAATGTAGTTGACGAGGAGGAGGGTTATCGAATTGTCGGCGGATGCCTCCAAA	5	C10A,A12G,G13T,T45G,T56G				1.00E-06		1.00E-06
97	ATAAAAGCGCCAGAACTACAGAAATGTAGTTGACGAGGAGGAGGTTTATCGAATTTTCGGCGCATGCCTCCAAA	1	G63C	1.00E-06		1.00E-06	1.00E-06	3.37E-05	1.00E-06	1.00E-06	3.65E-05	1.00E-06	1.00E-06	4.18E-05	1.00E-06	1.00E-06	3.92E-05	1.00E-06						1	1
98	ATAAAAGCGCCAGAACTACAGAAATGTAGTTGACGAGGAGGAGGTGTATCGAATTTTCGTCGGATGCCTCCAAA	2	T46G,G60T	1.00E-06		1.00E-06	2.58E-06	8.30E-05		3.74E-06	5.54E-05		1.00E-06	0.000234185	1.00E-06	1.00E-06		1.00E-06						0.00010367	0.916073227	0.009645962	1.09E-06	0.000256037	9.45E-06
99	ATAAAAGCGCCAGAACTACAGAAATGTACTTGACGAGGAGGAGGTTTATCGCATTTTCGGCGGATGCCTCCAAA	2	G29C,A52C	1.00E-06	0.00014246	1.00E-06	1.00E-06		1.00E-06	1.00E-06		1.00E-06	1.00E-06		1.00E-06	1.00E-06	0.000233527	1.00E-06						0.00026497	0.039075274	0.003774017	2.56E-05	0.000112629	1.31E-06
100	ATAAAAGCGTCAGAACTACAGAAATGTAGTTGACGAGGAGGAGGTTTATCGAATTTTCGGCGGATGTTTCCAAA	3	C10T,C67T,C68T
101	ATAAAAGCGCCAGAACTACAGAAATGTAGTTGACGAGGAGGAGGTTTATGGAATTTTCGGCGGATGCGTCCAAA	2	C50G,C68G	6.80E-05	4.75E-06	6.80E-05	0.000142032	1.19E-05	0.000142032	0.000121426	1.10E-05	0.000121426	0.000949753	0.000489214	0.000949753	0.001590842	0.000780325	0.001590842						0.166430383	0.143576616	0.000408379	0.000473383	5.84E-05	9.88E-05
102	ATAAAAGCGCCAGAACTACAGAAATGTAGTTGACCGGGAGGAGGTTTATCGAATTTACGGCGGATGCCTCGAAA	4	G35C,A36G,T57A,C71G
103	ATAAAAGCGCCAGAACTACAGAAATGTAGTTGACGATGAGAAGGTTTATCGAATTTTCGGCGGATGCCTCCAAA	2	G37T,G41A	1.00E-06		1.00E-06	1.69E-06	5.39E-05		1.00E-06		1.00E-06	1.00E-06		1.00E-06	1.00E-06		1.00E-06						0.164466872	0.000100001	6.08E-06	0.009999945	3.02E-06
104	ATAAAAGCGCAAGAACTACAGAAATGTAGTTGACCAGGAGGAGGTATATCGAATTTTCGGCGGATGCCTCCAAA	3	C11A,G35C,T46A
105	ATAAAAGCGCCAGAAGTACAGAAATGTAGTTGACGAGGAGGAGGTATATCGAATTTTCGGCGTATGCCTCCAAA	3	C16G,T46A,G63T
106	ATAAAAGCGCCAGAACTACAGAAATGTAGTTCACGAGGAGGAGGTTTATCGAATTTTCGGCGGATGCCTCCAAA	1	G32C	0.000103226	1.37E-06	0.000103226	5.77E-05	1.26E-06	5.77E-05	2.26E-05	1.43E-06	2.26E-05	7.09E-06	4.16E-06	7.09E-06	1.20E-06	1.05E-05		0.000138726	1.71E-06	3458.9037	107.3260656	0.04010702	1	1
107	ATAAAATCGCCAGAACTACAGAAATGTAGTTGACGAGGAGGAGGTTTATCGAATTTTCGGCGGATGCCTCCAAA	1	G7T	1.00E-06	7.00E-05	1.00E-06	1.00E-06		1.00E-06	1.00E-06	0.000175223	1.00E-06	1.00E-06		1.00E-06	1.00E-06	5.96E-05	1.00E-06						1	1
108	ATAAAAGCGCCAGACCTACAGAAATGTAGTTGACAAGGAGGGGGTTTATCGAATTTTCGGCGGATGCCTCCAAA	3	A15C,G35A,A42G
109	ATAAAAGCGCCAGAACTACAGAAATGTAGTTGACGAGGAGGAGGTTTATCGAATTTTCGGCGGATGCCTCTAAA	1	C71T	0.055289516	0.002677265	0.055289516	0.025576714	0.00136348	0.025576714	0.007162605	0.000343278	0.007162605	0.003658593	0.000227294	0.003658593	0.001284854	3.67E-05	0.001284854	0.041200776	0.026194218	1733.341683	1434.002397	23.76956421	1	1
110	ATAAAAGCGCCAGAACTACAGAAATGTAGTTGACGAGGAGGAGCTTTATCGAATTTTCGGCGGATGCCTCCAAA	1	G44C	0.000158544	3.46E-06	0.000158544	0.000127378	2.86E-06	0.000127378	4.33E-05	1.83E-06	4.33E-05	7.03E-06	2.82E-06	7.03E-06	2.09E-06	7.16E-06		0.000200181	2.38E-05	1983.307094	565.5854342	0.100932808	1	1
111	ATAAAAGCGCCAGAACTACAGAAATGTAGTTGAGGAGGAGGAGGTTTATCGAATTTTCGGCGGATGCCACCAAA	2	C34G,T69A	8.92E-06	3.20E-05		3.05E-05	1.32E-05	3.05E-05	5.16E-05	1.34E-05	5.16E-05	1.78E-05	1.69E-05	1.78E-05	1.36E-05	2.39E-05		3.79E-05	1.13E-05				8.915642365	0.029860987	1.00E-06	0.000298572		4.60E-05
112	ATAAATGCGCCAGAACTACAGAAATGTAGTTGACGAGAATGAGGTTTATCCAATTTTCGGCGGATGCCTCCAAA	4	A6T,G38A,G40T,G51C													1.00E-06	0.00539633	1.00E-06
113	ATAAAAGCGCCAGAACTACAGAAATGTAGTTGACGAGGAGGAGGTTTATCGAATTTTCGGCGGATGCGTCCAAA	1	C68G	0.000473383	9.88E-05	0.000473383	9.11E-05	1.83E-06	9.11E-05	0.000522845	0.000139706	0.000522845	6.70E-05	8.46E-05		1.18E-05	2.80E-06	1.18E-05	0.000102358	1.17E-05	302.4933119	264.1115884	0.338379993	1	1
114	ATAAAAGCGCCAGAACTACAGAAATGTAGTTGACGATGAGGAGGTTTATCGAATTTTCCGCGCATGCCTCCAAA	3	G37T,G59C,G63C
115	ATAAAAGCGCCAGAACTACAGAAATGTAGTTGACGAGGAGGAGGTTTATCGAATTTTCGTCGCATGCCTCCAAA	2	G60T,G63C	1.00E-06		1.00E-06	1.00E-06		1.00E-06	1.00E-06		1.00E-06	2.26E-06	0.000154378		1.00E-06		1.00E-06						0.916073227	1	1.09E-06	1.00E-06	9.45E-06
116	ATAAAAGCGCCAGAACTACAGAAATGTAGTTTACGAGGAGGAGGTTTATCGAATTTTCGGCGGATGCCTCCAAA	1	G32T	0.00104463	1.41E-05	0.00104463	0.000508043	1.02E-05	0.000508043	0.000173244	2.69E-06	0.000173244	4.88E-05	1.66E-06	4.88E-05	1.52E-05	1.44E-06	1.52E-05	0.001576664	5.05E-05	5150.405243	244.4116264	0.306124277	1	1
117	ATAAAAGCACCAGAACTACAGAAATGTAGTTGACGAGGAGGAGGCTTATCGATTTTTCGCCGGATGCCTCCAAA	4	G9A,T45C,A53T,G60C				2.87E-06	5.79E-05		1.00E-06		1.00E-06
118	ATAAAAGCGCCAGAACTACAGAAATGTAGTTGACGAGGAGGAGGTTTATCAAATTTTCGGCGGATGCCTCCAAA	1	G51A	9.22E-06	2.71E-06	9.22E-06	7.03E-06	4.69E-06	7.03E-06	4.23E-06	8.65E-06		2.43E-06	1.13E-05		1.00E-06	4.96E-05	1.00E-06	1.01E-05	2.77E-07	964.7475231	164.8493848	0.010434941	1	1
119	ATAAAAGCGCCAGAACTACAGAAATGTAGTTGACGCGGAGGAGGTTTATCTAATTTTCGGCGGATGTCTCCAAA	3	A36C,G51T,C67T
120	ATAAAAGCGCCAGAACTACAGAAATGTAGTTAACGAGGAGGAGGTTTATCGAATGTTCTGCGGATGCCTCCAAA	3	G32A,T55G,G59T				3.14E-06	4.84E-05		1.00E-06		1.00E-06	5.98E-06	7.63E-05
121	ATAAAAGCGCCAGAACTACAGAAATGTAGTTGACGAGGAGGAGGTTTATCGAATTTTCGTCGGATGCCTCCAAA	1	G60T	1.09E-06	9.45E-06		6.23E-06			1.00E-06		1.00E-06	1.00E-06	8.26E-05	1.00E-06	1.00E-06		1.00E-06						1	1
122	ATAAAAGCGCCAGAACTACAGAAATGTAGTTGACGAGGAGTTGGTTTCTCGAATTTTCGTCGGATGCATCCAAA	5	G41T,A42T,A48C,G60T,C68A
123	ATAAAATCGCCAGAACTACAGAAATGTAGTTCACGAGGAGGAGGTTTATCGAATTTTCGGCGGATGCATCCAAA	3	G7T,G32C,C68A	3.92E-06	0.000101303		1.00E-06		1.00E-06	4.06E-06	0.000105905		1.21E-06	0.000273113		1.17E-05	4.45E-05
124	ATAAAAGCGCCAGAACTACAGAAATGTAGTTGACGAAGAGGAGGTTTATCGAATTTTCGGCGGATGCCTCCAAA	1	G37A	0.0041855	8.21E-05	0.0041855	0.002547826	7.59E-05	0.002547826	0.000776684	1.74E-05	0.000776684	0.000197644	7.48E-06	0.000197644	7.38E-05	1.37E-06	7.38E-05	0.005642401	0.001006071	3536.821331	828.4626812	1.59533102	1	1
125	ATAAAAGCGCCAGAACTACAGAAATGTAGTTGACGAGGAGGAGGTTTATCGAATTTTAGGCGGATACCTCCAAA	2	C58A,G66A	0.000228402	2.78E-05	0.000228402	9.90E-05	1.61E-05	9.90E-05	4.87E-05	1.04E-05	4.87E-05	1.30E-05	2.49E-05		6.16E-06	4.88E-05		0.000321848	5.81E-05	4640.183212	1524.011844	0.069361053	0.343288934	0.00721749	0.000665334	0.031645618	2.25E-05	0.001504052
126	ATAAAAGCGTCAGAACTACAGAAATGTAGTTGACGATGAAGAGGTTTATCGAATTTTCGTCGGTTGCCTCCAAA	5	C10T,G37T,G40A,G60T,A64T
127	ATAAAAGCGCCAGAACTACAGAAATGTAGTTGACGGGGAGGAGGTTTATCGAATGTTCGGCGGATGGCTCCAAA	3	A36G,T55G,C67G							1.00E-06		1.00E-06
128	ATAAAAGCGCCAGAACTACAGAAATGTAGTTGACGAGGAGGAGGTTTATCGAATTTTCGGCGGATGAATCCAAA	2	C67A,C68A	3.61E-05	9.55E-06	3.61E-05	2.46E-05	1.01E-05	2.46E-05	5.08E-05	1.24E-05	5.08E-05	2.57E-05	1.98E-05	2.57E-05	1.04E-05	2.20E-05		3.56E-05	6.85E-06				0.002321289	0.080719467	0.01553656	0.000446792	0.000761378	7.54E-05
129	ATAAAAGCGCCAGAACTACAGAAATGTAGTTGACGAGGAGGAGGTTTATCGAATTTTCGGCGGTTGCCTCCAAA	1	A64T	0.000140863	2.19E-06	0.000140863	0.000102275	1.91E-06	0.000102275	4.12E-05	1.35E-06	4.12E-05	1.18E-05	2.43E-06	1.18E-05	2.04E-06	6.01E-06		0.000169938	6.84E-06	1862.5801	194.8533939	0.091238103	1	1
130	ATAAAAGCGCGAGAACTACAGAAATGTAGTTGACGAGGAGGATGTTTATCGAGTTTTCGGCGGGTGCCTCCAAA	4	C11G,G43T,A53G,A64G
131	ATAAAACCGCCAGCACTACAGAAATGTAGTAGACGAGGAGGAGGTTTATCGAATTTTCGGCGGATGCCTCCAAA	3	G7C,A14C,T31A
132	ATAAAAGCGCCAGAACTACAGAAATGTAGTTGACGAGGAGGAGATTTATCGAATTTTCGGCGGATGCCTCCAAA	1	G44A	0.000426132	8.13E-06	0.000426132	0.000388844	1.02E-05	0.000388844	0.000134943	2.98E-06	0.000134943	3.70E-05	2.36E-06	3.70E-05	6.23E-06	2.78E-06	6.23E-06	0.000529621	6.26E-05	1821.99161	419.2162474	0.290682214	1	1
133	ATAAAAGCGCCTGAACTACAGAAATGTAGTTGACGAGGAGGAGGTTTATCGAATTTTCGGCGGATGCCTCCAAA	1	A12T	0.09633733	0.005171599	0.09633733	0.049040091	0.004220415	0.049040091	0.02833824	0.001241948	0.02833824	0.008988363	0.000540316	0.008988363	0.002749491	4.88E-05	0.002749491	0.093271335	0.013833717	1344.421162	226.2450988	69.37657478	1	1
134	ATAAAAGCGCCAGAACTACAGAAATGTAGTTGACGGGGAGGAGGTTTAACGAATTTTCGGCGGATGCCTCCAAA	2	A36G,T49A	1.00E-06		1.00E-06	1.00E-06	9.01E-05	1.00E-06	1.00E-06		1.00E-06	1.00E-06		1.00E-06	1.39E-06	9.27E-05							0.053022832	0.05249526	1.89E-05	1.90E-05	1.44E-06	1.64E-06
135	ATAAACGCGCCAGTACTACAGAAATGTAGTTGACGAGGAGGAGGTATATCGAATTTTCGGCGGATGCCTCCAAA	3	A6C,A14T,T46A	1.00E-06		1.00E-06	1.00E-06	0.00120707	1.00E-06							4.51E-06	0.00010524
136	ATAAAAGCGCCAGAACTACAGAAATGTAGTTGACGTGGTGCAGGTTTATCGAATTTTCGGCGGATGCCTCCAAA	3	A36T,A39T,G41C
137	ATAAAACCGCCAGAACTACAGAAATGTAGTTTACGAGGAGGAGGTTTATCGAATTTTCGGCGGTTGCCTCCAAA	3	G7C,G32T,A64T
138	ATAAAAGCGCCAGCACTACAGAAATGTAGTTGACGAGGAGGAGGTTTATCGAATTTTCGGCGGATGCCTCCAAA	1	A14C	0.009706141	0.000238537	0.009706141	0.005412753	0.000171059	0.005412753	0.001853923	6.65E-05	0.001853923	0.00046648	1.45E-05	0.00046648	0.000162848	2.68E-06	0.000162848	0.012860788	0.002256949	3456.165456	738.2719049	3.721114774	1	1
139	ATAAAAGCGCCAGAACTACAGAAATGTAGTTGACGAGGACGAGGTGTATCGAATTCTCGGCGGATGCCTCCAAA	3	G40C,T46G,T56C
140	ATAAAAGCGCCAGAACTACAGAAATGTAGTTGACGAGGAGGAGGTTTATCGAATTTTCGGCAGATGCCTCCAAA	1	G62A	1.00E-06	3.09E-05	1.00E-06	1.51E-06	2.10E-05		1.54E-06	2.29E-05		1.35E-06	2.60E-05		1.00E-06		1.00E-06	1.40E-06	1.73E-07				1	1
141	ATAAAGGCGCCAGAACTACAGAAATGTAGTTGACGAGGAGGAGGTATATCGAACTTTCGGCGGATGCCTCCAAA	3	A6G,T46A,T54C				1.54E-05	2.65E-05		1.00E-06		1.00E-06	1.00E-06	0.000291443	1.00E-06
142	ATAAAAGCGCCAGAACTACAGAAATGTAGTTGACGAGGAGGATGTTTATCGAATTTTCGGCGGATGCCTCCAAA	1	G43T	4.31E-05	1.20E-06	4.31E-05	3.98E-05	1.56E-06	3.98E-05	1.42E-05	1.98E-06	1.42E-05	1.10E-06	9.13E-06		1.00E-06	1.78E-05	1.00E-06	4.89E-05	4.30E-06	986.2011376	413.7214242	0.049580969	1	1
143	ATAAAAGCGCCAGAACTACAGAAATGTAGTTGACGAGGAGGAGGTTTATCGAATTTTCGGCGGATGCCTCAAAA	1	C71A	0.012411808	0.000603352	0.012411808	0.007609846	0.000387994	0.007609846	0.00298285	0.000135128	0.00298285	0.001043237	7.60E-05	0.001043237	0.000919531	0.00039527	0.000919531	0.015274046	0.001386274	2488.945892	360.5496997	6.136752986	1	1
144	ATAAAAGCGCCAGAACTACAGAAATGTAGTTGACGAGGAGGACGTTTATCGAATTTTCGGCGGATGCCTCCAAA	1	G43C	2.03E-06	7.91E-06		1.00E-06	1.34E-05	1.00E-06	1.00E-06		1.00E-06	1.00E-06		1.00E-06	1.00E-06		1.00E-06						1	1
145	ATAAAAGCGCCAGAACTACAGAAATGTAGTTGACGAGGAGGAGGTTTATCGAATTTTCGCCGGATGCTGCCAAA	3	G60C,C68T,T69G
146	ATAAAAGCGCCAGAACTACAGAAATGTAGTTTACGCGGAGGAGGTTTATCGAATTTTCGGCGGATGCCTCCAAA	2	G32T,A36C	1.00E-06	0.000140428	1.00E-06	1.00E-06	0.000765543	1.00E-06	2.38E-06	8.67E-05		5.04E-06	3.56E-05		1.57E-06	5.83E-05		4.71E-06	1.78E-06				0.000957277	0.700661936	0.00104463	1.43E-06	1.41E-05	1.51E-05
147	ATAAAAGCGCCAGAACTACAGAAATGTAGTTGATGAGGAGGAGGTTTATCGTATTTTCGGCGGATGCCTCCAAA	2	C34T,A52T	1.00E-06		1.00E-06	1.00E-06		1.00E-06	1.00E-06		1.00E-06	1.00E-06		1.00E-06	5.27E-06	4.82E-05							1	0.002818011	1.00E-06	0.00035486	2.53E-05	5.45E-06
148	ATAAAAGCTCCAGAACTACAGAAATGTAGTTGACGAGGAGGAGGTTTATCGAATTTTCGGCGGATGCCTCGAAA	2	G9T,C71G	1.49E-06	0.000124402		1.00E-06		1.00E-06	1.00E-06		1.00E-06	1.00E-06		1.00E-06	1.00E-06	0.0023196	1.00E-06						1.292448435	0.000476023	1.15E-06	0.003132505	1.06E-05	0.000188689
149	ATAAAAGCGCCAGAACTACAGAAATGTAGTTGACGAGGAGGAGGTTTTTCGAATTTTCGGCGGATGCCTCCAAA	1	A48T	0.000592922	1.09E-05	0.000592922	0.000432043	1.00E-05	0.000432043	0.000152798	3.46E-06	0.000152798	4.84E-05	6.90E-05		9.40E-06	2.19E-06	9.40E-06	0.000758538	5.71E-05	2418.279879	349.9294074	0.313668584	1	1
150	ATAAAAGCGCCAGAGCTACAGAAATGTAATTGACGAGGGGGAGGTTTATCGAATTTTCGGCGGATGCCTCTAAA	4	A15G,G29A,A39G,C71T
151	ATAAAAGCGCCAGAACTACAGAAATGTAGCTGACGAGGAGGAGGTTCATCGAATTTTCGGCGGATGCGTCCAAA	3	T30C,T47C,C68G
152	ATAAAAGCGCCAGAACTACAGAAATGTAGTTGACGAGGAGGAGGTTTATCGTATTTTCGACGGATGCCTCCAAA	2	A52T,G60A	1.00E-06		1.00E-06	6.32E-06	4.29E-05		1.00E-06		1.00E-06	1.00E-06		1.00E-06	1.00E-06		1.00E-06						0.002818011	0.050417756	0.00035486	1.98E-05	5.45E-06	1.24E-06
153	ATAAAAGCGCCAGAACTACAGAAATGTAGTTGACCAGTAGGAGGTTTATCGAATTTTCGGCGGATGCCTCCAAA	2	G35C,G38T	1.02E-06	8.20E-05		1.00E-06	0.000311681	1.00E-06	1.00E-06	0.000129581	1.00E-06	1.69E-06	0.000106437		1.43E-06	5.68E-05							1.02073683	0.178025532	1.00E-06	5.73E-06	2.99E-05	6.60E-06
154	ATAAAAGCGCCAGAACTACAGAAATGTAGTTTACGAGGAGGATGTTTATCGAGTTTTCGGCGTGTTCCTCCAAA	6	G32T,G43T,A53G,G63T,A64G,G66T	1.00E-06		1.00E-06										1.80E-06	0.000120634
155	ATAAAAGCGCCAGAACTACAGAAATGTAGTTTACGAGGAGGAGGTTTATCGGATTTTCGTCGGATGCCTCCAAA	3	G32T,A52G,G60T
156	ATAAAAGTGCCAGAACTACAGAAATGTAGTTGACGAGGAGGAGGTTTATCGAATTTTCGGCGGATGCCTCCAAA	1	C8T	2.58E-06	8.78E-06		1.00E-06		1.00E-06	1.00E-06		1.00E-06	1.00E-06		1.00E-06	1.00E-06		1.00E-06						1	1
157	ATAAAAGCGCCAGAGCTACAGAAATGTAATTGACGAGGAGGAGGTTTATCGAATTTTCGGCGGATGCCTCCAAA	2	A15G,G29A	0.019614747	0.006822679	0.019614747	0.001643149	0.000313349	0.001643149	0.001079728	0.00018982	0.001079728	0.000309168	8.56E-05	0.000309168	0.000133324	3.84E-05	0.000133324	0.002313113	0.000955034	833.1518779	569.5767851	2.776340394	0.35510952	2.813719609	0.055235769	0.006971109	0.002544459	0.000228365
158	ATAAAAGCGCCAGAAATACAGAAATGTAGTTGACGAGGAGGAGGTTTAGCGAATTTTCGGCGGATGCCTCCAAA	2	C16A,T49G	2.80E-05	1.13E-05	2.80E-05	8.45E-06	1.97E-05		1.00E-06		1.00E-06	1.00E-06		1.00E-06	1.00E-06	0.001281533	1.00E-06						0.010415539	0.024813593	0.002687393	0.001128037	8.50E-05	4.52E-05
159	ATAAAAGCGCCACAACTACAGAAATGTAGTTGACGAGGAGGAGGTTTATCGAATTTCCGGCGGATGCCTCCAAA	2	G13C,T57C				1.07E-06	0.000104088		1.00E-06		1.00E-06	1.00E-06		1.00E-06	1.00E-06		1.00E-06
160	ATAAAAGCACCAGAGCTACAGAAATGTAGTTGACGAGGAGGAGCTTTATCGAATTTTCGGCGGATGCCTCTAAA	4	G9A,A15G,G44C,C71T
161	ATAAAAGAGCCAGAACTACAGAAATGTAGTTGACGAGGAGGAGGTTTATCGAATTTTCGGCGGATGCCTCCAAA	1	C8A	1.00E-06		1.00E-06	1.00E-06		1.00E-06	1.00E-06		1.00E-06	1.00E-06		1.00E-06	1.00E-06		1.00E-06						1	1
162	ATAAAAGCGCCAGAACTACAGAAATGTATTTGACGAGGAGGAGGTTTATTGGATTTTCGGCGGATGCCTCCAAA	3	G29T,C50T,A52G				2.21E-05	3.35E-05
163	ATAAAAGCGCCAGAACTACAGAAATGTAATTGTCGGGGAGGAGGTTCATCGAATCTTCGGCGGATGCCTCCAAA	5	G29A,A33T,A36G,T47C,T55C
164	ATAAAAGCGCTAGCACTACAGAAATGTAGTTGACGAGGATGAGGTTTATCGATTTTTCGGCGGATGCCTCCAAA	4	C11T,A14C,G40T,A53T
165	ATAAAAGCGCCAGAACTACAGAAATGTACTTGACGAGGAGGAGGTTTATCGAATTTTCGCGGGATGCCTCCAAA	3	G29C,G60C,C61G
166	ATAAACGAGCCAGAACTACAGAAATGTAGTTGACGAGCATGAGGTTTCTCGAATTTTCGGCGGATGCGTCCAAA	6	A6C,C8A,G38C,G40T,A48C,C68G
167	ATAAAAGAGCCAGAACTACAGAAATGTAGTTCACGAGGAGGAGGTTTATCGAATTTTCGGCGGATGCCTCCAAA	2	C8A,G32C	1.00E-06	0.00239416	1.00E-06	1.00E-06		1.00E-06	1.00E-06		1.00E-06	1.75E-06	0.000128571		1.97E-06	0.000134168							1	0.009687511	1.00E-06	0.000103226		1.37E-06
168	ATAAAAGCGCCAGAACTACAGAAATGTAGTTGACGCGGAGGAGGTTTATCGAATTTTCGGCGGATGCCTCCAAA	1	A36C	1.43E-06	1.51E-05		3.52E-06	9.10E-06		3.01E-06	1.05E-05		1.00E-06	0.000102699	1.00E-06	1.68E-06	1.67E-05		3.03E-06	4.82E-07				1	1
169	ATAAAAGCGCCAGAACTACAGAAATGTAGTTGACGAGGAGGAGGTTTTTCTAATTTTCGGCGGATGCCTCCAAA	2	A48T,G51T	1.97E-06	6.37E-05		1.00E-06	9.34E-05	1.00E-06	2.00E-06	9.54E-05		1.00E-06		1.00E-06	3.90E-06	4.29E-05							0.003314656	1.54237066	0.000592922	1.27E-06	1.09E-05	9.28E-06
170	ATAAAAGCGCCAGAACTACAGAAATGTAGTTGACGAGGAGGAGGTTTATAGAATTTTCGGCGGATGTCTCCAAA	2	C50A,C67T	8.02E-06	1.81E-05		2.08E-05	1.05E-05	2.08E-05	1.48E-05	1.67E-05		2.01E-05	1.21E-05	2.01E-05	3.39E-06	2.26E-05		1.84E-05	3.97E-06				0.321801615	0.000372984	2.49E-05	0.021491599	1.25E-06	0.000867958
171	ATAAAAGCGCCAGATCTACAGAAATGTAGTTGACGCGGATGAGGTTTATCGAATTTTCGGCGGATGCCTCGAAA	4	A15T,A36C,G40T,C71G
172	ATAAAAGGGCCAGAACTACAGAAATGTAATTGACGAGGAGGAGGTTTATCGTATTTTCGGCGGATGCCTCCAAA	3	C8G,G29A,A52T
173	ATAAAAGCACCAGAACTACAGAAATGTAGTTGACGAGGAGGAGGTTTATCGAATTTTCGGCGGAGGCCTCCAAA	2	G9A,T65G	1.88E-06	9.53E-05		3.66E-06	4.22E-05		1.00E-06		1.00E-06	1.00E-06		1.00E-06									0.072177959	0.000479511	2.61E-05	0.003928418	1.52E-06	7.16E-05
174	ATAAAAGCGCCAGAACTACAGAAATGTAGTTGCCGAGGAGGAGGTTTCTCGAATTTTCGGCGGATGCCTCCAAA	2	A33C,A48C	1.08E-06	0.000112239		1.00E-06	0.000528164	1.00E-06	1.00E-06		1.00E-06	1.40E-06	0.000189442		2.64E-06	0.000110789							0.002725799	0.002978205	0.000395022	0.000361543	6.79E-06	6.58E-06
175	ATAAAAGCGCCAGAACTACAGAAATGTAGTTGACGAGGAGGAAGTTTATCGAATTTTCGGCTGATGCCTCCAAA	2	G43A,G62T	1.32E-06	7.04E-05		1.00E-06		1.00E-06	1.47E-06	0.000102671		1.00E-06		1.00E-06	1.00E-06	0.000126413	1.00E-06						0.016763748	1.321391294	7.88E-05	1.00E-06	1.43E-06	3.32E-05
176	ATAAAAGCGCCAGAACTACAGAAATGTAGTTGACGAGGAGGAGGCTTATCGAACTTACGGCGGATGCCTCCAAA	3	T45C,T54C,T57A
177	ATAAAAGCGCCAGCACTACAGAAATGTACTTGACGAGGACGAGGTTTATCGAATTTTCGGCGGATGCCTCCAAA	3	A14C,G29C,G40C
178	ATAAAATGGCCAGAACTACAGAAATGTAGTTGACGAGGAGGAGGTTTATCGAATTTTCGGCGGATTCCTGCAAA	4	G7T,C8G,G66T,C70G
179	ATAAAAGCGCCCGAACTACAGAAATGTAGTTGACGAGGAGGAGGGTTATCGAATTTTCTGCGGATGCCTCCAAA	3	A12C,T45G,G59T
180	ATAAAAGCGCCAGAACTACAGAAATGTAGTTGACGAGGAGGAGGTTTATCGATTTTTCGCCGGATGCCCCCAAA	3	A53T,G60C,T69C	1.70E-06	0.000106159											1.00E-06		1.00E-06
181	ATAAAAGCGCCAGAACTACAGAAATGTAGTTCACGAGGAGGAGGTTTATCGAATTTTCGGCGGATGACTCCAAA	2	G32C,C67A	2.83E-05	9.65E-06	2.83E-05	6.14E-06	1.56E-05		8.80E-06	4.46E-05		1.84E-06	5.11E-05		1.00E-06		1.00E-06						0.274584725	0.001824355	0.000103226	0.01553656	1.37E-06	0.000761378
182	ATAAAAGCGCCAGAACTACAGAAATGTAGTTGACGAGGAGGTGGCTTATCGAATTTTCGGCGGATGCCTCCAAA	2	A42T,T45C	9.13E-05	1.21E-05	9.13E-05	5.10E-05	1.01E-05	5.10E-05	2.56E-05	1.08E-05	2.56E-05	2.91E-06	3.26E-05					0.000116137	1.02E-05	2885.379338	648.2408547	0.040250135	0.448601557	0.023694751	0.000203492	0.003852622	2.88E-06	9.43E-05
183	ATAAAAGCGCCAGAACTACAGAAATGTAGTTGACGAAGAGGAGGTTTATCGAATTTTCGGCGGATGCATGCAAA	3	G37A,C68A,C70G				1.00E-06	0.001230809	1.00E-06
184	ATAAAAGCGCCCGAACTACAGAAATGTAGTTGACGAGGACGAGGATTATCGAATTTTCGGCGGACGCCTCCAAA	4	A12C,G40C,T45A,T65C
185	ATAAAAGCGCCAGAACTACAGAAATGTAGTTGACGACGAGGAGGTTTATCGAATTTTCGGCGGATGCCTCCAAA	1	G37C	4.71E-05	8.47E-07	4.71E-05	3.22E-05	1.45E-06	3.22E-05	1.88E-05	1.51E-06	1.88E-05	6.99E-06	4.02E-06	6.99E-06	3.25E-06	9.52E-06		5.32E-05	1.74E-06	1375.759615	207.4740344	0.038701339	1	1
186	ATAAAAACGCCAGAACTACAGAAATGTAGGTGACGAGGAGGAGGTTTATCGATTTTTCGGCGGATGCCTCCAAA	3	G7A,T30G,A53T
187	ATAAAAGCGCCAGAACTACAGAAATGTAGTTGACGAGGAGGAGGTTTATCGAAGTTTCGGCGGATGCCTCCAAA	1	T54G	0.051080192	0.002616649	0.051080192	0.02506016	0.001449463	0.02506016	0.011553817	0.000521658	0.011553817	0.003649693	0.000234655	0.003649693	0.001169954	3.84E-05	0.001169954	0.050369917	0.009879002	1869.681059	473.7492052	26.94037952	1	1
188	ATAAAATCGCCAGAACTACAGAAATGTAGTTGACGTGGAGGAGGTTTATCGATTTTTCGGCGGATGCCTCCAAA	3	G7T,A36T,A53T
189	ATAAAAGCGCAAGCACTACAGAAATGTAGTTGACGAGGAGGAGGTTTATCGATTTTTCGACGGATGCCTCCAAA	4	C11A,A14C,A53T,G60A
190	ATAAAAGCGCCAGAACTACAGAAATGTAGTTGACGAGGAGGAGGTTTTTCGAATTTTCGGCGGATGGCTCCAAA	2	A48T,C67G	4.58E-05	8.44E-06	4.58E-05	8.88E-06	1.15E-05		1.37E-05	3.08E-05		2.16E-06	0.00012774		1.00E-06		1.00E-06						0.077300151	0.031563424	0.000592922	0.001452091	1.09E-05	3.70E-05
191	ATAAAATCGCCAGAACTACAGAAATGTAGTTGACGAGGAGGAGGTTTATCGAATTTTCGGCGTATGCCTCCAAA	2	G7T,G63T	1.00E-06	0.000150159	1.00E-06	1.00E-06		1.00E-06	1.28E-06	0.00014194		1.00E-06		1.00E-06	1.32E-06	0.000144405							1	1	1.00E-06	1.00E-06	7.00E-05	3.45E-05
192	ATAAAAGCGCCAGAACTACAGAAATGTAGTTGACGAGGAGGTGGTTTATCGAATTTTCGGCGGATGCCTCCAAA	1	A42T	0.000203492	2.88E-06	0.000203492	0.000187032	3.74E-06	0.000187032	7.53E-05	1.36E-06	7.53E-05	2.06E-05	1.77E-06	2.06E-05	9.02E-06	2.85E-06	9.02E-06	0.000240497	2.10E-05	1346.664871	274.1169599	0.178586958	1	1
193	ATAAAAGCGCCAGAACTACAGAAATGTAGTTGACGAGGAGGAGGTTTATCCCATTTTGGGCGGATGCCTCCAAA	3	G51C,A52C,C58G
194	ATAAAAGCGCTAGAACTACAGAAATGTAGTTGACGAGGCGGAGGTTTATCGAATTTTCGGCGGATGCCTCCAAA	2	C11T,A39C	0.00050966	5.45E-05	0.00050966	0.000299113	4.97E-05	0.000299113	8.75E-05	1.25E-05	8.75E-05	2.23E-05	1.62E-05	2.23E-05	2.25E-05	1.37E-05	2.25E-05	0.000758563	0.000111866	4650.199153	1123.54275	0.163124866	0.173776426	0.067737652	0.002932848	0.007524027	9.81E-05	0.000191297
195	ATAAAAGCGCCAGAACTACAGAAATGTAGTTGACGAGGTGGAGGTTTATCGAATTTTCGGCGGATGCCTCCAAA	1	A39T	0.034717048	0.001204554	0.034717048	0.018991121	0.000747318	0.018991121	0.006830223	0.000159274	0.006830223	0.001755153	7.40E-05	0.001755153	0.000604115	1.02E-05	0.000604115	0.042537232	0.008577733	3037.765632	718.491833	14.00280235	1	1
196	ATAAAAGCGCCAGAACTACAGAAATGTAGTTCACGAGGAGGAGGTTTATCGGATTTTCGGCGGATGCCTCCAAA	2	G32C,A52G	1.14E-05	1.05E-05	1.14E-05	4.82E-06	2.14E-05		4.59E-06	5.98E-05		1.64E-06	5.04E-05		4.93E-06	8.19E-05		1.94E-05	5.24E-06	7102.258379	4404.617916	0.002733259	0.110049344	0.005154599	0.000103226	0.002203842	1.37E-06	6.22E-05
197	ATAAAAGCGTCAGAACTACAGAAATGTAGTTGACGAGGAGGAGGTTTATCGAATTTTCGGCGGAGGCCTCCAAA	2	C10T,T65G	1.55E-06	0.000185916		1.17E-05	2.71E-05					1.00E-06		1.00E-06	3.08E-06	0.000102365							0.064278982	0.000393681	2.41E-05	0.003928418	1.01E-06	7.16E-05
198	ATAAAGGCGCCAGAACTACAGAAATGTAGTTGACGAGGAGGAGGTTTATCGAATTTGCGGCGGATGCCTCCAAA	2	A6G,T57G	1.00E-06	0.001145957	1.00E-06	1.00E-06		1.00E-06	1.00E-06		1.00E-06	1.00E-06	0.000362783	1.00E-06	1.00E-06		1.00E-06						0.00187694	0.011743956	0.000532782	8.52E-05	2.43E-05	1.55E-06
199	ATAAAAGCGCCAGAACTACAGAAATGTAATTGACGAGGAGGAGGTTTATCTAATTTACGGCGGATGCCTCCAAA	3	G29A,G51T,T57A
200	ATAAAAGCGCCAGAACTACAGAAATGTAGTTGACGAGGCGGAGGTTTATCGAATTTTCAGCCGATGCCTCCAAA	3	A39C,G59A,G62C				1.00E-06		1.00E-06
201	ATAAAAGCGCCAGAACTACAGAAATGTAGTTGACGTGGAGGAGGTTTATCGAATTTTCGGCGGATGCCTCCAAA	1	A36T	7.71E-06	2.95E-06	7.71E-06	6.93E-06	5.84E-06	6.93E-06	3.91E-06	7.35E-06		1.83E-06	1.39E-05		2.12E-06	1.29E-05		8.19E-06	3.22E-07	584.1504804	169.892716	0.01402857	1	1
202	ATAAAAGCGACAGAACTACAGAAATGTAGTTGACCAGGCTGAGGTTTATCGAATTTTCGGCGGATGCCTCCAAA	4	C10A,G35C,A39C,G40T
203	ATAAAAGCGCCAGAAGTACAGAAATGTAGTTGACGAGGAGGAGGTTTATCGAATTTTCGGCGGATGTCTCCAAA	2	C16G,C67T	0.000641693	8.61E-05	0.000641693	0.000504404	6.23E-05	0.000504404	0.000318305	3.45E-05	0.000318305	0.000106041	1.49E-05	0.000106041	4.87E-05	9.40E-06	4.87E-05	0.000669039	7.72E-05	735.5713579	156.3785615	0.90954955	0.075474584	0.029857842	0.008502104	0.021491599	0.000299847	0.000867958
204	ATAAACGCGCCAGAACTACAGAAATGTAGTTGACGAGGAGGAGGTTTATCGAATTTTCGGCGGATGCCTCCAAA	1	A6C	0.000115432	1.77E-06	0.000115432	7.95E-05	1.47E-06	7.95E-05	3.13E-05	1.13E-06	3.13E-05	8.96E-06	3.28E-06	8.96E-06	3.66E-06	9.30E-06		0.000141334	4.60E-06	2100.197668	175.2715291	0.067295768	1	1
205	ATAAAAGCGCCAGAACTACAGAAATGTAGTTGACGAGGAGGAGGTTTATCGAATTTTCGGCGGATTCCTCCAAA	1	G66T	0.002249559	6.27E-05	0.002249559	0.001792456	6.75E-05	0.001792456	0.000569877	1.19E-05	0.000569877	0.000159072	5.11E-06	0.000159072	5.79E-05	1.22E-06	5.79E-05	0.002752241	0.000564084	2211.303756	582.7729102	1.244623536	1	1
206	ATAAAAGCGCCAGAACTACAGAAATGTAGTTGACGAGGAGGAGGTTTATCGGATTTTCGGCGGTTGCCTCAAAA	3	A52G,A64T,C71A
207	ATAAAAGCGCCCGAACTACAGAAATGTAGTTGACGAGGAGGAGGTTTATCGAATTTTCGCCGGATGCCTCCAAA	2	A12C,G60C	1.00E-06	0.000127618	1.00E-06	3.97E-06	0.000142527		1.00E-06	0.004022838	1.00E-06	1.05E-06	0.000388835		2.11E-06	0.000171443		2.26E-06	8.65E-07				2.54E-05	0.543564529	0.039294701	1.84E-06	0.001333912	8.78E-06
208	ATAAAAGCGCCAGAACTACAGAAATGTAGTTGACGAGGAGGAGGTCTATTGAATTTTCGGCGGATGCCTCCAAA	2	T46C,C50T	1.10E-05	1.61E-05		1.34E-05	3.12E-05		2.19E-06	5.72E-05		2.54E-06	4.89E-05		1.00E-06		1.00E-06	1.22E-05	2.02E-06				0.003353994	0.110796347	0.003286983	9.95E-05	7.66E-05	1.60E-06
209	ATAAAAGCGCCAGAACTACAGAAATGTAGCTGACGAGGAGGAGGTTTATCGAATTTTCGGCGGATGCCTTCAAA	2	T30C,C70T	0.000535661	5.88E-05	0.000535661	0.000261037	2.86E-05	0.000261037	0.000125428	1.03E-05	0.000125428	6.03E-05	7.83E-06	6.03E-05	1.20E-05	9.38E-06	1.20E-05	0.000528715	0.000137693	1894.334356	794.5740694	0.279103501	1.357713455	0.009676348	0.000394532	0.055357767	6.50E-06	0.00348855
210	ATAAAAGCGACAGAACTACAGAAATGTAGATGACGAGGAGGAGGTTTATCGAATTTTCGGCGGATGCTTCCAAA	3	C10A,T30A,C68T				6.40E-05	3.61E-05	6.40E-05	6.78E-05	4.02E-05	6.78E-05	8.08E-05	2.48E-05	8.08E-05	1.64E-05	3.20E-05		7.99E-05	2.25E-05
211	ATAAAAGCGCCAGAACTACAGAAATGTAGTTGACGAGGAGGAGGTTGATCGAATTTTCGGCGGATGCCTCCAAA	1	T47G	0.014151566	0.000581715	0.014151566	0.009965636	0.000411871	0.009965636	0.003889897	0.000168118	0.003889897	0.00111807	9.81E-05	0.00111807	0.000325732	7.11E-06	0.000325732	0.01749956	0.000856416	2128.587321	128.3885614	8.221208192	1	1
212	ATAAAAGCGCCAGAACTACAGAAATGTAGTTGACGAGGAGGAGGTTTATCGAATCTTCGGCGTATGCCTCCAAA	2	T55C,G63T				5.78E-06	0.000130205								1.00E-06		1.00E-06
213	ATAAAAGCGCCAGAACTACAGAAATGTAGTTGACGAGGAGAAGGTTTATCGAATTTTCGGCGGATGCCCACAAA	3	G41A,T69C,C70A
214	ATAAAAGCGCCAGAACTACAGAAATGTAGTTGTCGCGGAGGAGGTTTATCGAATTTTCCGCGGATGCCTCCAAA	3	A33T,A36C,G59C	1.00E-06		1.00E-06										1.00E-06		1.00E-06
215	ATAAAAGCGCCCGAACTACAGAAATGTAGTTGACGAGGAGGAGGTTTATCGAATTTTCGGCGGGTGCCTCCAAA	2	A12C,A64G	0.000414977	0.000100312	0.000414977	0.000208725	3.21E-05	0.000208725	0.000110746	1.47E-05	0.000110746	4.27E-05	2.24E-05	4.27E-05	5.64E-06	3.25E-05		0.000377564	6.70E-05	1598.4677	504.0039036	0.236203801	0.010560633	0.010067165	0.039294701	0.04122083	0.001333912	0.001829083
216	ATAAAAGCGCCGGAACTACAGAAATGTAGTTGACGACGAGGAGGTTTATCGAATTTTCGGCGGATGCCTCCAAA	2	A12G,G37C	1.00E-06		1.00E-06	3.17E-06	5.38E-05		1.00E-06	0.000180004	1.00E-06				1.00E-06		1.00E-06						0.001000386	0.021220125	0.000999615	4.71E-05	1.56E-05	8.47E-07
217	ATAAAAGCGTCAGAATTACAGAAATGTAGTTGACGAGCAGGAGGTTTATCGAATTTTCGGCGGATGCCTCCAAA	3	C10T,C16T,G38C				1.00E-06	0.000238447	1.00E-06	1.00E-06		1.00E-06	1.00E-06		1.00E-06
218	ATAAAAGGGCCTGAACTACAGAAATGTAGTTGACGAGGAGGAGGTTTATCGAATTTTCGGCGGATGCCTTCAAA	3	C8G,A12T,C70T				1.00E-06		1.00E-06	1.00E-06		1.00E-06
219	ATAAAAGCGCCAGAACTACAGAAATGTAGTTGACGAGGAGAATGTTTATCGAATTTTCGGCGGATACCTCCAAA	3	G41A,G43T,G66A
220	ATAAAAGCGCCAGACCTACAGAAATGTAGTTGACGAGGAGGAGGTTTATCGAATTTTCGGCGGATGCCTCCAAA	1	A15C	0.009320594	0.000255449	0.009320594	0.01	0.00522929	0.01	0.002484849	0.000104668	0.002484849	0.00073977	5.46E-05	0.00073977	0.000227005	4.07E-06	0.000227005	0.01097518	0.000687767	1938.129277	148.3510364	5.662769926	1	1
221	ATAAAAGCGGCAGTACTACAGAAATGTAGTTGACGAGCAGGAGGGTTATCGAATTTTCGGCGGATGCCTCCAAA	4	C10G,A14T,G38C,T45G
222	ATAAAACCGCCAGAACTACAGAAATGTAGTTCACGATGAGGAGGTTTATCGAAATTTCGGCGGATGCCTCCAAA	4	G7C,G32C,G37T,T54A
223	ATAAAAGCGCCAGAGCTACAGAAATGTAGTTGACGAGGAGTAGGTTTATCGAATTGTCGGCGGATGCCTCCAAA	3	A15G,G41T,T56G
224	ATAAAGGCGCCAGAAGTACAGAAATGTAGTTGACGAGGAGGAGGTTTATCGAATTTTCGGCGGATGCCTCCAAA	2	A6G,C16G	3.38E-05	8.09E-06	3.38E-05	2.20E-05	1.79E-05	2.20E-05	1.00E-06	7.35E-05	1.00E-06	1.00E-06		1.00E-06	1.00E-06		1.00E-06						0.063407367	0.003973406	0.000532782	0.008502104	2.43E-05	0.000299847
225	ATAAAAGCGCCAGAACTACAGAAATGTAGTTGACGAGGAGGAGGTTTCTCGAATTTTCGGCGGTTGCCTCCAAA	2	A48C,A64T	4.99E-06	3.06E-05		1.64E-06	4.74E-05		1.00E-06	0.000468113	1.00E-06	1.00E-06		1.00E-06	1.00E-06		1.00E-06						0.013795559	0.035408153	0.000361543	0.000140863	6.58E-06	2.19E-06
226	ATAAAAGCGCCAGAACTACAGAAATGTATTTGACGAGGAGGAGGTTTATCGAATTTTCGGCGGATGCAACCAAA	3	G29T,C68A,T69A
227	ATAAATGCGCCAGAACTACAGAAATGTAGTTGACGAGGAGGAAGTTTATCGAATTTTCGGCGGATGCCTCCAAA	2	A6T,G43A	1.00E-06		1.00E-06	2.34E-06	6.30E-05		2.35E-06	8.08E-05		1.00E-06		1.00E-06	1.00E-06		1.00E-06						0.002891667	0.012686437	0.000345821	7.88E-05	6.32E-06	1.43E-06
228	ATAAAAGCGCCAGAACTACAGAAATGTAGTTGACGATGAGGAGGTTTATCGAATTTTCGGCGGATGCCTCGAAA	2	G37T,C71G	4.88E-06	2.99E-05		1.99E-05	1.44E-05	1.99E-05	1.30E-05	1.90E-05		8.89E-06	2.13E-05		1.45E-06	0.000124187		1.72E-05	4.22E-06				0.802434682	0.001557541	6.08E-06	0.003132505	3.02E-06	0.000188689
229	ATAAAAGCCCCAGAACTACAGAAATGTAGTTGACGAGGTGGAGGTTTATCGAATTTTCGGCGGATGCCTCCAAA	2	G9C,A39T	1.00E-06	0.000127378	1.00E-06	1.00E-06	0.003560925	1.00E-06	1.00E-06		1.00E-06	1.00E-06		1.00E-06	2.14E-06	5.40E-05							1	2.88E-05	1.00E-06	0.034717048		0.001204554
230	ATAAAAGCGCCAGAACTACAGAAATGTAGTTGACGAGGAGGAGGTTTATCGAATTTTCGGCGGATGTCTCCAAA	1	C67T	0.021491599	0.000867958	0.021491599	0.011674718	0.000546911	0.011674718	0.005287192	0.000198879	0.005287192	0.001602103	0.000118934	0.001602103	0.000526738	1.75E-05	0.000526738	0.022867685	0.003338723	1905.026934	386.2469097	12.00386459	1	1
231	ATAAAAGCGCCAGAACTACAGAAATGTAGTTGCCATGGAGGAGGTTTATCGAATTTTCGGCGGATGCCTCCAAA	3	A33C,G35A,A36T
232	ATAAAAGCGCCAGAACTACAGAAATGTAGTTGACGCGGAGGCGGTTTATCGAACTTTCGGCGGATGCCTCCAAA	3	A36C,A42C,T54C				1.00E-06		1.00E-06	3.16E-06	0.000168226
233	ATAAAAGCGCCAGAACTACAGAAATGTAGTTGACGAGGAGGAGGTTTATCGAATTTTCCGCGTATGCCTCCAAA	2	G59C,G63T	1.00E-06	0.000246906	1.00E-06	1.00E-06		1.00E-06	1.00E-06		1.00E-06	1.77E-06	3.94E-05		1.00E-06		1.00E-06						1	1	1.00E-06	1.00E-06	1.62E-05	3.45E-05
234	ATAAAAGCGCCCGAACTACAGAAATGTAGTTGACGAGGAGGAGGTTTATCGAATTTTCGGCGGATGCCTCCAAA	1	A12C	0.039294701	0.001333912	0.039294701	0.019488451	0.000854214	0.019488451	0.008583153	0.000274827	0.008583153	0.002605895	0.000163659	0.002605895	0.000793846	1.33E-05	0.000793846	0.042010097	0.006582576	2174.384214	406.6839848	19.32045705	1	1
235	ATAAAAGCGCCAGGACTACAGAAATGTAGTTGACGAGGAGTAGGTTTATCGAATTTTCGGCGGTTGCCTCCAAA	3	A14G,G41T,A64T				2.94E-05	3.89E-05		3.15E-06	3.85E-05
236	ATAAAAGCGCCAGAACTACAGAAATGTAGTTGACGAGGAGGAGGTTTATCGAATTTTCCGCGGATGCCTACAAA	2	G59C,C70A	8.57E-06	1.71E-05		8.93E-06	3.11E-05		0.000174376	8.98E-05	0.000174376	1.68E-05	1.66E-05	1.68E-05	8.93E-06	2.28E-05		1.45E-05	1.40E-05				8.572978231	0.00223256	1.00E-06	0.003839977	1.62E-05	0.0010726
237	ATAAAAGCGCCGGAACTACAGAAATGTAGTTGACGAGGAGGAGGTTTATGGAATTTTCGGCGGATGCCTCCAAA	2	A12G,C50G	8.37E-06	2.32E-05		1.33E-05	2.44E-05		3.52E-06	0.000129042		1.51E-05	2.56E-05		8.60E-06	3.00E-05		1.17E-05	2.09E-06				0.008370021	0.020487817	0.000999615	0.000408379	1.56E-05	5.84E-05
238	ATAAAAGCGCCAGAAGTACAGAAATGTAGTTGACGAGGAGGAGGTTTATCGAATTTTCGGCAGATGCCTCCAAA	2	C16G,G62A	1.00E-06	0.000158177	1.00E-06	5.92E-06	5.09E-05		4.84E-06	6.71E-05		4.51E-06	6.34E-05		1.00E-06	0.000234846	1.00E-06	5.46E-06	8.56E-07				0.000117618	1	0.008502104	1.00E-06	0.000299847	3.09E-05
239	ATAAAAGCGCCAGAACTACAGAAATGTAGTTGGCGAGGAGGAGGTTTATCGAATTTTCGGCGGATGCCTCCAAA	1	A33G	1.00E-06	0.000215348	1.00E-06	2.24E-06	1.17E-05		1.79E-06	1.38E-05		2.14E-06	1.28E-05		1.00E-06		1.00E-06	2.08E-06	1.85E-07				1	1
240	ATAAATGCGCCAGAACTACAGAAATGTAGTTCAGGAGGAGGAGGTTTATCGAATGATCGGCGGATGCCTCCAAA	5	A6T,G32C,C34G,T55G,T56A				1.00E-06		1.00E-06
241	ATAAAAGCGCCTGAACTACAGAAATGTAGTTGACGAGGAGGAGGTTGATCGAATTTCCGGCGGATGCCTCCAAA	3	A12T,T47G,T57C	0.000416849	6.94E-05	0.000416849	0.000171655	4.93E-05	0.000171655				1.74E-05	3.01E-05		2.24E-05	3.78E-05		0.000776043	0.000162986	8651.671256	3224.099145	0.089698589
242	ATAAAAGCGCCAGATCTACAGAAATGTAGTTGACGAGCAGGAGGTTTATCGAATTTTCCGCGGATGCCTCCAAA	3	A15T,G38C,G59C
243	ATAAAAGCGCCAGTACTACAGAAATGTAGTTGACGAGGAGGAGGAGTATCGAATTTTCGGCGGATGGCTCCAAA	4	A14T,T45A,T46G,C67G
244	ATAAAAGCGCCAGAACTACAGAAATGTAGTTGACGAGGAGGAGGTTTATTGAATTTTCCGCGGATGCCTCCAAA	2	C50T,G59C	1.00E-06		1.00E-06	1.00E-06		1.00E-06	1.00E-06		1.00E-06	1.00E-06		1.00E-06	1.00E-06		1.00E-06						0.010049992	1	9.95E-05	1.00E-06	1.60E-06	1.62E-05
245	ATAAAAGCGCCAGAACTACAGAAATGTAGTAGACGAGGAGGAGGTTTATCGATTTTTCGGCGGGTGCCTCCAAA	3	T31A,A53T,A64G
246	ATAAAAGCGCCAGAACTACAGAAATGTAGTTGACGAGGAGGAGGTTTATCGAATTGTCGGCGGATGCCTCCAAA	1	T56G	0.03128003	0.001158779	0.03128003	0.016778004	0.000867364	0.016778004	0.006279388	0.000280163	0.006279388	0.001856382	0.000149551	0.001856382	0.0005275	1.78E-05	0.0005275	0.0400177	0.002954967	3166.884219	311.1589433	12.63630015	1	1
247	ATAAAGGCGCCAGAACTACAGAAATGTAGTTGACGCGGAGGAGGTTTATCGAATTTTAGACGGATGCCTCCAAA	4	A6G,A36C,C58A,G60A
248	ATAAAAGCGCCAGAACTACAGAAATGTAGGTGACGAGGAGGACGTTTATCGAATTTTCGGCGGATGCCTCCAAA	2	T30G,G43C	1.00E-06	0.000192679	1.00E-06	1.00E-06		1.00E-06							1.00E-06		1.00E-06						6.36E-05	0.492576432	0.015711184	2.03E-06	0.000581796	7.91E-06
249	ATAAAAGCGCCAGAACTACAGAAATGTAGTTGACGAGGAGGTGGTTTATCGAATTTTGGGCGGATGCCTCCAAA	2	A42T,C58G	4.11E-06	3.56E-05		1.00E-06		1.00E-06	1.00E-06	0.000210281	1.00E-06	1.00E-06		1.00E-06	1.00E-06		1.00E-06						0.020203694	0.027591869	0.000203492	0.000149004	2.88E-06	2.27E-06
250	ATAAAAGCGCCAGTACTACAGAAATGTAGTTGACGAGGAGGAGGTTTATCGAATTTTCGGCGGATGCCTCCAAA	1	A14T	0.014327608	0.000467724	0.014327608	0.00941558	0.000408193	0.00941558	0.003281966	0.000147515	0.003281966	0.000729925	2.96E-05	0.000729925	0.000298094	5.46E-06	0.000298094	0.018220557	0.004771745	2731.864774	852.6590991	6.669640778	1	1
251	ATAAAAGCGCCTGAACTACAGAAATGTAGTTGACGAGGAGGAGGTTTATCGAATTTTCGGCACATGCCTCCAAA	3	A12T,G62A,G63C
252	ATAAAAGCGCCAGTACTACAGAAATGTAGTTGACGAGGTGGAGGTTTATCGAATTTTCGGTGGATGCCTCCAAA	3	A14T,A39T,C61T
253	ATAAAAGCGCCAGAACTACAGAAATGTAGTTGACGAGGAGGAGGTTTATCTAATTTTCAGCGGATGCCACCAAA	3	G51T,G59A,T69A
254	ATAAAAGAGCCAGAACTACAGAAATGTAGTTGACGAGGAGGACGTTTATCGAATTTGCGGCGGATGCCTCCAAA	3	C8A,G43C,T57G
255	ATAAAAGCGCCAGAACTACAGAAATGTAGTTGACGAGGAGGAGGTTTCTCGAATTTTCGGCGCATGCCTCCAAA	2	A48C,G63C				1.00E-06		1.00E-06				1.00E-06		1.00E-06
256	ATAAAAGCGCCAGGACTACAGAAATGTAGTTGACCAGGTGGAGGTTTATCGAATTTTCGGCGGATGCCTCCAAA	3	A14G,G35C,A39T
257	ATAAAAGCGCCAGAACTACAGAAATGTAGTTGACGGGGAGGAGGGTTATCGAATTTTCGGCGGATGCGTCGAAA	4	A36G,T45G,C68G,C71G
258	ATAAAAGCGCCAGAACTACAGAAATGTAGTTGACGAGGAGGAGGTTTATCGAATGTTCGGCGGATGCCTCCAAA	1	T55G	0.043627919	0.00212669	0.043627919	0.027123718	0.001476074	0.027123718	0.010310914	0.000367946	0.010310914	0.003117495	0.000208134	0.003117495	0.000889283	2.05E-05	0.000889283	0.052327317	0.004344651	2388.6046	235.4998567	21.90706532	1	1
259	ATAAAAGCGCCAGAACTACAGAAATGTAGTTGACGTGGAGGAGGTTTATCGTATTTTCGGCGGATGACTCCAAA	3	A36T,A52T,C67A
260	ATAAAAGCGCCAGAACTACAGAAATGTAGTTGACGAGTAGGAGGTTTATCGAATTTTCGGCGGATGCCTTCAAA	2	G38T,C70T	5.18E-06	2.57E-05		1.58E-05	1.51E-05	1.58E-05	1.12E-05	2.66E-05		9.87E-06	2.48E-05		8.05E-06	2.31E-05		1.27E-05	2.56E-06				0.902569224	9.35E-05	5.73E-06	0.055357767	6.60E-06	0.00348855
261	ATAAAAGCGCCACAACTACAGAAATGTAGTTGACGAGGAGGAGGTTTATCGAATTTTCGGCGGATGCCTCCAAA	1	G13C	0.000134799	1.84E-06	0.000134799	6.98E-05	1.40E-06	6.98E-05	2.70E-05	1.31E-06	2.70E-05	7.67E-06	4.29E-06	7.67E-06	1.19E-06	1.12E-05		0.000190934	5.20E-06	4215.69315	249.1003419	0.045291162	1	1
262	ATAAAAGCGCCTGAACTACAGAAATGTAGTTGACGAGGAGGAGGTTAATCGAATTTTCGGCGGATCCCTCCAAA	3	A12T,T47A,G66C
263	ATAAAAGCGCCAGAACTACAGAAATGTAGTTGACGAGGAGGAGGTTTATCGAATTTTCGGCGGAGGCCTCCAAA	1	T65G	0.003928418	7.16E-05	0.003928418	0.002370332	8.27E-05	0.002370332	0.000812874	1.92E-05	0.000812874	0.000216993	7.24E-06	0.000216993	5.85E-05	1.29E-06	5.85E-05	0.005427949	0.00020328	3674.398204	186.848471	1.477234758	1	1
264	ATAAAAGCGCCAGAACTACAGAAATGTAGTTGACGAGGAGGAGGTTTATAGAATTTTCGGCGGATGCCTCCAAA	1	C50A	2.49E-05	1.25E-06	2.49E-05	2.31E-05	2.09E-06	2.31E-05	1.25E-05	3.10E-06	1.25E-05	5.68E-06	5.47E-06	5.68E-06	2.72E-06	1.16E-05		2.67E-05	8.28E-07	579.0110423	129.4586119	0.046053755	1	1
265	ATAAAAGCGCCAGAACTACAGAAATGTAGTTGGCGATGAGGAGGTTTATCGAATTTTCGGCGGATGCGTCCAAA	3	A33G,G37T,C68G				1.69E-05	2.04E-05
266	ATAAAAGCGCCAGAACTACAGAAATGTAGTTGACGCGGAGGAGGTTTATCGAAGTTTCGGCGGGTGCCTCCAAA	3	A36C,T54G,A64G				1.12E-06	0.000163412		1.00E-06		1.00E-06
267	ATAAAAGCGCCAGAACTACAGAAATGTAGATGAGGAGGAGGATGTTTATCGAATTTTCGGTGTATGCCTCCAAA	5	T30A,C34G,G43T,C61T,G63T	1.00E-06	0.000574859	1.00E-06
268	ATAAAAGCGCCAGAACTACAGAAATGTAGTTGACGCGGAGGAGGTTTATCGACTTTTCGGCGTATGCCTCCAAA	3	A36C,A53C,G63T	1.00E-06		1.00E-06										1.00E-06		1.00E-06
269	ATAAAAGCGCCAGAACTACAGAAATGTAGTTGACGAGGAGGAGGTTTATCGAATTTTCTGCGGATGCCTGCAAA	2	G59T,C70G	1.10E-05	1.96E-05		2.26E-05	1.47E-05	2.26E-05	0.000547785	0.00023096	0.000547785	0.000187276	0.000212283		2.07E-05	2.49E-05		2.04E-05	1.67E-05				0.215578921	0.002793888	5.11E-05	0.003946328	9.86E-07	0.000933673
270	ATAAAAGCGCCAGAACTACAGAAATGTAGCTGACGAGGAGGAGGTTTATCGAATTTTCGGCGGATGCCTCCAAA	1	T30C	0.000394532	6.50E-06	0.000394532	0.000759317	0.000265967	0.000759317	0.000112923	2.04E-06	0.000112923	4.18E-05	1.89E-06	4.18E-05	9.96E-06	1.69E-06	9.96E-06	0.000469198	2.36E-05	1950.362668	176.0965772	0.240569589	1	1
271	ATAAAAGCGCCAGAACTACAGAAATGTAGTTGACGAGTAGGAGGTTTATCGAATTTTCGGCGCATGCCTCCAAA	2	G38T,G63C	1.00E-06	0.000322926	1.00E-06	1.00E-06		1.00E-06	1.00E-06		1.00E-06				7.25E-06	4.94E-05							0.174408846	1	5.73E-06	1.00E-06	6.60E-06
272	ATAAAAGCGCCAGAACTACAGAAATGTAGTTGACGAGGAGGAGGTTTATCGAATTTTCGGCGGATGCTTCGAAA	2	C68T,C71G	1.07E-05	8.75E-06	1.07E-05	1.93E-05	8.35E-06	1.93E-05	2.44E-05	1.04E-05	2.44E-05	1.20E-05	1.56E-05		7.96E-06	2.33E-05		1.73E-05	3.62E-06				0.00106999	0.003415765	0.009999998	0.003132505	0.005755817	0.000188689
273	ATAAAAGCGATAGAACTACAGAAATGTAGTTGACGAGGAGGAGGTTTATCGAATTTTCGGCGGATGCCTCCAAA	2	C10A,C11T	1.00E-06		1.00E-06	1.00E-06		1.00E-06	2.67E-06	9.11E-05		1.00E-06		1.00E-06	1.00E-06	0.000541098	1.00E-06						0.128183183	0.000340965	7.80E-06	0.002932848	3.10E-06	9.81E-05
274	ATAAAAGCGCTGGAACTACAGAAATGTAGTTGACGAGGAGGAGGTTTATCGAATTTTCGGCGGATGCCTCCAAA	2	C11T,A12G	0.000933246	8.39E-05	0.000933246	0.000789523	8.11E-05	0.000789523	0.000315347	4.25E-05	0.000315347	9.07E-05	1.34E-05	9.07E-05	1.89E-05	1.20E-05	1.89E-05	0.001161963	0.000109939	1762.062867	310.2173386	0.659433511	0.318204541	0.933605475	0.002932848	0.000999615	9.81E-05	1.56E-05
275	ATAAAAGCGCCAGACCTACAGAAATGTAGTCGACGGGGAGGAGGCTTCTCGAATTTTCGGCGGATGCCTCCAAA	5	A15C,T31C,A36G,T45C,A48C
276	ATAAAAGGGCCAGAACTACAGAAATGTAGTTGACGACGAGGAGGTTTTTCGACTTTTCGGCGGATGCCTCCAAA	4	C8G,G37C,A48T,A53C
277	ATAAAAGCGCCATAAATACAGAAATGTAGTTGACGAGGAGGAGGTTGATCGAATTTTCGGCGGATGCCTCCAAA	3	G13T,C16A,T47G	8.87E-06	2.44E-05											1.00E-06		1.00E-06
278	ATAAACGCGCCAGAACTACAGAAATGTAGTAGACGAGGAGGAGGTTTATCGAATTTTCGGCGGATGCCTACAAA	3	A6C,T31A,C70A
279	ATAAAAGCCCCAGAATTACAGAAATGTAGTTGACGAGGAGGAGGTTTATCGAATTTTCGCCGGATGCCTCCAAA	3	G9C,C16T,G60C	1.00E-06		1.00E-06										1.30E-06	0.000141739
280	ATAAAAGCGGCACAACTACAGAAATGTAGTTGACGAGGAGGAGGTTTATCGAATTTTCGGCGGATGCCTCCAAA	2	C10G,G13C	5.31E-06	4.95E-05		1.91E-06	4.81E-05		1.11E-06	8.54E-05		1.12E-06	0.000116651		2.61E-06	9.38E-05		1.15E-05	1.00E-05				1.306920475	0.039424175	4.07E-06	0.000134799	3.01E-06	1.84E-06
281	ATAAATGCGCCAGAACTACAGAAATGTAGTTGACGAGGAGGAGGTTTATCGAATTTCCGGAGGATGCCTCCAAA	3	A6T,T57C,C61A
282	ATAAAAGCGCCAAAACTACAGAAATGTAGTTGACGAGGAGGAGGTTTATTGAATTTTCGGCGGATGCCTACAAA	3	G13A,C50T,C70A
283	ATAAAAGCGCCAGAACTACAGAAATGTAGTTGACGAGGAGGAGGTTTATCGAATTTTCGGCGAATGCCTCCAAA	1	G63A	1.00E-06	5.06E-05	1.00E-06	1.17E-06	2.48E-05		1.00E-06	3.35E-05	1.00E-06	1.22E-06	2.98E-05		1.00E-06	9.97E-05	1.00E-06						1	1
284	ATAAAAGAGCCAGAACTACAGAAATGTAGTTGACGGGGAGGAGGTTTATCGAATTTTCGGCGGATGCCTTCAAA	3	C8A,A36G,C70T				5.49E-06	9.67E-05
285	ATAAAGGCGCCAGAACTACAGAAATGTAGTTGACGAGAAGGAGGTTTATTGAATTTTCGGCGGATGCCTCCAAA	3	A6G,G38A,C50T
286	ATAAAAGCGCCAGAACTACAGAAATGTAGTGGACGAGGAGGAGATTTATCGAATTTTCTGCGGATGCCTCCAAA	3	T31G,G44A,G59T
287	ATAAAAGCGCTATAACTACAGAAATGTAGTTGACGAGGAGGTGGTTTATCGAATTTTCAGCGGATGCCTCCAAA	4	C11T,G13T,A42T,G59A
288	ATAAAAGCGCCAGAACTACAGAAATGTAGTTGACGAGGAGGAGCTTTATCGAATTCTCTGCGGATGCCTCCAAA	3	G44C,T56C,G59T				1.00E-06		1.00E-06	1.00E-06		1.00E-06	1.09E-06	0.000134398
289	ATAAAAGTGCCAGAACTACAGAAATGTAGTTGACGAGGAGGATGTTTATCGAATTTTCAGCGGATGCCTCCAAA	3	C8T,G43T,G59A
290	ATAAAAGCGCCATAACTACAGAAATGTAGTTGACGAGGAGGAGGTTTATCGAATTTTCGGCAGATGCCTCCAAA	2	G13T,G62A	1.00E-06		1.00E-06	1.00E-06	0.003514747	1.00E-06	1.69E-06	0.000121693		2.60E-06	8.09E-05		1.00E-06		1.00E-06						0.000538649	1	0.001856498	1.00E-06	5.80E-05	3.09E-05
291	ATAAAAGCGCCAGAACTACAGAAATGTAGTTGACGAGGAGGAGGTTTATCGAATTTTCGGGGGATGCCTGCAAA	2	C61G,C70G	3.83E-06	3.25E-05		8.02E-06	3.45E-05		2.15E-05	1.41E-05	2.15E-05	1.85E-05	1.63E-05	1.85E-05	2.37E-06	3.25E-05		1.85E-05	5.57E-06				3.826556759	0.00096965	1.00E-06	0.003946328	1.40E-05	0.000933673
292	ATAAAAGCGCCAGAACTACAGAAATGTAGTTGACGAGGAGGAGGTGTATCGAATTTTCGGCGGATGCCTCCAAA	1	T46G	0.009645962	0.000256037	0.009645962	0.005885262	0.000154469	0.005885262	0.002411309	6.08E-05	0.002411309	0.000670689	2.72E-05	0.000670689	0.000228128	4.49E-06	0.000228128	0.011120181	0.001341025	2109.060895	342.0445246	5.272574772	1	1
293	ATAAAAGCGCCAGAACTACAGAAATGTAGTTGCCGAGGAGGAGGTTTATCGAATTTTCGGCGCATGACTCCAAA	3	A33C,G63C,C67A
294	ATAAAAGCGGCAGAACTACAGAAATGTAGTTGACGAGGAGGAGGTTTATCGACTTTTCGGCGGATGCCTCCAAA	2	C10G,A53C	1.00E-06		1.00E-06	1.00E-06		1.00E-06	1.00E-06	0.006219128	1.00E-06	1.00E-06	0.000251329	1.00E-06									0.24592319	7.94E-05	4.07E-06	0.012588572	3.01E-06	0.000405355
295	ATAAAAGCGCCAGAACTACAGAAATGTATTAGACGAGGAGGAGGTTTATCGAATTTTCGGCAGATGCCTCCAAA	3	G29T,T31A,G62A
296	ATAAAAGCGCCAGAACTACAGAAATGTAGTAGTCGAGGAGGAGGTTTATCGAATTTTCGGAGGATGCCTCCAAA	3	T31A,A33T,C61A
297	ATAAAAGCGCCAGAACTACAGAAATGTAGTTGACGAGGAGGAGGTTTATCGAATTTTCGGCGGATACCTCCAAA	1	G66A	0.031645618	0.001504052	0.031645618	0.015957427	0.000985856	0.015957427	0.006971755	0.000404059	0.006971755	0.001601552	6.68E-05	0.001601552	0.000589912	1.24E-05	0.000589912	0.037467634	0.01060529	2781.229054	893.9959696	13.47161029	1	1
298	ATAAAAGCGCCAGAACTACAGAAATGTAGTTGACGAGGAGGCGGCTTATCGAATTGTGGGCGGATGCCTCCAAA	4	A42C,T45C,T56G,C58G
299	ATAAAAGAGCCAGGACTACAGAAATGTAGTTGACGAGGAGTAGGTTTATCGAATTTTCGGCGGATGCCTCCAAA	3	C8A,A14G,G41T	1.00E-06		1.00E-06	2.38E-06	0.000154879		4.35E-06	5.95E-05		1.00E-06		1.00E-06	1.00E-06		1.00E-06
300	ATAAACGCGCCAGAACTACAGAAATGTAGTCGACGAGGAGGAGGTTTATCGAATTTTCGGCAGATGCCTCCAAA	3	A6C,T31C,G62A				7.98E-06	7.85E-05		1.00E-06	0.000714637	1.00E-06
301	ATAAAAGCGCCAGAACTACAGAAATGTAGTTGACGAGGAGGAGGCTTATCGAATTTTCTGCGGATGCCTCCAAA	2	T45C,G59T	1.00E-06		1.00E-06	3.59E-06	0.000105285		1.00E-06		1.00E-06	1.00E-06	0.00051458	1.00E-06	1.00E-06		1.00E-06						0.000259563	0.019552585	0.003852622	5.11E-05	9.43E-05	9.86E-07
302	ATAAAAGCGCCAGAACTACAGAAATGTAGTTGACGAGGAGGAGGTTTATAGATTTCTCGGCGGATGCCTCCAAA	3	C50A,A53T,T56C
303	ATAAAAGCGCCAGAACTACAGAAATGTAGTCGACGAGGAGGAGGTTTATCGAATTTTAGGTGGTTGCCTCCAAA	4	T31C,C58A,C61T,A64T				1.00E-06		1.00E-06	2.71E-06	5.53E-05		6.32E-06	5.82E-05
304	ATAAAAGCGACGGAACTACAGAAATGTAGTTGACGAGGAGGAGGTTTATCGAATTTTCGGCGGATGCCTCCAAA	2	C10A,A12G	1.00E-06	0.000149332	1.00E-06	5.18E-06	4.13E-05		4.66E-06	4.41E-05		1.95E-06	0.000106765		1.00E-06	0.001006836	1.00E-06	5.21E-06	8.91E-07				0.128183183	0.001000386	7.80E-06	0.000999615	3.10E-06	1.56E-05
305	ATAAAAGCGCCAGAACTACAGAAATGTAGTTGACGAGGAGGAGGTTTATCGAATTTTCGGCGGATGCATCCAAA	1	C68A	0.000446792	7.54E-05	0.000446792	0.00010235	4.65E-05	0.00010235	0.000539486	0.000152124	0.000539486	5.51E-05	1.77E-05	5.51E-05	1.00E-06	1.07E-05	1.00E-06						1	1
306	ATAAAAGCGCCAGAACTACAGAAATGTAGTTGACGAGGAGGAGGTTTATCGAATTTACGGCGGATGCCTCCAAA	1	T57A	0.000310755	6.27E-06	0.000310755	0.00017539	4.02E-06	0.00017539	6.91E-05	1.56E-06	6.91E-05	2.27E-05	2.23E-06	2.27E-05	7.76E-06	4.01E-06	7.76E-06	0.00040355	1.29E-05	3117.264145	171.0473707	0.129456439	1	1
307	ATAAAAGCGCCAGAACTACAGAAATGTAGTTGAAGAGGAGGAGGTTTATCGAATTTTCGGCGGATGCCTCCAAA	1	C34A	3.73E-06	3.50E-06	3.73E-06	1.00E-06	1.35E-05	1.00E-06	1.00E-06		1.00E-06	1.00E-06		1.00E-06	1.00E-06		1.00E-06						1	1
308	ATAAAAGCGCCAGAACTACAGAAATGTAGTTGACGAGTAGGAGGTTTATCGAATTTTCGGCGGATGCCTCCAAA	1	G38T	5.73E-06	6.60E-06		5.47E-06	7.02E-06		3.85E-06	7.65E-06		3.48E-06	9.75E-06		3.08E-06	1.00E-05		5.29E-06	4.88E-07	54.53612979	39.07072358	0.097085479	1	1
309	ATAAAAGCGCCAGACTTACAGAAATGTAGTTGACGAGGAGGAGGTTTATCGAATTTTCGACGGATGCCTCCAAA	3	A15C,C16T,G60A
310	ATAAAAGCACAAGAACTACAGAAATGTAGTTGACGAGGAGGAGGTTTATCTAATTTTCGGCGGATGCCTCCAAA	3	G9A,C11A,G51T
311	ATAAAAGCGCCAGAACTACAGAAATGTAGTTGACGAGGAGGAGGTGTATCGAATTTTCGGCGGATGCGTGCAAA	3	T46G,C68G,C70G	1.16E-06	0.00025781											1.00E-06		1.00E-06
312	ATAAAGGCGCCAGAACTACAGAAATGTAGTTGACGAGGAGGAGGTTTATCGAATATTCGGCGGATGCCTCCAAA	2	A6G,T55A	0.000462805	4.31E-05	0.000462805	0.0003877	4.05E-05	0.0003877	0.0001428	1.73E-05	0.0001428	5.94E-05	1.19E-05	5.94E-05	6.23E-06	1.22E-05		0.000559925	6.25E-05	1629.854192	369.7004802	0.343542955	0.868657952	0.008339302	0.000532782	0.055496905	2.43E-05	0.002499311
313	ATAAAAGCGGCAGAACTACAGAAATGTAGTTGACGAGGAGGAGGTTTATCGAATTTTCGGTGGATGCCTCCAAA	2	C10G,C61T	1.00E-06		1.00E-06	1.31E-06	0.00011615		1.00E-06		1.00E-06	1.00E-06	7.08E-05	1.00E-06	1.00E-06	0.000107355	1.00E-06						0.24592319	0.084003834	4.07E-06	1.19E-05	3.01E-06	1.39E-06
314	ATAAAAGTGCCAGAACTACAGAAATGTAGTTGACGAGGAGGAGGTTTAGCGAATTTTCGGCGGATGCCTCCAAA	2	C8T,T49G	1.00E-06	0.00031476	1.00E-06	1.00E-06		1.00E-06	1.00E-06		1.00E-06	1.86E-06	0.000224852										0.387838502	0.000886496	2.58E-06	0.001128037	8.78E-06	4.52E-05
315	ATAAAAGCGCCAGTACTACAGAAATGTAGTTGACGAGGAGGAGGCTTATCGATTTTTCGGCGGATGCCTCCAAA	3	A14T,T45C,A53T
316	ATAAAAGCGCCAGAACTACAGAAATGTAGTTAACGAGGAGGAGGTTTATCGAATTTTCGGCGGATGCCTCCAAA	1	G32A	0.003720764	7.62E-05	0.003720764	0.002191548	7.68E-05	0.002191548	0.000639695	1.13E-05	0.000639695	0.000185174	5.14E-06	0.000185174	5.63E-05	1.21E-06	5.63E-05	0.005280674	0.000737999	4250.194372	746.5928097	1.242454793	1	1
317	ATAAAAGCGCCAGAACTACAGAAATGTAGTTGAGGATGAGGAGGTTTATCGAATTTTCGGCGGATGGCTCCAAA	3	C34G,G37T,C67G	6.75E-06	4.74E-05											5.99E-06	0.000109507
318	ATAAAAGCGCCAGAACTACAGAAATGTAGTTGACGAGGAGGGCGTTTATCGAATTTTCGGCGGATGCCTCCAAA	2	A42G,G43C	1.00E-06	0.000607635	1.00E-06	1.39E-06	0.000179148		1.00E-06		1.00E-06	1.30E-06	0.000155784		1.00E-06		1.00E-06						1.56E-05	0.492576432	0.063918288	2.03E-06	0.003560607	7.91E-06
319	ATAAAATCGCCAGAATTACAGAAATGTAGTTGACGAGGTGGAGGTTTATCGAATTTCCGGCAGATGCCTCCAAA	5	G7T,C16T,A39T,T57C,G62A	1.00E-06		1.00E-06	1.74E-06	0.000200639		2.36E-06	5.60E-05					1.00E-06	0.000199713	1.00E-06
320	ATAAAAGCGCCAGAACTACAGAAATGTAGTTGACGATGAGGAGGTTTATCGAATTTTCGGCGGATGCCTCCAAA	1	G37T	6.08E-06	3.02E-06	6.08E-06	9.63E-06	3.93E-06	9.63E-06	4.46E-06	6.43E-06		3.23E-06	9.85E-06		1.67E-06	1.88E-05		7.38E-06	1.33E-06				1	1
321	ATAAAAGCGCCAAAACTACAGAAATGTAGTTTAAGAGGAATAGGTTAATCGAATTTTCGGCGGATGCCTCCAAA	6	G13A,G32T,C34A,G40A,G41T,T47A
322	ATAAAAGCGCCAGAACTACAGAAATGTAGTTGGCGAGGAGGAGGTTTATCGAATTTTCGGCGGATGCCTCAAAA	2	A33G,C71A	1.00E-06	0.000259449	1.00E-06	1.74E-06	6.94E-05		1.46E-06	6.41E-05		1.00E-06	0.001905625	1.00E-06	1.00E-06		1.00E-06	1.75E-06	2.13E-07				1	8.06E-05	1.00E-06	0.012411808	0.000215348	0.000603352
323	ATAAAAGCGCCAGAACTACAGAAATGTAGTTAACGAGGAGGAGGTTTATCGAATTTTCGTCGGATGCCTCCAAA	2	G32A,G60T	1.00E-06	0.000284274	1.00E-06	8.16E-06	2.79E-05		6.09E-06	4.47E-05		1.00E-06	9.03E-05	1.00E-06	1.62E-06	6.11E-05		9.28E-06	1.16E-06	368.6285163	224.4246551	0.02517862	0.000268762	0.916073227	0.003720764	1.09E-06	7.62E-05	9.45E-06
324	ATAAAAGCGCCAGAACTACAGAAATGTAATTGGCGATGAGGAGGTTTATCGAATTTTCGGCGGATGCCTCCAAA	3	G29A,A33G,G37T
325	ATAAAAGCGCCAGAACTACAGAAATGTAGTGGACGAGGAGGAGGTTTATCGAATTTTCGGCGGATGCCTCCAAA	1	T31G	0.022740925	0.000806917	0.022740925	0.012576461	0.000573406	0.012576461	0.003937501	0.000130278	0.003937501	0.001138915	4.72E-05	0.001138915	0.000402921	7.40E-06	0.000402921	0.027657001	0.00765136	3078.187409	998.3846029	8.984833468	1	1
326	ATAAAAGTGCAAGAACTACAGAAATGTAGTTAACGAGGAGGAGGTTTATCGAATCTTCGGCGGATGCCGCCAAA	5	C8T,C11A,G32A,T55C,T69G
327	ATAAAAGCGCCAGAACTACAGAAATGTAGTTGACGAGGAGGAGGTTTATCGAATTTTCGGCGGATGCCTGCAAA	1	C70G	0.003946328	0.000933673	0.003946328	0.000575714	4.66E-05	0.000575714	0.001400417	0.000213992	0.001400417	0.000400749	9.41E-05	0.000400749	0.000245501	5.18E-05	0.000245501	0.000627165	0.000150559				1	1
328	ATAAAAGCGCCAGAACTACAGAAATGTAGTTGACGAGGAGGAGGTTTATCGAATTTCCGGCGGATGCCTCCAAA	1	T57C	0.000235871	4.41E-06	0.000235871	0.000136045	3.22E-06	0.000136045	5.24E-05	1.54E-06	5.24E-05	1.34E-05	2.23E-06	1.34E-05	4.51E-06	6.09E-06		0.000310653	3.84E-06	3183.412428	76.0617116	0.097584802	1	1
329	ATAAAAGCGCCAGAACTACAGAAATGTAGTTGATGAGGAGGAGGTTTATCGAATTTTCGGCGGATGCCTCCAAA	1	C34T	1.00E-06	2.53E-05	1.00E-06	1.00E-06	0.000413283	1.00E-06	1.00E-06	3.87E-05	1.00E-06	1.00E-06	0.000126138	1.00E-06	1.00E-06	6.15E-05	1.00E-06						1	1
330	ATAAAAGCGCCCGAACTACAGAAATGTAGTTGACGAGGAGGTGGTTTATCGAATTTTCGGCGGATGTCTCCAAA	3	A12C,A42T,C67T				7.04E-05	1.55E-05	7.04E-05	6.14E-06	3.07E-05
331	ATAAAAGCGCCGGAACTACAGAAATGTAGTAGTCGAGGAGGAGGTTTGTCGGATTGTCGGCGGATGCCGCCAAA	7	A12G,T31A,A33T,A48G,A52G,T56G,T69G
332	ATAAAAGCGCCAGAACTACAGAAATGTAGTTGAAGAGGAGGAGGTTTATCGAATTTTCGGCGGTTGACTCGAAA	4	C34A,A64T,C67A,C71G
333	ATAAAAGCGCCAGAACTACAGAAATGTAGTTGACGAGGAGGAGGTTTATCGAATTTTCGGGGGATGCCTCAAAA	2	C61G,C71A	1.00E-06	0.000202983	1.00E-06	8.84E-06	2.75E-05		1.74E-05	2.48E-05		7.95E-06	3.93E-05		1.00E-06	0.00010021	1.00E-06	1.34E-05	3.84E-06				1	8.06E-05	1.00E-06	0.012411808	1.40E-05	0.000603352
334	ATAAAAGAGCCAGAACTACAGAAATGTAGTTGACGAGGAGGAGGTGTATCGAATTTTCGGCGGATGCCTCCAAA	2	C8A,T46G				1.00E-06		1.00E-06	1.00E-06	0.000648848	1.00E-06	1.00E-06		1.00E-06
335	ATAAAAGCGCCAGAACTACAGAAATGTAGTTGACGAGCAGGAGGTCTATCGAATTTTCGGCGGATGCCTTCAAA	3	G38C,T46C,C70T
336	ATAAAAGCGCCTGAACTACAGAAATGTAGATGACGAGGAGGAGGTTTATCGAATTTTCGGCGGATGCCTCCAAA	2	A12T,T30A	0.032073219	0.007004439	0.032073219	0.089470362	0.068790689	0.089470362	0.012441276	0.002853448	0.012441276	0.002136881	0.001174958	0.002136881	0.000782155	0.00011158	0.000782155	0.040126787	0.008985379	1984.212234	542.7438341	20.22303178	0.332926173	2.809283451	0.09633733	0.011416868	0.005171599	0.000393107
337	ATAAAAGCGCCAGAACTACAGAAATGTAGTTGACGATGAGGTGGTTTATCGAATTTTCGGCGGATGCCTCCAAA	2	G37T,A42T	3.81E-06	4.31E-05		1.04E-06	0.000167145		1.00E-06		1.00E-06	1.00E-06	0.000172154	1.00E-06	1.00E-06		1.00E-06						0.627041189	0.018735696	6.08E-06	0.000203492	3.02E-06	2.88E-06
338	ATAAAAGCGCCAGAACTACAGAAATGTAGTTGACGAGGAGGAGGTTTATCGAATTTTCGGCGGCTGCCTCCAAA	1	A64C	0.000157495	2.79E-06	0.000157495	0.000127197	3.04E-06	0.000127197	5.05E-05	1.58E-06	5.05E-05	1.42E-05	3.01E-06	1.42E-05	5.73E-06	5.87E-06		0.000188008	1.20E-05	1612.808501	264.8741892	0.116571667	1	1
339	ATAAAAGCGCCAGAACTACAGAAATGTAGTTGACGAGGAGGAGTTTTATCGAATTTTCGGCGGATCCTTCCAAA	3	G44T,G66C,C68T													1.03E-06	0.000155665
340	ATAAAAGCGCCAGAACTACAGAAATGTATTTGACGAGGAGTAGGTTTATCGAATTTTCGGCGGATGCCTCCAAA	2	G29T,G41T	7.94E-05	2.09E-05	7.94E-05	6.65E-05	2.87E-05	6.65E-05	5.08E-05	1.57E-05	5.08E-05	6.50E-06	1.54E-05		4.30E-06	5.45E-05		8.68E-05	1.16E-05	651.3716539	272.0814185	0.133249682	0.010494335	0.007941633	0.007567535	0.009999991	0.000238896
341	ATAAAAGCGCCAGAAATACAGAAATGTAGTTGACGAGGAGGAGGTTTATCGAATTTTCGGCGGATGCCTCCAAA	1	C16A	0.002687393	8.50E-05	0.002687393	0.001695734	7.76E-05	0.001695734	0.000602308	3.11E-05	0.000602308	0.000152342	4.99E-06	0.000152342	6.14E-05	1.35E-06	6.14E-05	0.003343265	0.000868144	2625.159551	840.5338361	1.273547527	1	1
342	ATAAAAGCGCCAGAACTACAGAAATGTAGTTGACGAGGAGGAGGTTTAACGAATTTTCGGCGGATGCCTGCAAA	2	T49A,C70G	4.06E-06	3.41E-05		5.22E-06	5.03E-05		1.77E-05	1.62E-05	1.77E-05	1.19E-05	2.05E-05		8.78E-06	2.10E-05		1.43E-05	3.66E-06				0.212881948	0.001027603	1.90E-05	0.003946328	1.64E-06	0.000933673
343	ATAAAAGCGCCAGAACTACAGAAATGTAGTTGACGAGGAGGAGGTTTTTCGAATTTTCGGCCGATGGCTCCAAA	3	A48T,G62C,C67G	1.00E-06		1.00E-06	4.29E-06	4.75E-05		5.32E-06	0.000137511
344	ATAAAAGCTCCAGAACTACAGAAATGTAGTTGACGAGGAGGAAGTTTATCGAATTTTCGGCGTATGCCTCCAAA	3	G9T,G43A,G63T
345	ATAAAAGCGCCAAAACTACAGAAATGTAGTTGACGAGGAGGAGGTTTATCGAATTTTCGGCGGATGCCTCCAAA	1	G13A	0.000945333	3.63E-05	0.000945333	0.000569991	3.29E-05	0.000569991	0.000161607	3.80E-06	0.000161607	4.65E-05	1.75E-06	4.65E-05	1.56E-05	1.73E-06	1.56E-05	0.001422554	0.000178531	4827.48845	746.3403793	0.294677881	1	1
346	ATAAAGGCGCCAAAACTACAGAAATGTAGTTGACGAGGAGGAGGTTTATTCAATTTTCGGCGGATGCCTCCAAA	4	A6G,G13A,C50T,G51C
347	ATAAAAGCGCCAGAACTACAGAAATGTAGTCGACGAGGAGGAGGTTTATCGAATTTTCGGAGGATGCCTCCAAA	2	T31C,C61A	1.00E-06		1.00E-06	1.17E-05	2.52E-05		4.06E-06	4.51E-05		2.04E-06	9.06E-05		1.45E-06	6.90E-05		3.08E-05	1.17E-05	4053.576519	2452.570611	0.007587043	0.000124281	0.380707333	0.008046261	2.63E-06	0.000175398	7.84E-06
348	ATAAAAGCGCCAGAACTACAGAAATGTAGTTGATGAGGAGGAGGATTATCGAATTTTCGGCGGATGGCACCAAA	4	C34T,T45A,C67G,T69A
349	ATAAAAGCGCCAGAACTACAGAAATGTAGTTGACGAGGAGGAGGTTTATCGTATATTCGGCGGGTGCCTCCAAA	3	A52T,T55A,A64G
350	ATAAAATCGCCAGAACTACAGAAATGTAGTTGACGAGGAGGTGGTTTATCGAATTTTCGGCGGATGCCTCCAAA	2	G7T,A42T	1.00E-06		1.00E-06	1.00E-06		1.00E-06	1.00E-06	0.004727485	1.00E-06	3.55E-06	7.47E-05		1.00E-06		1.00E-06						1	0.004914193	1.00E-06	0.000203492	7.00E-05	2.88E-06
351	ATAAAAGCGCCAGAGCTACAGAAATGTAGTTGACTAGGAGGCGGTTTATCGAATTTTCGGCGGATGCCTCTAAA	4	A15G,G35T,A42C,C71T
352	ATAAAAGCGCCAGAACTACAGAAATGTAGTGGATGAGGAGGAGGTTTAACGAACTTTCGGCGGATGCCTCCAAA	4	T31G,C34T,T49A,T54C				1.87E-06	9.15E-05					2.93E-06	0.000136879
353	ATAAAAGCGCCAGAACTACAGAAATGTAGTTGACGATGAGCAGGTTTATCGAATTTTCGGCGGATGCCTCCAAA	2	G37T,G41C				1.00E-06		1.00E-06	1.00E-06		1.00E-06	1.00E-06		1.00E-06	1.00E-06		1.00E-06
354	ATAAAAGCGCCAGTACTACAGAAATGTAGTTGACGAGGAGGAGTTTTATCGAATTTTCGGCGGATGCCTCCAAA	2	A14T,G44T	5.55E-05	8.31E-06	5.55E-05	3.42E-05	8.08E-06	3.42E-05	4.13E-06	1.31E-05		1.16E-06	6.30E-05		1.00E-06		1.00E-06	7.47E-05	1.09E-05	3311.291877	1305.447264	0.02256235	0.003876797	0.165687036	0.014327608	0.000335242	0.000467724	6.65E-06
355	ATAAACGCGCCAGAACTACAGAAATGTAGTTGACGAGGAGGAGGTTTATCGAATTTTCGGCGCATGCCTCCAAA	2	A6C,G63C	1.00E-06		1.00E-06	1.36E-06	0.000208295		1.00E-06		1.00E-06	2.89E-06	5.50E-05		1.00E-06		1.00E-06						0.008663142	1	0.000115432	1.00E-06	1.77E-06
356	ATAAAAGCGGCAGAACTACAGAAATGTAGTTGACGAGGAGGAGGTTTATCGAATTTTGGGCGGATGCCTCCAAA	2	C10G,C58G	1.00E-06		1.00E-06	8.05E-06	2.03E-05		8.41E-06	2.90E-05		7.25E-06	2.73E-05		1.00E-06		1.00E-06						0.24592319	0.006711236	4.07E-06	0.000149004	3.01E-06	2.27E-06
357	ATAAATGTGCCAGAACTACAGAAATGTAGTTGACCAGGAGGAGGTTTATCGAATTTTCGGCGAATGCCTCCAAA	4	A6T,C8T,G35C,G63A
358	ATAAAAGCTCTAGAGCTACAGAAATGTAGTTGACGAGGAGTAGGTTTATCGAATTTTCGGCGGATGCCTCCAAA	4	G9T,C11T,A15G,G41T
359	ATAAAAGCGCCAGAACTACAGAAATGTAGTTGACGAGGAGCAGGTTTATCGAATTTTCGGCGGATGCCTCCAAA	1	G41C	0.002548082	0.000674674	0.002548082	0.000529171	4.66E-05	0.000529171	0.000130938	3.56E-06	0.000130938	4.15E-05	1.87E-06	4.15E-05	1.75E-05	1.68E-06	1.75E-05						1	1
360	ATAAAAGCGCCAGAATTACAGAAATGTAGTTGACGAGGAGGAGGTATAGCGAATTTTCGGCTGATGCCTCCAAA	4	C16T,T46A,T49G,G62T
361	ATAAAAGGGCCAGAACTACAGAAATGTAGTTGACGAGGAGGAGGTTTATCGAACTGTGCGCGGATGCCTCCAAA	5	C8G,T54C,T56G,C58G,G59C
362	ATAAAAGCGCCAGAACTACAGAAATGTAGTTGACGAGGTGGAGGTTTATCGACTTTTCGGCGGATGCGTCCAAA	3	A39T,A53C,C68G	1.87E-05	2.28E-05		9.48E-06	2.02E-05		5.00E-06	2.42E-05					1.00E-06		1.00E-06
363	ATAAAAGCGCCAGAACTACAGAAATGTAGTTGACGAGGAGGAGGTATATCGAATTTTCGGCGGATGCCTGCAAA	2	T46A,C70G	0.000156104	3.07E-05	0.000156104	0.000370231	0.000112772	0.000370231	0.000145811	4.13E-05	0.000145811	3.71E-06	3.23E-05		9.15E-06	3.54E-05		0.000182733	5.22E-05				0.045404524	0.039556777	0.003438072	0.003946328	9.06E-05	0.000933673
364	ATAAAAGCGCCAGAACTACAGAAATGTAGTTCACGAGGAGGAGGTTTATCGATTTTTCGGCGGATGCCTCCAAA	2	G32C,A53T	5.79E-05	4.99E-06	5.79E-05	2.59E-05	6.79E-06	2.59E-05	5.66E-06	9.44E-06		1.00E-06	0.000251221	1.00E-06	1.00E-06	0.000101499	1.00E-06	0.000101378	5.93E-06	7505.299437	931.9289805	0.01350748	0.560570307	0.00137697	0.000103226	0.042023617	1.37E-06	0.001755102
365	ATAAAAGCGTCAGCAGTACAGAAATGTAGTTGACGAGGAGGAGGTTTATCGAATTTTCTGCGGATGCCTCCAAA	4	C10T,A14C,C16G,G59T				1.39E-05	6.53E-05		1.48E-05	6.23E-05
366	ATAAAAGTGCCAGAACTACAGAAATGTAGTTGACGAGGAGGAGGTTTATCGACTTTTCGGCGGATGCCTCCAAA	2	C8T,A53C	1.00E-06	0.00047141	1.00E-06	1.00E-06		1.00E-06	1.00E-06		1.00E-06	1.00E-06	0.000555369	1.00E-06	1.00E-06		1.00E-06						0.387838502	7.94E-05	2.58E-06	0.012588572	8.78E-06	0.000405355
367	ATAAAGGCGCCAGAACTACAGAAATGTAGTTGACGAGGAGGAGGTTTATCGAATTTTCGGCGGATGCCTCCAAA	1	A6G	0.000532782	2.43E-05	0.000532782	0.000466741	4.47E-05	0.000466741	0.000129739	2.26E-06	0.000129739	4.17E-05	1.64E-06	4.17E-05	5.83E-06	2.04E-06	5.83E-06	0.000679781	9.81E-05	2660.469634	491.3617514	0.255511633	1	1
368	ATAAAAGCGCCAGAACTACAGAAATGTAGTTGACGAGCAGGAGGTATATCGAATTATCGCCGGATGCCTCCAAA	4	G38C,T46A,T56A,G60C
369	ATAAAAGCGCCAGAAGTACAGAAATGTAGTTGACGAGGAGGAGGTTTATCGAATTTTCGGCGGATGCCTCCAAA	1	C16G	0.008502104	0.000299847	0.008502104	0.00999999	0.003621812	0.00999999	0.001816494	8.53E-05	0.001816494	0.000423251	1.53E-05	0.000423251	0.000174235	3.55E-06	0.000174235	0.01064418	0.003522542	2884.827467	1102.926665	3.689711249	1	1
370	ATAAAAGCTCCAGAACTACAGAAATGTAGTTGAGGAGGAGGAGGTTTATCGAATTTTGGGCGGATGCTTCCAAA	4	G9T,C34G,C58G,C68T				4.45E-05	3.75E-05	4.45E-05	2.30E-05	2.80E-05		5.81E-05	2.79E-05	5.81E-05	5.12E-06	4.09E-05		4.14E-05	1.94E-05
371	ATAAAAGCGCCAGAACTACAGAAATTTAGTTGACGAGGAGGAGGTTTATCGAATTTTCGGCGGATGCCTCCAAA	1	G26T	0.045604787	0.006549956	0.045604787	0.017904092	0.003157826	0.017904092	0.009310863	0.001239074	0.009310863	0.00324498	0.000478965	0.00324498	0.001117949	7.24E-05	0.001117949	0.031848277	0.010383264	1198.512112	475.4483796	26.57317931	1	1
372	ATAAAAGCGCCAGAACTACAGAAATGTAGTTGACGAGGAGGAGGTTTATCGAATTTTCGTCGGATCCCTCCAAA	2	G60T,G66C	1.00E-06		1.00E-06	4.84E-06	3.59E-05		2.31E-06	4.79E-05		6.73E-06	8.82E-05		3.46E-06	0.00012877		4.17E-06	1.09E-06				0.916073227	0.001405277	1.09E-06	0.000711604	9.45E-06	1.79E-05
373	ATAAAAGCGCCAGAACTACAGAAATGTAGTTGACGAGGAGGAGGTTTATCGAATTTTCGACCGATGCCTCCAAA	2	G60A,G62C	1.28E-06	0.000152754		1.00E-06		1.00E-06	4.42E-06	5.12E-05		1.00E-06	0.000271749	1.00E-06	1.00E-06		1.00E-06						0.064663977	1.282563563	1.98E-05	1.00E-06	1.24E-06	0.000534246
374	ATAAAAGCGGCAGCACTACAGAAATGTAGTTGACGAGGAGGGGGTTTATCGAATTTTCGGCGGGTGCCTCCAAA	4	C10G,A14C,A42G,A64G				1.00E-06		1.00E-06	1.00E-06		1.00E-06
375	ATAAAAGCGCCAGAACTACAGAAATGTAGTTGACGATGAGGAGGTTTATCGAATTTTCGGCGCATGTCTCCAAA	3	G37T,G63C,C67T
376	ATAAAAGCGCCAGAACTACAGAAATGTAGTTGACGAGGAGGAGGTTTATCGAATTTTCGGTGGATGCCTCCAAA	1	C61T	1.19E-05	1.39E-06	1.19E-05	2.23E-05	2.63E-06	2.23E-05	7.96E-06	4.50E-06	7.96E-06	2.63E-06	1.12E-05		1.00E-06	3.93E-05	1.00E-06	1.40E-05	3.12E-06				1	1
377	ATAAAAGGGCCAGAACTACAGAAATGTAGTTGACGACGAGGAGGTTTATCGAATTTTTCCCGGTTGCCTCCAAA	6	C8G,G37C,C58T,G59C,G60C,A64T
378	ATAAAAGGGCCAGAACTACAGAAATGTAGTTGATGAGGACGAGGTTTATCGAATTTTGGGCGGATGCCTCCAAA	4	C8G,C34T,G40C,C58G
379	ATAAAAGCGCCAGAACTACAGAAATGTAGCTGACGAGGAGGATGTTTATCGAATTTTCGGCGGATGCCTCCAAA	2	T30C,G43T	1.00E-06		1.00E-06	1.00E-06	0.000138516	1.00E-06	1.91E-06	0.000148813		1.00E-06		1.00E-06	4.08E-06	5.12E-05							0.00253465	0.023200905	0.000394532	4.31E-05	6.50E-06	1.20E-06
380	ATAAAGGCGCCAGAACTACAGAAATGTAGTTGACGAGGAGTAGGTTTATCGAATTTTCGGCGGATGCCTCCAAA	2	A6G,G41T	6.18E-06	2.95E-05					1.00E-06		1.00E-06	1.00E-06		1.00E-06	1.00E-06	0.00034845	1.00E-06						0.011594615	0.000617741	0.000532782	0.009999991	2.43E-05
381	ATAAAAGCGCCAGAACTACAGAAATGTAGTTGACGGGGAGGAGGTTTATCGTATTTACGGCGGATGCCTCCAAA	3	A36G,A52T,T57A				1.00E-06		1.00E-06	1.00E-06		1.00E-06
382	ATAAAAGCGCCAGAACTACATAAATGTAGTTGACGAGGAGGAGGTTTATCGAATTTTCGGCGGATGCCTCCAAA	1	G21T	0.058961766	0.008254828	0.058961766	0.033735617	0.00630032	0.033735617	0.01474418	0.001521186	0.01474418	0.003509681	0.00055225	0.003509681	0.001358454	8.58E-05	0.001358454	0.065859084	0.016017231	2093.263054	599.7858452	31.46240223	1	1
383	ATAAAAGCGCCAGAACTACAGAAATGTAGTTGATGAGGAGGAGGTTTATCAAATTTTCGGCGGATGCCTCCAAA	2	C34T,G51A	4.45E-05	8.37E-06	4.45E-05	2.52E-05	1.38E-05	2.52E-05	1.59E-05	2.06E-05		2.49E-06	0.000133954		6.69E-06	5.28E-05		5.64E-05	4.37E-06	2709.87859	754.6055259	0.02079885	44.54464861	4.828803293	1.00E-06	9.22E-06	2.53E-05	2.71E-06
384	ATAAAAGCGCGAGAACTACAGAAATGTAGTTGGCGAGGAGGGGGTTTATCGAATTTTCGGCGGATGCCTCCAAA	3	C11G,A33G,A42G
385	ATAAAAGCGCCAGAACTACAGAAATGTAGTTGACGAGGAGGAGGTTTATCGAATCTTCGGGCGATGCCTCCAAA	3	T55C,C61G,G62C							1.00E-06	0.000134604	1.00E-06
386	ATAAATGCGCCCGAACTACAGAAATGTAGTTGACGAGGAGGAGGTTTATCGAGTTTTCGGCCGATGCCTCCAAA	4	A6T,A12C,A53G,G62C
387	ATAAAAGCGCCAGAACTACAGAAATGTAGTTGACGAGGAGGAGGTTTATCGCGTTTTCGGCGGATGCCTCCAAA	2	A52C,A53G	1.00E-06	0.000227668	1.00E-06	1.00E-06	0.000283469	1.00E-06	1.00E-06	0.00022912	1.00E-06	1.00E-06	0.00049801	1.00E-06	1.00E-06	0.000782843	1.00E-06						0.039075274	1.56E-05	2.56E-05	0.063931594	1.31E-06	0.002921405
388	ATAAAAGTGCCAGAACTACAGAAATGTAGTTGACGAGGAGGAGGTTTATCGAATCTCCGGCGGACGCCTCCAAA	4	C8T,T55C,T57C,T65C
389	ATAAAAGCGCCAGAACTACAGAAATGTAGTTGACAAGGAGGAGGTTTATCGAATTTTCGGCGGATGCCTCCAAA	1	G35A	1.00E-06	1.75E-05	1.00E-06	1.00E-06		1.00E-06	1.00E-06		1.00E-06	1.00E-06		1.00E-06	1.00E-06		1.00E-06						1	1
390	ATAAAAGCCTCAGAACTACAGAAATGTAGTGGACGAGGAGGGGGATTATCGAATTTTCGGCGGATGCCTCCAAA	5	G9C,C10T,T31G,A42G,T45A
391	ATAAAAGCGCCAGAACTACAGAAATGTAGTTGACGAGGAGGAGGTTTATCTAATTTTCGGAGGATGCCTCCAAA	2	G51T,C61A	1.00E-06	0.000221664	1.00E-06	2.39E-06	2.80E-05		2.30E-06	8.29E-05		1.00E-06		1.00E-06	1.00E-06	0.000192719	1.00E-06	2.41E-06	1.48E-07				0.784788659	0.380707333	1.27E-06	2.63E-06	9.28E-06	7.84E-06
392	ATAAAACCGCCAGAACTACAGAAATGTAGTTGAAGAGGAGGAGGTTTATCGAATTTTCGGCGGATGCCTCCAAA	2	G7C,C34A	1.00E-06	0.000727483	1.00E-06	3.34E-06	4.13E-05		2.21E-06	0.000136317		6.70E-06	8.00E-05		1.24E-06	0.000298664							1	0.268286454	1.00E-06	3.73E-06		3.50E-06
393	ATAAAAGCGCCAGAACTACAGAAATGTAGTTGACGAGGAGGAGGTCTATCGAATTTTCGGCGGATGCCTCCAAA	1	T46C	0.003286983	7.66E-05	0.003286983	0.003416853	0.000178815	0.003416853	0.001258072	3.50E-05	0.001258072	0.000364357	1.28E-05	0.000364357	0.000107997	2.47E-06	0.000107997	0.003871038	0.000343901	1406.759482	174.6487382	2.751741144	1	1
394	ATAAAAGCCCCTGAACTACAGAAATGTAGTTGTCAAGGAGGAGGTTTATCGAATTTTCGGCGGATGCCTCCAAA	4	G9C,A12T,A33T,G35A
395	ATAAAAGCGCCACAACTACAGAAATGTAGTTGACGAGGAGGAGGTTTATCGAATTTTCGGCGGATGCCTGCAAA	2	G13C,C70G	1.25E-05	1.63E-05		2.83E-05	1.46E-05	2.83E-05	0.000260251			1.35E-05	2.39E-05		1.23E-05	1.91E-05		2.09E-05	5.83E-06				0.093091558	0.003179832	0.000134799	0.003946328	1.84E-06	0.000933673
396	ATAAAAGCGCCAGAACTACAGAAATGTAGTTGTCGAGGCGGAGGTTTATTGAATTTTCGGCGGATGCGTCCAAA	4	A33T,A39C,C50T,C68G
397	ATAAAAGCGCCAGAACTACAGAAATGTAGTGGACGAGGAGGAGGTCTATCGAATTTTCGGCAGATCCCTCAAAA	5	T31G,T46C,G62A,G66C,C71A
398	ATAAAAGCGCCAGAACTACAGAAATGTAGTTGACGAGGAGGAGGTTTATAGAATTTTCGGCGGATGGCTCCAAA	2	C50A,C67G	1.44E-05	9.41E-06	1.44E-05	4.73E-05	9.80E-06	4.73E-05	0.000223152	0.000130555	0.000223152	2.04E-05	1.17E-05	2.04E-05	1.98E-05	9.05E-06	1.98E-05	2.95E-05	1.11E-05				0.577125162	0.009900264	2.49E-05	0.001452091	1.25E-06	3.70E-05
399	ATAAAAGCGCTAGAACTACAGAAATGTAGTTGACGAGGAGGAGGTTTGTCGAATTTTCGGCGGATGCCTCCAAA	2	C11T,A48G	1.00E-06		1.00E-06	6.83E-06	4.73E-05		1.00E-06		1.00E-06	1.00E-06		1.00E-06	1.97E-06	0.000142611							0.000340965	0.009729989	0.002932848	0.000102775	9.81E-05	1.52E-06
400	ATAAAAGCGCCAGAACTACAGAAATGTAGTTGCCGAGGAGGAGGTTTATCGAATTTTCGTCGGATGCCTCCAAA	2	A33C,G60T	1.00E-06		1.00E-06	1.43E-06	0.000115095		1.00E-06		1.00E-06	1.00E-06	6.62E-05	1.00E-06	1.00E-06		1.00E-06						0.002531507	0.916073227	0.000395022	1.09E-06	6.79E-06	9.45E-06
401	ATAAAAGCGCCAGAACTACAGAAATGTAGCTGACGAGGAGGAGGTGTATCGAATTTTCGGCGGATGCCTCCAAA	2	T30C,T46G	2.18E-05	1.21E-05	2.18E-05	1.06E-05	1.37E-05		6.11E-06	3.49E-05					2.03E-06	0.000154911		3.27E-05	2.78E-06	5035.904803	1042.409501	0.006485851	0.055142961	0.002255415	0.000394532	0.009645962	6.50E-06	0.000256037
402	ATAAAAGCGCCAGAACTACAGAAATGTAGTTGACGAGGAGGAGGTTTACCGAGTTTTCGGCGGATGCCTCCAAA	2	T49C,A53G	1.00E-06		1.00E-06	3.36E-06	0.000140219		1.00E-06		1.00E-06	1.00E-06		1.00E-06	3.93E-06	0.000135694							0.761203038	1.56E-05	1.31E-06	0.063931594	2.10E-05	0.002921405
403	ATAAAAGCGCCAGAACTACAGAAATGTAGTCGACGAGGAGGAGGTTTATCGAATTTTCGGCGGATGCCGCCAAA	2	T31C,T69G	1.06E-05	2.29E-05		5.64E-05	1.58E-05	5.64E-05	2.58E-05	2.24E-05	2.58E-05	2.18E-05	1.98E-05	2.18E-05	1.25E-05	2.56E-05		3.99E-05	1.41E-05				0.001314361	0.02262418	0.008046261	0.000467451	0.000175398	7.83E-05
404	ATAAAGGCGCCAGAACTACAGAAATGTAGTTGACGAGGAGGAGGTTTATCGAATTTTCGGTGGATGCCTCCAAA	2	A6G,C61T	1.00E-06		1.00E-06	1.00E-06		1.00E-06	1.00E-06		1.00E-06	1.00E-06		1.00E-06	1.00E-06		1.00E-06						0.00187694	0.084003834	0.000532782	1.19E-05	2.43E-05	1.39E-06
405	ATAAAAGCGCCAGAACTACAGAAATGTAGTTGACGAGGAGGAGGTTTATCGAATTCTCGGCGGATGCCTCCAAA	1	T56C	0.00441601	0.000108428	0.00441601	0.007433731	0.003188178	0.007433731	0.000962707	2.46E-05	0.000962707	0.000244499	8.92E-06	0.000244499	7.94E-05	1.53E-06	7.94E-05	0.005705888	0.000655033	3047.612517	429.0900028	1.872248571	1	1
406	ATAAAAGCGCCAGAACTACAGAAATGTAGTTAACCAGGAGGAGGTTTATCGAATTTTCGGCGGATGCATCCAAA	3	G32A,G35C,C68A
407	ATAAAAGCGACAGAACTACATAAATGTAGTTGACGAGGAGGAGGTTTATCGAATTTTCGGCGGATGCCTCCAAA	2	C10A,G21T
408	ATAAAAGCGCCAGAACTACAGAAATGTAGTTGACGAGGAGTAGGTTTATCGAATTTTCGGCGGATGCCTCCAAA	1	G41T	0.009999991			0.002629488	0.000154978	0.002629488	0.001015436	9.27E-05	0.001015436	0.000390723	6.34E-05	0.000390723	0.00017128	1.86E-05	0.00017128	0.003758082	0.001293641	1296.5535	757.6039443	2.898516953	1	1
409	ATAAAAGCGCCTGAACTACAGAAATGTAGTTTACGAGGAGGTGGTTTATCGAATTTTCGGCGGATGCCTCCAAA	3	A12T,G32T,A42T
410	ATAAAAGCGCCAGAACTACAGAAATGTAGTTGACGTGGAGGAGGTTTATCGAAGTTTCGGCGGATGCCTCCAAA	2	A36T,T54G				3.09E-06	3.60E-05		1.08E-06	0.000299863		1.00E-06	0.001288361	1.00E-06
411	ATAAAAGCGCCAGAACTACAGAAATGTAGTTGACGAGGAGGGGGTTTATCGAATATTCGGCGGCTGCCTCCAAA	3	A42G,T55A,A64C				2.20E-06	4.90E-05		1.00E-06		1.00E-06
412	ATAAAAGCGCCAGAACTACAGAAATGTAGTTGAAAAGGAGGAGGTTTATCGAATTTTCGGAGGAGGCCTCCAAA	4	C34A,G35A,C61A,T65G
413	ATAAACGCGCCGGAACTACAGAAATGTAGTTGACGAGGAGGAGGTTTATCGAATTTTCGGCGGATGCCTCCAAA	2	A6C,A12G	2.17E-06	4.08E-05		2.37E-06	3.49E-05		1.00E-06		1.00E-06	1.00E-06		1.00E-06	1.00E-06		1.00E-06						0.018824358	0.002173763	0.000115432	0.000999615	1.77E-06	1.56E-05
414	ATAAAAGCGCCAGAACTACAGAAATGTAGTTGACGAGGAAGAGGTTTATCGAATTTTCAGCGGATGCCTCCAAA	2	G40A,G59A	8.35E-06	1.67E-05		6.46E-06	1.94E-05		1.00E-06	0.000510662	1.00E-06	1.34E-06	0.00033554		1.00E-06		1.00E-06	9.26E-06	1.03E-07	1084.425111	64.63577475	0.008538599	0.000809767	0.112485902	0.010314111	7.42E-05	0.00063293	1.19E-06
415	ATAAAAGCGCAAGAACTACAGAAATGTACTTGACGAGGAGGAGGTTTATCGAATTTTCTGCGGATGCCTCCAAA	3	C11A,G29C,G59T
416	ATAAAAGCGCCAGAACTACAGAAATGTAGTTGACCAGGAGGACGTTTATCGAATTTTCGGCGGATGCCTCCAAA	2	G35C,G43C	1.00E-06	0.000219795	1.00E-06	2.20E-06	0.000110326		1.02E-06	0.000278714		2.37E-06	0.000128701		2.89E-06	9.15E-05							1	0.492576432	1.00E-06	2.03E-06	2.99E-05	7.91E-06
417	ATAAAAGCGCCAGAACTACAGAAATGTAGCTGACGAGGAGGAGCTTTATCGAATTTTCGGCGGATGCCTCCAAA	2	T30C,G44C	1.56E-06	0.000143809		1.00E-06		1.00E-06	1.00E-06	0.006016306	1.00E-06	1.00E-06		1.00E-06	3.76E-06	7.26E-05							0.003964946	0.009866627	0.000394532	0.000158544	6.50E-06	3.46E-06
418	ATAAAAGCGCCAGAACTACAGAAATGTAGTTGACGAGGGGGAGGTTTATCGAATTGTCGGCGGATGCCTCCAAA	2	A39G,T56G	0.022444381	0.004694706	0.022444381										0.000549638	0.000117719	0.000549638						0.299300517	0.717530665	0.07498945	0.03128003	0.003691103	0.001158779
419	ATAAAAGCGCCAGAACTACAGAAATGTAGTTGACGAGGAGGCGGTTTATCGAAATTTCGGCGGATGCCTCCAAA	2	A42C,T54A	8.86E-06	1.75E-05		1.00E-06		1.00E-06	1.00E-06	0.000208704	1.00E-06	1.00E-06		1.00E-06	1.00E-06	0.0007443	1.00E-06						0.732882299	0.000178159	1.21E-05	0.049728749	1.40E-06	0.002381465
420	ATAAAAGCTCCAGAACTACAGAAATGTAGTTGGCGAGGAGGAGGTTTATCGAATTTTCGTCGGATGCCTCCAAA	3	G9T,A33G,G60T
421	ATAAAAGCGCCAGAACTACAGAAATGTAGTTGACGAGGAGGAGGTTTATCGAATTTTCAGCGGATGCCTTCAAA	2	G59A,C70T	0.000132881	1.06E-05	0.000132881	8.29E-05	9.77E-06	8.29E-05	4.24E-05	7.97E-06	4.24E-05	4.07E-06	1.77E-05		6.79E-06	2.89E-05		0.000156781	9.05E-06	1972.295392	315.2116079	0.079491438	1.789653075	0.002400402	7.42E-05	0.055357767	1.19E-06	0.00348855
422	ATAAAAGCGCCAGAACTACAGAAATGTAGTCGACGAGGAGGAGGTTTATCGAATTTTCGGCGGATGCCTCCAAA	1	T31C	0.008046261	0.000175398	0.008046261	0.004149392	0.000137133	0.004149392	0.002080735	7.41E-05	0.002080735	0.000489308	1.75E-05	0.000489308	0.000167899	2.86E-06	0.000167899	0.009393328	0.001320376	2372.08978	434.3155644	3.959937628	1	1
423	ATAAAAGCGCCAGAACTACAGAAATGTAGTTGACGAGGAGGAGGTTTATCGAATTTTCGGGGGATGCCTCCAAA	1	C61G	1.00E-06	1.40E-05	1.00E-06	4.64E-06	8.13E-06		3.78E-06	8.81E-06		1.00E-06	0.000289908	1.00E-06	1.00E-06	3.51E-05	1.00E-06	3.83E-06	9.03E-07				1	1
424	ATAAAAGCGCCAGAACTACAGAAATGTAGTTGGCGAGGAGGAGGTTTATCGAATTTTCGTCGGATGCCTTCAAA	3	A33G,G60T,C70T
425	ATAAAAGCGCCAGAACTACAGAAATGTAGTTGGCGAGGAGGAGGTTTATCGAATTTTGGGCGGATGCCTCCAAA	2	A33G,C58G	1.00E-06		1.00E-06	7.07E-06	5.21E-05		8.12E-06	5.22E-05		3.04E-06	3.77E-05		2.51E-06	5.90E-05		8.49E-06	1.88E-06	197.561248	144.471346	0.042966805	1	0.006711236	1.00E-06	0.000149004	0.000215348	2.27E-06
426	ATAAAAGCGCCAAAACTACAGAAATGTAGTTGACGAGGAGGAGGTTTACCGAATTTTCGGCGGATGCCTTCAAA	3	G13A,T49C,C70T
427	ATAAAAGCGCTAGAACTACAGAAATGTAGTTGACGAGGACGAGGTTTAGCGAATTTTCGGCCGATGCCTCCAAA	4	C11T,G40C,T49G,G62C
428	ATAAAAGCGCCAGAACTACAGAAATGTAGTTTACGAGGAGGAGGTTTATCGAATTTTCGGAGGATGCCTCAAAA	3	G32T,C61A,C71A	1.28E-06	0.000148752		1.00E-06		1.00E-06	7.88E-06	5.10E-05					2.37E-06	7.87E-05
429	ATAAAAGCGCCAGAACTACAGAAATGTAGTTGACGAGGCGGAGGTATATCTAATTTTCGGCGCTTGCCTCCAAA	5	A39C,T46A,G51T,G63C,A64T
430	ATAAAAGCGCCAGAACTACAGAAATGTAGTTGAAGAGGAGGAGGTTTATCGCATTTTCGGCGGATGCCTCCAAA	2	C34A,A52C													1.00E-06		1.00E-06
431	ATAAAAGCGCCGGAACTACAGAAATGTAGTTGACGAGGAGGAGGTTTATCGAATTTTCGGCGGATGCCTGCAAA	2	A12G,C70G	0.000165774	1.57E-05	0.000165774	0.000109417	1.60E-05	0.000109417	7.90E-05	1.03E-05	7.90E-05	2.00E-05	1.85E-05	2.00E-05	4.10E-06	2.63E-05		0.000170762	1.52E-05	855.7470831	235.6761231	0.199546766	0.165838077	0.042007192	0.000999615	0.003946328	1.56E-05	0.000933673
432	ATAAAAGCGCCAGAACTACAGAAATGTAGTTTACGAGGAGAAGGTTTATCGAATATTCGGCGGATGCCTCCAAA	3	G32T,G41A,T55A
433	ATAAAAGCGCAAGAACTACAGAAATGTAGTTGACGACGGGAAGGTTGATCGAATTTTCGGCGGATGCCTCCAAA	5	C11A,G37C,A39G,G41A,T47G	1.00E-06		1.00E-06										1.00E-06		1.00E-06
434	ATAAAAGGGCCAGAACTACAGAAATGTAGTTGACTAGGAGGAGGTTTGTCGAATTTTCGGCGGATGCCTCCAAA	3	C8G,G35T,A48G
435	ATAAAAGCGCCAGAACTACAGAAATGTAGTTGACGAGGAGGAGGTTTATCGAATTGTCGGCGGTTGCCCCCAAA	3	T56G,A64T,T69C				3.72E-06	3.79E-05		1.36E-05	3.91E-05
436	ATAAAAGCGCCAGAACTACAGAAATGTAGTTCACGAGGAGGAGGTTTATCGACTTTTCGGCGGTTGCCTCCAAA	3	G32C,A53C,A64T
437	ATAAAAGCGCCAGAACTACAGAAATGTACCTGACGAGGAGGAGGTTTATCATATGTTCGCCGGATGCCTGCAAA	7	G29C,T30C,G51A,A52T,T55G,G60C,C70G				3.91E-05	2.45E-05	3.91E-05	2.12E-05	3.48E-05		1.47E-05	3.54E-05
438	ATAAAAGCGCCAGCACTACAGAAATGTAGTCGACGAGGAGGAGGTTTATCGAACTTTCGGCGGATGCCTCCAAA	3	A14C,T31C,T54C				0.001400346	0.000393401	0.001400346
439	ATAAAAGCGCCAGAACTACAGAAATGTAGTTGACGAGGAGCAGGTTCACCGAATTTTCGGCGGATGCCTCCAAA	3	G41C,T47C,T49C
440	ATAAAAGCGCCAGAACTACAGAAATGTAGTTGACGAGGAGGAGGTTTATCGAATTTTCGGCGGATGCTTCCAAA	1	C68T	0.009999998	0.005755817	0.009999998	0.003714372	0.000121939	0.003714372	0.001501328	6.44E-05	0.001501328	0.000316315	1.19E-05	0.000316315	0.000112608	1.56E-06	0.000112608	0.007948832	0.003013468	2928.118918	1199.585608	2.714654617	1	1
441	ATAAAAGCGCCAGAACTACAGAAATGTAGTTGACGAGGAGGAGGTTTATCGAATTTTCGACGGATGCCTTCAAA	2	G60A,C70T	3.02E-05	6.53E-06	3.02E-05	1.93E-05	9.16E-06	1.93E-05	1.68E-05	1.88E-05		4.19E-06	6.41E-05		1.00E-06		1.00E-06	3.47E-05	3.97E-06	1617.343219	815.6249049	0.021425774	1.521771199	0.000545239	1.98E-05	0.055357767	1.24E-06	0.00348855
442	ATAAAAGCGCCAGAAGTACAGAAATGTAGTTGACGAGGAGGAGGTTTATCGAATTTTCTGCGGATGCCTCCAAA	2	C16G,G59T	8.50E-06	3.43E-05		1.00E-06		1.00E-06	1.00E-06		1.00E-06	4.00E-06	6.92E-05		1.00E-06	0.000494815	1.00E-06						0.001000152	0.16626344	0.008502104	5.11E-05	0.000299847	9.86E-07
443	ATAAAAGCGCCAGAACTACAGAAATGTAGTTGACGAGGAGGAGGTTTATCGAATTTTCGTCGGATGCCTTCAAA	2	G60T,C70T	1.00E-06		1.00E-06	5.06E-06	5.14E-05		1.00E-06		1.00E-06	1.00E-06		1.00E-06	1.00E-06		1.00E-06						0.916073227	1.81E-05	1.09E-06	0.055357767	9.45E-06	0.00348855
444	ATAAATGCGACAGAACTACAGAAATGTAGTTGACGAGGAGGAGGTTTATCGAACTTTCGGCGGATGCCTCCAAA	3	A6T,C10A,T54C
445	ATAAAAGCGCCAGAACTACAGAAATGTAGTTGACGAGGAGGAGGTTTATCGTATTTTCGGCGGATGCCTCCAAA	1	A52T	0.00035486	5.45E-06	0.00035486	0.000223372	4.79E-06	0.000223372	8.16E-05	1.76E-06	8.16E-05	2.13E-05	1.93E-06	2.13E-05	2.54E-06	5.03E-06		0.000465178	1.68E-05	2959.798594	201.9506364	0.157165446	1	1
446	ATAAAAGCGCCAGAACTACAGAAATGTAGTGGACAAGGAGGCTGTTTATCGAATTTTCGGCGTATGCCTCTAAA	6	T31G,G35A,A42C,G43T,G63T,C71T
447	ATAAAAGTGCCAGAACTACAGAAATGTAGTTGACGAGGAGGAGGTTTATCGAATTTTCTGCGGATGCCTCCAAA	2	C8T,G59T	1.00E-06		1.00E-06	1.00E-06		1.00E-06	1.00E-06		1.00E-06	1.00E-06		1.00E-06	1.00E-06		1.00E-06						0.387838502	0.019552585	2.58E-06	5.11E-05	8.78E-06	9.86E-07
448	ATAAAAGCGCCAGAACTACAGAAATGTAGTTGACGAGGAGGACGTTTATCGAGTTTTCGGCGGATGCCTCCAAA	2	G43C,A53G	3.94E-06	5.23E-05		2.85E-06	4.22E-05		1.00E-06		1.00E-06	1.00E-06	0.000213978	1.00E-06	1.00E-06		1.00E-06						1.940045931	6.16E-05	2.03E-06	0.063931594	7.91E-06	0.002921405
449	ATAAAAGCGCCAGAACTACAGAAATGTAGTAGACGAGGAGCAGGTTTATCGAATTTTCGGCGGATGCCATCAAA	4	T31A,G41C,T69A,C70T							1.26E-06	9.70E-05
450	ATAAAAGCGCCAGAAGTACAGAAATGTAGATGACGAGGAGGAGGTTTATCGAATTTTCGGCGGAGGCCTCCAAA	3	C16G,T30A,T65G	0.00010124	2.14E-05	0.00010124	5.44E-05	2.00E-05	5.44E-05	1.60E-06	0.000101455		5.56E-06	6.67E-05		1.00E-06	0.000223216	1.00E-06	0.000143299	7.41E-06	4139.367947	533.3034188	0.034618486
451	ATAAAAGCGCCATAATTACAGAAATGTAGTTGACGAGGAGGAGGTTTATCGAATTTTCGGTGGATGCCTCTAAA	4	G13T,C16T,C61T,C71T
452	ATAAAAGCGCCACAACTACAGAAATGTAGTAGATCAGGAGGAGGTTTATCGAATTTTCGGCGGATGCCTCCAAA	4	G13C,T31A,C34T,G35C
453	ATAAAAGCCCCCGAACTACAGAAATGTAGTCGACGAGGAGGAGGTTTATCGAATTTTCGGCGCATGCCTGCAAA	5	G9C,A12C,T31C,G63C,C70G
454	ATAAAAGTGCCAGACCTACAGAAATGTAGTTGACGAGGAGGACGTTTTTCGGATTTTCGGCGGATGCCTCCAAA	5	C8T,A15C,G43C,A48T,A52G
455	ATAAAAGCGCCAGAACTACAGAAATGTAGTGGACGAGGAGGAGGTTTATCGAATTTTCGGCGGATTCCTCCAAA	2	T31G,G66T	0.000451948	8.00E-05	0.000451948	0.000289741	4.40E-05	0.000289741	0.000125775	1.53E-05	0.000125775	2.77E-05	1.05E-05	2.77E-05	1.61E-05	3.23E-05		0.000570569	5.97E-05	2411.834057	397.9899717	0.236570418	0.019873756	0.200904948	0.022740925	0.002249559	0.000806917	6.27E-05
456	ATAAAAGCGCCAGAACTACAGAAATGTAGTTGACGAGGAGGAGGTTTATCGATTTTTCGGCGGATGCCTCAAAA	2	A53T,C71A	0.004874649	0.000581824	0.004874649	0.00902735	0.005356378	0.00902735	0.001449917	0.00028566	0.001449917	0.00014532	3.80E-05	0.00014532	0.000169168	1.55E-05	0.000169168	0.006365287	0.004411002	3120.224425	2876.066929	2.04000938	0.115997847	0.392742869	0.042023617	0.012411808	0.001755102	0.000603352
457	ATAAAAGCGCCAGAACTACAGAAATGTAGTTGACGAGGAGGAGGTTTATCGAAGTTTCGGCGGATGCCTTCAAA	2	T54G,C70T	0.035724001			0.005192432			0.005436662	0.001031497	0.005436662	0.0008364	0.000112695	0.0008364	0.001118036	0.000126176	0.001118036						0.699370912	0.645329506	0.051080192	0.055357767	0.002616649	0.00348855
458	ATAAAAGCGCCAGAACTACAGAAATGTAGTTGACGAGGAGGAGGATTATTGAATATTCGGCGGATGCCTCCAAA	3	T45A,C50T,T55A
459	ATAAAAGCGCCAGAACTACAGAAATGTAGTTGACGAGGAGGCGGTTTATGGAATTTTCGGCGGATGCCTCCAAA	2	A42C,C50G	1.00E-06		1.00E-06	2.69E-06	2.94E-05		1.25E-06	5.69E-05		5.48E-06	4.78E-05		1.00E-06	0.000109884	1.00E-06						0.082721778	0.002448706	1.21E-05	0.000408379	1.40E-06	5.84E-05
460	ATAAAAGCGCCAGAACTACAGAAATGTAGTTGACGAGGAGGAGGTTGATCGAATTTTCGGCGGAGGCGTGCAAA	4	T47G,T65G,C68G,C70G
461	ATAAAAGCGCCAGAACTACAGAAATGTAGTTGCCGAGGAGGAGGTTTATCGAATGTTTGGCGGATGCATCCAAA	4	A33C,T55G,C58T,C68A	2.11E-05	2.05E-05	2.11E-05										1.85E-05	2.57E-05
462	ATAAAAGCGCCAGAACTACAGAAATGTAGTTGAAGAGGAGGAGGTTTAGCGAATTTTCGTCGGATGCCTCCAAA	3	C34A,T49G,G60T							1.80E-06	0.000185043
463	ATAAAAGCGCCAGAACTACAGAAATGTAGTTGCCGAGGAGGAGGTTTATCGAATTTTCCGCGGATGCCTCCAAA	2	A33C,G59C	1.00E-06		1.00E-06	1.00E-06	0.000384045	1.00E-06	1.00E-06		1.00E-06	1.00E-06		1.00E-06	1.00E-06		1.00E-06						0.002531507	1	0.000395022	1.00E-06	6.79E-06	1.62E-05
464	ATAAAAGCGCCAGAACTACAGAAATGTAGTTGACGAGGAGGAGGTTGATCGAATTTTCGGGGGATGCCTCCAAA	2	T47G,C61G	3.98E-06	5.00E-05		1.03E-05	2.05E-05		1.25E-05	1.98E-05		5.53E-06	3.83E-05		5.15E-06	6.49E-05		1.10E-05	2.01E-06				0.000281045	3.977222896	0.014151566	1.00E-06	0.000581715	1.40E-05
465	ATAAAAGCGCCAGAACTACAGAAATGTAGTTGACGAGGAGGAGGTTTATCGAATTTTCGGCGTATGGCTCCAAA	2	G63T,C67G	1.00E-06	8.56E-05	1.00E-06	1.02E-05	4.08E-05		1.96E-06	6.88E-05		1.00E-06		1.00E-06	1.00E-06		1.00E-06						1	0.000688662	1.00E-06	0.001452091	3.45E-05	3.70E-05
466	ATAAAAGGGCCAGAACTACAGAAATGTAGTTGACGAGGAGGAGGTTTCTCGAATTTTCGGAGGATGCCTCCAAA	3	C8G,A48C,C61A
467	ATAAATCCGCCAGAACTACAGAAATGTAGTTGACGAGGAGGAGGTTTATCGAATTTTCGGCGGATGCCTCCAAA	2	A6T,G7C	1.00E-06	0.000755384	1.00E-06	1.00E-06		1.00E-06	1.00E-06		1.00E-06	1.11E-06	0.000289492		1.00E-06	0.000119811	1.00E-06						0.002891667	1	0.000345821	1.00E-06	6.32E-06
468	ATAAAAGGGCCAGAACTACAGAAATGTAGTTGACGAGGAGGAGGTGTATTGAATTTTCGGCGGATGCCTCCAAA	3	C8G,T46G,C50T
469	ATAAAAGCTCCAGAACTACAGAAATGTAGTTGACGAGGTGGAGGTCTATTGAAGTTTCGGCGGATGCCTTCAAA	6	G9T,A39T,T46C,C50T,T54G,C70T
470	ATAAAAGCGTCAGAACTACAGAAATGTAGTTGACGAGCAGGAGGTTTATCGAATTTTCGGCGGATGCCTCCAAA	2	C10T,G38C	4.05E-06	5.16E-05		5.11E-06	6.98E-05					1.00E-06		1.00E-06	1.00E-06	0.000392584	1.00E-06						0.168281361	1.059931201	2.41E-05	3.82E-06	1.01E-06	6.25E-06
471	ATAAAAGCGCCAGCACTACAGAAATGTAGTTGACGAGGAGGAGGTTTACCGAATTTTCGGAGGCTGCCTCCAAA	4	A14C,T49C,C61A,A64C
472	ATAAAAGCGCCAGAACTACAGAAATGTAGTTGACGAGGAGGAGGTTTATCGAATTTTGGGCGGATGCATCCAAA	2	C58G,C68A	8.69E-06	1.89E-05		2.56E-05	1.87E-05	2.56E-05	0.000125058	3.00E-05	0.000125058	1.96E-05	3.53E-05		1.11E-05	1.52E-05		3.28E-05	2.53E-05				0.058339375	0.019455991	0.000149004	0.000446792	2.27E-06	7.54E-05
473	ATAAAGGCGCCAGAACTACAGAAATGTAGTTAACGACGAGGAGGTGTATCGAATTTTAGGCGGATGGCTCCAAA	6	A6G,G32A,G37C,T46G,C58A,C67G	0.000132266	3.27E-05	0.000132266	2.53E-05	3.24E-05		0.00049389	0.000140109	0.00049389				0.000232154	6.34E-05	0.000232154
474	ATAAAAGCGCCAGAACTACAGAAATGTAGTTGACGAGGAGGAGGTTTATCGAATTTTCGGCGGATGCCCCCAAA	1	T69C	0.011300708			0.003828363	0.00039164	0.003828363	0.002675834	0.000204519	0.002675834	0.001445869	0.000112819	0.001445869	0.000631267	3.86E-05	0.000631267	0.003610043	0.000425442	201.3140262	40.3283508	17.93239797	1	1
475	ATAAAACCGCCAGAACTACAGAAATGTAGTTGACGAGGAGGCGGTTTATCGAATTTTCGGCGGATGCCTCCAAA	2	G7C,A42C				1.63E-06	0.000234272		9.76E-06	4.90E-05		1.29E-06	0.000344556		1.00E-06		1.00E-06
476	ATAAAAGCGCCAGAACTACAGAAATGTAATGGTCGAAGAGGAGGTTTATCGAATTTTCGGCGGATGCCTCCAAA	4	G29A,T31G,A33T,G37A
477	ATAAAAGCGCGGGAACTACAGAAATGTAGTTGACGAGGAGGAGGTTTATCGAATTTTCGGCCGATGCCTCCAAA	3	C11G,A12G,G62C
478	ATAAAAGCGCGAGAACTACAGAAATGTAGTTGACGAGGAGGAGGTTTATCGGATTTTCGGCGGATGCCTCCAAA	2	C11G,A52G	1.00E-06	9.75E-05	1.00E-06	5.35E-06	4.60E-05		1.65E-06	0.000114592		2.00E-06	9.17E-05		1.00E-06		1.00E-06	4.60E-06	1.82E-06				0.134153651	0.000453753	7.45E-06	0.002203842	3.69E-06	6.22E-05
479	ATAAAAGCGCCAGAACTACAGAAATGTAGTTTACGAGGAGGAGGTTTATTGAATTTTCGGCGGATGCCTCCAAA	2	G32T,C50T	1.00E-06		1.00E-06	1.00E-06		1.00E-06	1.29E-06	0.000171329		1.07E-06	4.33E-05		1.18E-06	5.78E-05							0.000957277	0.010049992	0.00104463	9.95E-05	1.41E-05	1.60E-06
480	ATAAAAGCGCCAGAACTACAGAAATGTAGTTGACGATGAGGGGGTTTATCGAATTTTCGGCGGTTGCTTCCAAA	4	G37T,A42G,A64T,C68T
481	ATAAAAGCGCCAGAAGTACAGAAATGTAGTTGACGATGAGGAGGGTTATCGAATTTTCGGCGGATGCCTCCAAA	3	C16G,G37T,T45G
482	ATAAAAGCGCCAGAAATACAGAAATGTAGTTGACGTGAAGGAGGTTTATCGAATTTTCGGCGGATGCCTCCAAA	3	C16A,A36T,G38A
483	ATAAAAGCGCCAGAGCTACAGAAATGTAGTTGCCGAGGAGGAGGTTTATCGAATTTTCCTCGCATTCCTCCAAA	6	A15G,A33C,G59C,G60T,G63C,G66T
484	ATAAAAGCGCCAGAACTACAGAAATGTAGTTGACGAGGTGGAGGTTTATCAAATTTTCGCCGAATGCCTCCAAA	4	A39T,G51A,G60C,G63A
485	ATAAAAGCGCCAGAACTACAGAAATGTAGTTGAAGAGGAGGAGGTCTATCGAATTTTCGGCGGATGCCTCCAAA	2	C34A,T46C	2.05E-06	7.43E-05		1.00E-06		1.00E-06	1.00E-06		1.00E-06	1.00E-06		1.00E-06	3.96E-06	7.74E-05							0.549905904	0.00062358	3.73E-06	0.003286983	3.50E-06	7.66E-05
486	ATAAAAGCGCCAGGACTACAGAAATGTAGTTGACGAGGAGGAGGTTTAACGAATTATCGGCAGATGCCTCTAAA	5	A14G,T49A,T56A,G62A,C71T	3.38E-06	3.90E-05		2.53E-06	5.15E-05		5.29E-06	6.81E-05		1.00E-06		1.00E-06
487	ATAAAAGCGCCAGAACTACAGAAATGTAGTTTACGCGGAGGAGGTTTATAGAATTTTCGTCGGATGCCTCCAAA	4	G32T,A36C,C50A,G60T
488	ATAAAAGCTCGAGAACTACAGAAATGTAGTTGACGAGGAGGAGGTTTATCGAATTTTCGGTGGATGCCTCCAAA	3	G9T,C11G,C61T
489	ATAAAAGCGCCAGAACTACAGAAATGTAGTGGACGAGGAGGAGGTTTATCGGATTTTCGGCGGATGCCTCCAAA	2	T31G,A52G	0.000352056	4.64E-05	0.000352056	0.000178288	3.09E-05	0.000178288	8.36E-05	1.21E-05	8.36E-05	2.72E-05	1.65E-05	2.72E-05	1.11E-05	3.04E-05		0.00043068	4.56E-05	2822.332617	527.5376001	0.152597147	0.015481153	0.159746384	0.022740925	0.002203842	0.000806917	6.22E-05
490	ATAAAAGCGCCAGTGCTACAGAAATGTAGTTGACGAGGAGGAGGTTTATCGAATTTTCGGCGTTTGCCTCCAAA	4	A14T,A15G,G63T,A64T
491	ATAAAAGCGCCAGAACTACAGAAATGTAGTTGACGAGGAGGAGGTTTATCGAATTTTCGGCAGATGCCTTCAAA	2	G62A,C70T	1.00E-06		1.00E-06	2.56E-06	3.16E-05		8.16E-06	2.86E-05		1.71E-06	3.47E-05		1.00E-06		1.00E-06						1	1.81E-05	1.00E-06	0.055357767	3.09E-05	0.00348855
492	ATAAAAGCGCCAGAACTACAGAAATGTAGTTGACGAGGAGGAGGGTTATTGAATTTTCGGCGGATGCCTTCAAA	3	T45G,C50T,C70T				2.12E-06	7.10E-05		1.00E-06		1.00E-06
493	ATAAATGCGCCAGTACTACAGAAATGTAGTTGACGTGGAGGTGGTTTATCGAATTTTCGGCGGATGGCTCCAAA	5	A6T,A14T,A36T,A42T,C67G
494	ATAAAAGCGCCAGAACTACAGAAATGTAGTTGACGAGGAGGAGGTTTATCGAATTTTTGGCGGATGCCTCCAAA	1	C58T	7.70E-05	1.30E-06	7.70E-05	3.96E-05	1.18E-06	3.96E-05	1.66E-05	1.81E-06	1.66E-05	4.71E-06	6.19E-06		1.00E-06	1.42E-05	1.00E-06	0.000110194	3.81E-06	4349.622842	357.10848	0.02533408	1	1
495	ATAAAAGCGCCAGAACTACAGAAATGTAGTAGACGAGGAGGAGGTTTATCGAATTTTCGGCGGATGCCTCCAAA	1	T31A	0.02857734	0.001153955	0.02857734	0.009970955	0.000427843	0.009970955	0.004306123	0.000151042	0.004306123	0.001270561	5.81E-05	0.001270561	0.000428231	7.88E-06	0.000428231	0.024187934	0.008887265	2459.211875	1061.09211	9.835644605	1	1
496	ATAAAAGCGCCAAAACTACAGAAATGTAGTTGACGAGGAGGAGGTTTATCGAATTTTCGCCGGATGCCTCCAAA	2	G13A,G60C	1.00E-06	0.00502768	1.00E-06	1.67E-06	7.87E-05		1.00E-06	0.000565964	1.00E-06	1.75E-06	7.06E-05		1.00E-06		1.00E-06						0.001057828	0.543564529	0.000945333	1.84E-06	3.63E-05	8.78E-06
497	ATAAATGCGCCATAACTACAGAAATGTAGTTGACGAGGAGGTGGTTTATCGAATTTTAGGCGGATGCCTCCAAA	4	A6T,G13T,A42T,C58A
498	ATAAAAGCGCCAAAACTACAGAAATGTAGTTGACGCGGAGGAGGATTACCGAATTTTCGGCGGATGCCTCCAAA	4	G13A,A36C,T45A,T49C
499	ATAAAAGCGCCATAACTACAGAAATGTAGCTGACGAGTAGAAGGTTTATCGAATTTTCCGCGGATGCCTCCAAA	5	G13T,T30C,G38T,G41A,G59C
500	ATAAAAGCGGCAGAACTACAGAAATGTAGTTGACGGGGAGGAGGTTTTACGAATTTTCGGCGGATGCCTCCAAA	4	C10G,A36G,A48T,T49A
501	ATAAAAGCGCCAGAACTACAGAAATGTAGTTGACGAGGAGGAGGTTTAGCGAATTTTCGGGGGATGCCTCCAAA	2	T49G,C61G	1.00E-06	0.000270723	1.00E-06	6.01E-06	3.78E-05		1.06E-06	8.36E-05		1.39E-06	0.000150801		2.82E-06	6.64E-05		8.43E-06	6.34E-06				0.000886496	1	0.001128037	1.00E-06	4.52E-05	1.40E-05
502	ATAAAAGCGCCACAACTACAGAAATGTAGTTGACGAGGAGGATGTTTATCGAATTTTCGGCGGATGCCTCCAAA	2	G13C,G43T	1.00E-06		1.00E-06	1.00E-06		1.00E-06	1.00E-06		1.00E-06	3.20E-06	4.80E-05		1.00E-06	0.000138236	1.00E-06						0.007418446	0.023200905	0.000134799	4.31E-05	1.84E-06	1.20E-06
503	ATAAAAGCGTCATAACTACAGAAATGTAGTTGACGAGGATGAGGTTTATCGAATTTTCGGCGGATGCCTCCAAA	3	C10T,G13T,G40T
504	ATAAAAGCGCCAGAACTACAGAAATGTAGCCGACGAGGAGGAGGTTTATCGAATTTTAGGCGGATGCCTCCAAA	3	T30C,T31C,C58A
505	ATAAAGGCGCCTGAACTACAGAAATGTAGTTGACGAGGAGGAGGTTTATCGAATTTTCGGTGGATGCCTCCAAA	3	A6G,A12T,C61T	1.00E-06		1.00E-06										1.00E-06		1.00E-06
506	ATAAAAGCGCCAGAACTACAGAAATGTAGCTGACGAGGAGGAGGTTTATCGAATGCTCGGCGGATGCCTCCAAA	3	T30C,T55G,T56C				1.66E-05	1.31E-05	1.66E-05
507	ATAAAAGCGCCAGAACTACAGAAATGTAGTTGAAGAGGAGGAGGTTTATCGAATTTTGGGCGGATGCCTCCAAA	2	C34A,C58G	1.00E-06		1.00E-06	1.00E-06		1.00E-06	1.00E-06		1.00E-06	1.00E-06	0.000362251	1.00E-06	1.00E-06		1.00E-06						0.268286454	0.006711236	3.73E-06	0.000149004	3.50E-06	2.27E-06
508	ATAAAAGCGCCAGAACTACAGAAATGTAGTTGTCGAGGAGGAGGTTTATCGAATTTTCGTCGGATGCCTCCAAA	2	A33T,G60T	1.00E-06	0.000147625	1.00E-06	1.01E-06	0.000194217		1.00E-06		1.00E-06	1.00E-06		1.00E-06	1.00E-06		1.00E-06						0.009046084	0.916073227	0.000110545	1.09E-06	1.43E-06	9.45E-06
509	ATAAAAGCTCCCGAACTACAGAAATGTAGTTGACGAGGAGGAGGTTTATCGAATTTTCGGCGGATGCCTCCAAA	2	G9T,A12C	1.00E-06	0.000229404	1.00E-06	4.93E-06	9.95E-05		1.00E-06		1.00E-06				5.65E-06	5.43E-05							0.866748884	2.54E-05	1.15E-06	0.039294701	1.06E-05	0.001333912
510	ATAAAAGCGCCAGAACTACAGAAATGTAGTTGACGAGAAGGAGGTTTATAGAATTTTCGGAGGATGCCTCCAAA	3	G38A,C50A,C61A
511	ATAAAAGCGCCAGAACTACAGAAATGTAGTTGACGAGGAGGAGGTTTATCGAATTTTTGGCGGATGCGTCCAAA	2	C58T,C68G	1.42E-05	1.56E-05		8.11E-05	1.97E-05	8.11E-05	0.000137084	2.68E-05	0.000137084	4.79E-05	1.58E-05	4.79E-05	2.08E-05	1.38E-05	2.08E-05	5.58E-05	2.86E-05				0.184670294	0.030023819	7.70E-05	0.000473383	1.30E-06	9.88E-05
512	ATAAAGGTGCCAGAACTACAGAAATGTAGTTGACGAGGAGGAGGTTTATCGAATTTTCGGCGGATGCCTCCAAA	2	A6G,C8T	1.00E-06		1.00E-06	1.00E-06		1.00E-06							1.00E-06		1.00E-06						0.00187694	0.387838502	0.000532782	2.58E-06	2.43E-05	8.78E-06
513	ATAAAACCGCCAGAACTACAGAAATGTAGTTGACGCGGAGGAGGTTTATAGCATTTTCGGCGGAAGACTCAAAA	7	G7C,A36C,C50A,A52C,T65A,C67A,C71A							5.59E-06	0.000109117
514	ATAAAAGCGCCAGAACTACAGAAATGTAGTTGACGAGGAGGAGGTTTATCGAATTTTCGGCGGATGCCCCAAAA	2	T69C,C71A				0.000478283	9.33E-05	0.000478283	0.00058729	8.37E-05	0.00058729	0.000112573	1.95E-05	0.000112573	5.28E-05	2.06E-05	5.28E-05	0.00072235	0.000377116	700.5662138	583.9300972	1.031095177
515	ATAAAAGCGCGAGAACTACAGAAATGTAGTTGACGAGTAGGAGGTTTATCGAATTTTCGACGGATGCCTCTAAA	4	C11G,G38T,G60A,C71T
516	ATAAAAGCGCCGGAACTACAGAAATGTAGTTGACGAGGAGGAGGTTTATCGAATCTTCGGCGGATGCCACCAAA	3	A12G,T55C,T69A	1.00E-06		1.00E-06	5.71E-06	5.61E-05		3.90E-06	8.03E-05		1.17E-06	7.75E-05
517	ATAAAAGCGCCCGAACTACAGAAATGTAGTTGACGAGGAGGAGGTTTATCGAATTTTCGACGGATGCCTCCAAA	2	A12C,G60A	1.98E-06	9.15E-05		1.40E-06	5.42E-05		1.00E-06		1.00E-06	1.00E-06	0.000462521	1.00E-06	1.24E-06	0.000186458		2.23E-06	7.71E-07				5.04E-05	0.099907237	0.039294701	1.98E-05	0.001333912	1.24E-06
518	ATAAAAGCGCCAGAACTACAGAAATGTAGTTGACGAGGAGGAGTGTTATCGATTTATCGGCGGATGCCTCCAAA	4	G44T,T45G,A53T,T56A
519	ATAAAAGCGCCAGAACTACAGAAATGTAGTTGACGAGGAGGAGGTTTATCGAATTTTCGGCGGATGGCTCCAAA	1	C67G	0.001452091	3.70E-05	0.001452091	0.001078313	3.94E-05	0.001078313	0.000460165	4.02E-05	0.000460165	0.000108503	2.83E-06	0.000108503	3.28E-05	1.03E-06	3.28E-05	0.001852281	0.00016882	2386.777347	298.2770673	0.776059318	1	1
520	ATAAAAGCGCCAGCACTACAGAAATGTAGTTGATGAGGAGGAGGTTTATCGAATTTTCGGCGGATGCCTCCAAA	2	A14C,C34T	1.00E-06	0.000258711	1.00E-06	1.00E-06		1.00E-06	1.00E-06		1.00E-06	1.00E-06		1.00E-06	1.48E-06	0.000165875							0.000103028	1	0.009706141	1.00E-06	0.000238537	2.53E-05
521	ATAAAATCGCCAGCATTACAGAAATGTAGTTGACGAGGAGGAGGTTTATCGAATTTTCGGCGGATGCCTCCAAA	3	G7T,A14C,C16T				6.99E-06	0.000104063
522	ATAAAAGCGCCAGAACTACAGAAATGTAGTTGACGAGGAGGAGGTTTATCGAATTTTGGGCGGATGCCTCAAAA	2	C58G,C71A	1.89E-05	9.22E-06	1.89E-05	4.27E-05	7.51E-06	4.27E-05	0.001115148	0.000667239	0.001115148	4.45E-05	1.05E-05	4.45E-05	1.40E-05	1.54E-05		3.56E-05	9.80E-06				0.126522674	0.001518906	0.000149004	0.012411808	2.27E-06	0.000603352
523	ATAAAAGCGCCAGAACTACAGAAATGTAGTTGACGAGGAGGAGGCTTATCGAATTCTCGGCGGATGCCTCCAAA	2	T45C,T56C	0.000319361	4.49E-05	0.000319361	0.000149336	3.04E-05	0.000149336	5.37E-05	1.21E-05	5.37E-05	4.63E-06	2.00E-05		1.04E-05	4.17E-05		0.000492404	4.34E-05	5496.189109	814.9000222	0.089590105	0.082894523	0.072318974	0.003852622	0.00441601	9.43E-05	0.000108428
524	ATAAAAGCGCCAGTACTACAGAAATGTAGTTGACGAGGAGGAGGTGTATCGAATTTTCGGCGGATGCCTCCAAA	2	A14T,T46G	0.001036127	0.000121614	0.001036127	0.000547739	0.000103274	0.000547739	0.000292652	4.55E-05	0.000292652	9.07E-05	2.06E-05	9.07E-05	1.98E-05	6.94E-06	1.98E-05	0.001202241	0.000123417	2153.600228	383.0964763	0.558247085	0.072316799	0.107415595	0.014327608	0.009645962	0.000467724	0.000256037
525	ATAAAAGCGCCAGAACTACAGAAATGTAGTTGACGAGGAAGAGGTTTATCGAATCTTGGGCGGATGCCTCCAAA	3	G40A,T55C,C58G				1.00E-06	0.000172937	1.00E-06	1.72E-06	9.11E-05		1.93E-06	0.000143277
526	ATAAAAGCGCCAGAACTACAGAAATGTAGTTGACTAGGAGGAGGTTTATCGAATTTTCGGCGGATGCCTCGAAA	2	G35T,C71G	1.00E-06	0.000588357	1.00E-06	1.00E-06		1.00E-06	1.00E-06		1.00E-06	1.72E-06	0.000108797		1.00E-06		1.00E-06						1	0.000319233	1.00E-06	0.003132505	3.46E-05	0.000188689
527	ATAAAAGCTCCAGAACTACAGAAATGTAGTTGACAAGGAGGAGGTTTATCGAATTTTCGGCGGATGCCTCCAAA	2	G9T,G35A	1.00E-06		1.00E-06	1.00E-06		1.00E-06	1.00E-06		1.00E-06	1.00E-06		1.00E-06	1.00E-06		1.00E-06						0.866748884	1	1.15E-06	1.00E-06	1.06E-05	1.75E-05
528	ATAAAAGCGCGAGAACTACAGAAATGTAGTTGACGAGGAGGAGGTTTATCGATTTGTCGGCGGATGCCTCCAAA	3	C11G,A53T,T56G				0.002340093
529	ATAAAAACGCGAGAACTACAGAAATGTAGTTGACGAGGAGGAGGTTTATCGAATTTTCGGAGGATGCCTCCAAA	3	G7A,C11G,C61A	1.00E-06	0.001432605	1.00E-06										1.04E-05	6.45E-05
530	ATAAAAGCGCCCGAACTACAGAAATGTAGTTGACGAGAAGGAGGTTTATCGAATTTTCGGCGGATGCCTCCAAA	2	A12C,G38A	5.80E-06	3.24E-05		4.10E-06	6.20E-05					1.00E-06		1.00E-06	1.00E-06		1.00E-06						0.000147662	2.349354772	0.039294701	2.47E-06	0.001333912	4.77E-06
531	ATAAAAGCGCCAGAACTACAGAAATGTAGTTGACGAGGAGGAGGATTATGGAATTTTCGGCGGATGCCTTCAAA	3	T45A,C50G,C70T
532	ATAAAAGCGCCAGAACTACAGAAATGTAGTTGACGAGGGGGAGGTTTATCGAATTTTCGGCGGATGCCTCCAAA	1	A39G	0.07498945	0.003691103	0.07498945	0.04723652	0.004706783	0.04723652	0.01740648	0.001264192	0.01740648	0.004334421	0.000236174	0.004334421	0.001542582	3.75E-05	0.001542582	0.092279509	0.018566621	2540.170123	584.5264873	36.32808206	1	1
533	ATAAAAGCGCCTGAACTACAGAAATGTAGCGAACGTGGAGGAGGTTTATCGAATCCTCGGCGGATGCCTCCAAA	7	A12T,T30C,T31G,G32A,A36T,T55C,T56C
534	ATAAAAGCGCCAGAACTACAGAAATGTAGTTGACGCGGAGGAGCTTTATCGAATTTTCGGCGGATGACTCCAAA	3	A36C,G44C,C67A
535	ATAAATGCGCCAGAACTACAGAAATGTAGTTCACGAGGATGAGGTTTATCGTATTTTCGGCGGATGCGTCCAAA	5	A6T,G32C,G40T,A52T,C68G
536	ATAAAAGCGCCGGAACTACAGAAATGTAGTTGACGAGGAGGAGGTTTACCGAATTTTCGGCGGATGGCTCCAAA	3	A12G,T49C,C67G							1.23E-06	0.000106177		1.00E-06	0.000643307	1.00E-06
537	ATAAAAGCGCCAGAACTACAGAAATGTAGTTGAAGAGGAGGAGGTTAATCGAATTTTCGTCGGATGCGTCCAAA	4	C34A,T47A,G60T,C68G
538	ATAAAAGCGCCACAACTACAGAAATGTAATTGACGAGGAAGAGGTTTATCGAATTTTCGGCTGATGACTCCAAA	5	G13C,G29A,G40A,G62T,C67A
539	ATAAAATCGCCAGAACTACAGAAATGTAGATGTCGTGGAGGAGGTTTATCGAATTTTCGGCGGATGCCTCCAAA	4	G7T,T30A,A33T,A36T
540	ATAAAAGCGCCAGAACTACAGAAATGTAGTTGACGAGGAGGAGGTTTATCGAATTTTCGGCGTATGGCGGCAAA	4	G63T,C67G,T69G,C70G
541	ATAAAAGCGCCATAACTACAGAAATGTAGTTGACGAGGTGGAGGTTTATCGAATTTTCGGCGAATGCCTCCAAA	3	G13T,A39T,G63A
542	ATAAAAGCGCCAGAACTACAGAAATGTAGTTGACGAGTAGGAGGTTTGTCGAATTTTCGGCGGATGCCTCCAAA	2	G38T,A48G	1.20E-06	9.11E-05		2.12E-06	0.000104343		1.00E-06		1.00E-06	1.63E-06	5.31E-05		1.00E-06	0.000221524	1.00E-06	1.66E-06	3.10E-07				0.210098816	0.011721075	5.73E-06	0.000102775	6.60E-06	1.52E-06
543	ATAAAAGCGCCAGAACTACAGAAATGTAGTTGACTAGGTGGAGGTTTATCGAATTTTCGACGGGTGTCTACAAA	6	G35T,A39T,G60A,A64G,C67T,C70A
544	ATAAAAGCGACACAACTACAGAAATGTAGTTGACGAGGAGGAGATTTATCGAATTTTCGGCGGATGCCTCCAAA	3	C10A,G13C,G44A
545	ATAAAAGCGCCCGAACTACAGAAATGTAGTTGACGAGGAGGAGTTTTATCGAATTTTCGGCGGATGCCTCCAAA	2	A12C,G44T	0.000381567	5.42E-05	0.000381567	8.38E-05	2.58E-05	8.38E-05	9.03E-05	1.66E-05	9.03E-05	1.80E-05	1.44E-05	1.80E-05	1.93E-05	2.16E-05							0.009710402	1.138185272	0.039294701	0.000335242	0.001333912	6.65E-06
546	ATAAAAGCGCCAGAACTACAGAAATGTAGTTTAGGAGGAGGAGGTTTATCGAATATTCGGCGGATGCCTCTAAA	4	G32T,C34G,T55A,C71T
547	ATAAAAGCGCCAGAACTACAGAAATGTAGTTGACGAGGAGGAGGTTCATCGAATTTTCGGGGGCTGCCTCCAAA	3	T47C,C61G,A64C
548	ATAAAAGCGCCAGAACTACAGAAATGTAGTTGACGCGGAGGAGGTTTATCGAATTTTCGGCGGGTGCCTCCAAA	2	A36C,A64G	1.46E-06	6.34E-05		1.00E-06		1.00E-06	2.43E-06	7.67E-05		1.00E-06		1.00E-06	1.93E-06	4.41E-05							1.021343044	3.54E-05	1.43E-06	0.04122083	1.51E-05	0.001829083
549	ATAAAAGCTCCAGAAGTACAGAAATGTAGTTTACGAGAAGGGGGTTTATCGAATTTTCGGCGGATGCCTCCAAA	5	G9T,C16G,G32T,G38A,A42G				6.33E-06	6.77E-05					1.00E-06		1.00E-06
550	ATAAAAGCGCCAGAACTACAGAAATGTAGTTGACGAGGAGGAGGTTTATCGAATTTTCGGCGGACGCCTCCAAA	1	T65C	0.000705006	1.57E-05	0.000705006	0.00062603	1.63E-05	0.00062603	0.000238447	5.53E-06	0.000238447	6.95E-05	2.59E-06	6.95E-05	2.21E-05	2.12E-06	2.21E-05	0.000875071	9.07E-05	1692.7406	306.2892429	0.516954936	1	1
551	ATAAAAGCGCCAGAACTACAGAAATGTAGTTGACGAGGAGTAGGTTTATCGAATTTTCGGCGGATGTCTCCAAA	2	G41T,C67T	2.83E-05	1.06E-05	2.83E-05	5.97E-06	1.19E-05		6.14E-06	2.32E-05		1.00E-06		1.00E-06	2.15E-06	0.000107844							0.002833861	0.001318589	0.009999991	0.021491599		0.000867958
552	ATAAAAGCTTCAGAACTACAGAAATGTAGTTGCCGAGGAGGAGGTTTATCGAATTTTCGGAGGATGGCTCCAAA	5	G9T,C10T,A33C,C61A,C67G
553	ATAAAAGCGCCCGATCTACAGAAATGTAGTTGACGAGGAGGAGGTTTATCGAATTTTCGGGGGATGCCTCCAAA	3	A12C,A15T,C61G				3.80E-06	5.94E-05		3.48E-06	0.000109286					3.43E-06	0.000116559
554	ATAAAAGCACCAGAACTACAGAAATGTAGTTGACGAGGAGGAGGTTTATCGAATTTTCAGCGGATGCCTCCAAA	2	G9A,G59A				4.54E-06	9.29E-05		1.00E-06		1.00E-06
555	ATAAAAGTGCCAGAACTACAGAAATGTAGTTGACGAGGAGGAGGTTTGTCGATTTTTCGGCGGATGCCTCCAAA	3	C8T,A48G,A53T							1.00E-06		1.00E-06
556	ATAAAGGCGCCAGAACTACAGAAATGTAGTGGACGAGGAGGAGGTTTACCGAATTTTCGGCGGATGCCTCCAAA	3	A6G,T31G,T49C
557	ATAAAAGCGCCAGAACTACAGAAATGTAGTTGATGAGGAGGAGGTTTATTGTATTTTCGGCGGATGCCTCGAAA	4	C34T,C50T,A52T,C71G
558	ATAAAAGCGCCAGAACTACAGAAATGTAGTTGACGATGAGGAGGTTTATCGAATTTTCGACGGATGCCTCCAAA	2	G37T,G60A	4.80E-06	3.91E-05		2.04E-06	0.000106964		1.00E-06		1.00E-06	4.37E-06	5.16E-05		1.00E-06		1.00E-06						0.78963018	0.242063227	6.08E-06	1.98E-05	3.02E-06	1.24E-06
559	ATAAAAGCGCCAGAACTACAGAAATGTAGTTGTCGAGGAGGAGGTTTATCGCATTTTCGGCGGATTCATCCAAA	4	A33T,A52C,G66T,C68A
560	ATAAAAGTGCCAGAACTACAGAAATGTAGTTGACGAGCAGGAGGTTTATCGAATTTTCGGCGGATGCCTCCAAA	2	C8T,G38C	1.00E-06		1.00E-06	3.84E-06	7.52E-05		1.00E-06	0.00042881	1.00E-06	1.00E-06		1.00E-06	1.00E-06		1.00E-06						0.387838502	0.261787265	2.58E-06	3.82E-06	8.78E-06	6.25E-06
561	ATAAAAGCGCCAGAACTACAGAAATGTAGTTGACGAGGAGGAGGTTTATCGGATTTTCGGCGGATGCCTCCAAA	1	A52G	0.002203842	6.22E-05	0.002203842	0.001274093	5.57E-05	0.001274093	0.000385152	9.09E-06	0.000385152	0.000103926	3.28E-06	0.000103926	3.36E-05	1.04E-06	3.36E-05	0.003186686	0.000460516	4409.348383	791.4218594	0.722711258	1	1
562	ATAAAAGCGCCAGAACTACAGAAATGTAGTTGACGAGGAGGAGGTTTATCGACTTTTCGGCGGATGCCTCCAAA	1	A53C	0.012588572	0.000405355	0.012588572	0.00834107	0.000296905	0.00834107	0.002727818	6.87E-05	0.002727818	0.000713387	2.42E-05	0.000713387	0.00026109	5.55E-06	0.00026109	0.016181797	0.003609706	2867.396032	788.6603741	5.643377106	1	1
563	ATAAAAGCGCCAGAACTACAGAAATGTAGTTGACGAGGAGGAGGTTTATCGAGTTTTCGGCGGATGCCTCCAAA	1	A53G	0.063931594	0.002921405	0.063931594	0.034103491	0.00173977	0.034103491	0.014980848	0.000527252	0.014980848	0.004409223	0.000304374	0.004409223	0.00136854	2.60E-05	0.00136854	0.067579993	0.009526927	2011.589719	333.0910561	33.59531616	1	1
564	ATAAAAGCACCAGAACTACAGAAATGTAGTTGACGGGGAGTAGGTTTATCGAATTTTCGGCGGATGCCTCCAAA	3	G9A,A36G,G41T
565	ATAAAAGCGCCAGAACTACAGAAATGTAGCTGACGCCGAGGAGGTTTAACGAATTTTCGTCGGATGCCTCCAAA	5	T30C,A36C,G37C,T49A,G60T
566	ATAAAAGCGCCAGAACTACAGAAATGTAGTTGACGATTAGGAGGTTTATCGAATCTTCGGCGGATGCCTCCAAA	3	G37T,G38T,T55C
567	ATAAAAGCGCCAGAACTACAGAAATGTAGTTGAGGAGGAGGAGGTTTATCGAATTTTCGGCGGATGCCTCCAAA	1	C34G	1.00E-06		1.00E-06	1.00E-06		1.00E-06	1.00E-06	7.49E-05	1.00E-06	1.00E-06	0.000399754	1.00E-06	1.00E-06	0.000114719	1.00E-06						1	1
568	ATAAAAGCGGCAGAACTACAGAAATGTAGTTGACCAGGAGGAGGTTTATCGCATTTGCGGCGGATGCCTCCAAA	4	C10G,G35C,A52C,T57G
569	ATAAAAGCGCCAGAACTACAGAAATGTAGTTGACGAAGAGGAGGTATATCGAATTTTCGGCGAATGCCTCCAAA	3	G37A,T46A,G63A
570	ATAAAAGCGCCAGAACTACAGAAATGTAGTTGTCGAGGAGGAGGTTTAACGAATTTTCGGCGGATGCCTCCAAA	2	A33T,T49A	1.00E-06	0.000371231	1.00E-06	1.00E-06	0.00021559	1.00E-06	1.09E-06	0.000132677		5.96E-06	4.95E-05		1.00E-06	0.000270172	1.00E-06	5.00E-06	1.82E-06				0.009046084	0.05249526	0.000110545	1.90E-05	1.43E-06	1.64E-06
571	ATAAAAGCGCCAGAACTACAGAAATGTAGTTGACGAGGAGAAGGGTTATCGAATTTTCGGCGGATGCCTCCAAA	2	G41A,T45G	0.000304225	5.17E-05	0.000304225	0.000564673	0.000102683	0.000564673	0.000143551	2.44E-05	0.000143551	3.00E-05	1.25E-05	3.00E-05	2.84E-05	1.28E-05	2.84E-05	0.000390611	0.000134521	1201.256823	803.6628156	0.325168495	0.030422684	0.031436623	0.009999945	0.009677412		0.000362078
572	ATAAAAGCGCCAGAACTACAGAAATGTAGTTGACGAGGGGGAGGTTTATCGAATTTTTGTCGGATGCCTCCAAA	3	A39G,C58T,G60T	2.32E-06	0.000153195		1.00E-06		1.00E-06	3.46E-06	9.14E-05		1.00E-06		1.00E-06
573	ATAAAAGCGCCAGTACTACAGAAATGTAGTTGACGAGGAGGAGGGTTATCGAATTTTCGGCGGATGCCTCCAAA	2	A14T,T45G	0.000917456	0.000131938	0.000917456	0.000633186	0.00013076	0.000633186	0.000329783	5.38E-05	0.000329783	8.17E-05	2.13E-05	8.17E-05	1.25E-05	1.19E-05	1.25E-05	0.001109777	0.000136723	1847.7444	402.8128178	0.600611998	0.064034134	0.094803852	0.014327608	0.009677412	0.000467724	0.000362078
574	ATAAAAGCGCCAGAACTACAGAAATGTAGTTGACGAGGAGGAGGTTTATCGAATTTTCTACGGATGCCTCCAAA	2	G59T,G60A	1.70E-06	0.000124539		1.30E-06	7.75E-05		1.00E-06		1.00E-06	1.00E-06		1.00E-06	1.64E-06	0.000138829							0.03326047	0.08576453	5.11E-05	1.98E-05	9.86E-07	1.24E-06
575	ATAAAAGCGCCAGAACTACAGAAATGTAGTTGACCAGGAGGAAGTTTTTCGAATTTTCGCCGGATGCATCCAAA	5	G35C,G43A,A48T,G60C,C68A
576	ATAAAAGCGCCAGAACTACAGAAATGTAGTTGACGAGGAAGAGGTTCATCGAACTTTCGGCGGATGCCTCCAAA	3	G40A,T47C,T54C				0.000580109	0.000131867	0.000580109
577	ATAAAAGCGCCAGAACTACAGAAATGTAGTTGACGAGGAGGAGGTTTATCGAATTTTCGGCGGATGCCTCGAAA	1	C71G	0.003132505	0.000188689	0.003132505	0.002183415	0.000125514	0.002183415	0.000925896	4.61E-05	0.000925896	0.000410369	3.56E-05	0.000410369	0.000156806	1.82E-05	0.000156806	0.003403632	0.000627291	1455.745856	466.1794286	2.338067135	1	1
578	ATAAAAGCGCCAGAACTACAGAAATGTAGTTGACGAGGAGGAGGTTTATCGATTTTGCGGCGGATGCGTCCAAA	3	A53T,T57G,C68G
579	ATAAAATCGCCAGAAGTACAGAAATGTAGCTGACGAGGAGGAGGTTTATCGAATTTTCGGCGGATGCCTACAAA	4	G7T,C16G,T30C,C70A
580	ATAAACGCGCCAGAACTACAGAAATGTAGATGACGAGGAGGAGGTTTATCGAATTTTCGGCGGATGCCTCCAAA	2	A6C,T30A	6.06E-06	2.60E-05		1.04E-05	3.27E-05		1.56E-06	8.21E-05		1.00E-06	0.000188878	1.00E-06	1.00E-06		1.00E-06	7.68E-06	2.43E-06				0.052512372	0.000530932	0.000115432	0.011416868	1.77E-06	0.000393107
581	ATAAAAGCGCCAGAACTACAGAAATGTAGCTGACGAGGAGGAGGTTTATCGAATTTCCGGCGGATGCCTCCAAA	2	T30C,T57C	5.11E-06	4.86E-05		9.92E-06	3.53E-05		1.00E-06		1.00E-06	3.98E-06	8.81E-05		1.00E-06		1.00E-06						0.012960662	0.021678792	0.000394532	0.000235871	6.50E-06	4.41E-06
582	ATAAAAGCGCAAGTACTACAGAAATGTAGTTGACGAGGAGGAGGTTTATCAAATGTTCGGCGGATGCCTCCAAA	4	C11A,A14T,G51A,T55G
583	ATAAAAGCGCCAGAACTACAGAAATGTAGTTGACGATGAGGAGGTTTATCGAATTTTAGGCGGATGCCTCCAAA	2	G37T,C58A	1.00E-06		1.00E-06	2.14E-06	3.72E-05		4.20E-06	4.70E-05		1.00E-06		1.00E-06	1.80E-06	0.000109634							0.164466872	0.001503004	6.08E-06	0.000665334	3.02E-06	2.25E-05
584	ATAAAAGCGCCAGAACTACAGAAATGTAGTAGACGAGGAGAAGGTTTATCGAATTTTCGGCGGATGCCTCCAAA	2	T31A,G41A	0.000646537	0.00013683	0.000646537	0.000780062	0.00011971	0.000780062	0.000162809	3.58E-05	0.000162809	8.73E-05	1.53E-05	8.73E-05				0.000876447	0.000415077	1842.580633	1373.235533	0.475663005	0.022624104	0.06465403	0.02857734	0.009999945	0.001153955
585	ATAAAAAAGCCAGAACTACAGAAATGTAGTTGACGAGGAGGAGTTTTATCGAATTTTCGGCGGATGCCTCCAAA	3	G7A,C8A,G44T
586	ATAAAAGCGCCAGAACTACAGAAATGTAGATGACGAGGAGGAGGTTTATCGAATTTTCGGCGGATGCCTCCAAA	1	T30A	0.011416868	0.000393107	0.011416868	0.007272176	0.00029214	0.007272176	0.002435278	0.000115887	0.002435278	0.000758329	6.79E-05	0.000758329	0.000226967	4.98E-06	0.000226967	0.014185099	0.001360293	2552.462937	308.5906744	5.557416057	1	1
587	ATAAAAGCGCCAGAACTACAGAAATGTAGTTGACAAGTAGGAGGTTTATCGAATTTTGGGCGGATGCCTCCAAA	3	G35A,G38T,C58G
588	ATAAAAGCGCCAGAACTACAGAAATGTAGTTGACGAGGAGGAGGTTTATCGCCTCTTCGGCGGATGGCTCCAAA	4	A52C,A53C,T55C,C67G				1.00E-06		1.00E-06	1.00E-06		1.00E-06
589	ATAAAAGCGCCAGAACTACAGAAATGTAGTGGACGTGGAGGAGGTTTAACGAATTTTCGGCGGATGCCTCCAAA	3	T31G,A36T,T49A
590	ATAAATGCGCCAGAACTACAGAAATGTAGTTGACGAGGAGGAGGTTTATCGAATTTTCGGCGGATGCCTCCAAA	1	A6T	0.000345821	6.32E-06	0.000345821	0.000220091	4.01E-06	0.000220091	8.33E-05	1.57E-06	8.33E-05	2.53E-05	2.31E-06	2.53E-05	4.61E-06	2.86E-06	4.61E-06	0.000446782	1.38E-05	2737.281728	147.1607003	0.163221011	1	1
591	ATAAAAGCGCAAGAACTACAGAAATGTATTTGACGAGAAGGAGGTTTATCGAAATTTCGGCGGATACCTCCAAA	5	C11A,G29T,G38A,T54A,G66A
592	ATAAAAGCGCCAGAACTACAGAAATGTAGTTGACGAGGAGGAGGTTTATCGAATTTTCGGCGGATGCTTACAAA	2	C68T,C70A	1.00E-06	0.000407669	1.00E-06	8.05E-06	3.38E-05		1.00E-06	0.00016076	1.00E-06	6.03E-06	4.43E-05		1.00E-06		1.00E-06	7.98E-06	1.16E-06				0.0001	0.000260418	0.009999998	0.003839977	0.005755817	0.0010726
593	ATAAAAGCGCCAGAACTACAGAAATGTAGTTGACCAGGAGGAGGTTTATCGAATTTTCGGCGGAGGCCTCCAAA	2	G35C,T65G	4.56E-06	6.05E-05		1.00E-06		1.00E-06	1.56E-06	6.30E-05		1.00E-06	0.000799067	1.00E-06	1.00E-06	0.000189045	1.00E-06	5.24E-06	3.20E-07	1497.822887	361.562877	0.003500301	4.561224669	0.001161084	1.00E-06	0.003928418	2.99E-05	7.16E-05
594	ATAAAGGCGCCAGAACTACAGAAATGTAGTAGACGAGGAGGAGGTTTATCGAATTTTCGGCGGATGCCTCCAAA	2	A6G,T31A	0.000258473	5.95E-05	0.000258473	0.000107166	3.21E-05	0.000107166							1.00E-06	0.000271694	1.00E-06						0.485137841	0.009044676	0.000532782	0.02857734	2.43E-05	0.001153955
595	ATAAAAGCGCCAGAGCTACAGAAATGTAGTTGAGGAGGAGGAGGTTTATCGAATTTTCGGCGGATGGCTCCAAA	3	A15G,C34G,C67G				5.41E-06	3.61E-05		1.84E-05	2.90E-05		9.98E-06	3.46E-05
596	ATAAAAGCGCAAGAACTACAGAAATGTAGTTGACGAGTAGGAGGTTTATCGAATTTCCGGCGGATGCCTACAAA	4	C11A,G38T,T57C,C70A
597	ATAAAAGCGCCAGAACTACAGAAATGTAGTTGACGAGGAGGAGGTTTATGGAATTTTCGGCGGATGCCTCCAAA	1	C50G	0.000408379	5.84E-05	0.000408379	0.000399054	3.98E-05	0.000399054	0.000442993	4.48E-05	0.000442993	0.000444277	4.78E-05	0.000444277	0.000121437	1.51E-05	0.000121437	0.000455921	6.67E-05	90.71843795	37.73959547	5.025666387	1	1
598	ATAAAAGCGCCAGAACTACAGAAATGTAGTTGACGGGGAGGAGGTTTATCGATTTTTCGGCGGATGCCTACAAA	3	A36G,A53T,C70A
599	ATAAAAGCGACAGAACTACAGAAATGTAGTTGACGAGGAGGAGGTTTATCGAGTTTTCGGCGGATGCCTCCAAA	2	C10A,A53G	6.69E-06	3.99E-05		1.44E-05	1.96E-05		2.07E-06	0.00011469		1.00E-06	8.03E-05	1.00E-06	1.00E-06		1.00E-06	1.35E-05	4.52E-06				0.8578034	0.000104675	7.80E-06	0.063931594	3.10E-06	0.002921405
600	ATAAAAGCGCCAGAACTACAGAAATGTAGTCGACGAGGAGGAGGTTTATCGAATTTGCGGCGGATGCCTCCAAA	2	T31C,T57G	1.29E-05	1.85E-05		6.13E-06	2.64E-05		2.20E-05	2.10E-05	2.20E-05				1.00E-06		1.00E-06						0.001604883	0.151653282	0.008046261	8.52E-05	0.000175398	1.55E-06
601	ATAAAAGCGCCAGAACTACAGAAATGTAGTTGACGAGGAGGAGGTTTATCGAATTTTCGGCGGGTGTCTCCAAA	2	A64G,C67T	0.001540665	0.000152867	0.001540665	0.001253732	0.000169801	0.001253732	0.000627806	8.57E-05	0.000627806	0.000154802	2.27E-05	0.000154802	2.93E-05	7.34E-06	2.93E-05	0.001934669	0.000295562	1860.113652	470.551455	1.040081311	0.037375874	0.071686827	0.04122083	0.021491599	0.001829083	0.000867958
602	ATAAAAGCGCCAGAACTACAGAAATGTAGTTGACGCGGAGGAGGTTTATCGAATTTTCGGCTGATGCCTCCAAA	2	A36C,G62T	1.02E-06	0.000123361		1.00E-06		1.00E-06	1.70E-06	4.48E-05		1.00E-06		1.00E-06	1.00E-06		1.00E-06						0.713963275	1.01898396	1.43E-06	1.00E-06	1.51E-05	3.32E-05
603	ATAAAAGCGCCAGAACTACAGAAATGTAGTTGACGAGGCGGAGGTTTATCGAATTTTCGGCGGATGGCTCCAAA	2	A39C,C67G	0.002951077	0.001974803	0.002951077	0.000215921	1.67E-05	0.000215921	8.41E-05	7.64E-06	8.41E-05	3.74E-05	7.50E-06	3.74E-05	2.13E-05	7.74E-06	2.13E-05	0.00039109	0.000136153	2121.807739	1153.223326	0.18431927	0.392220412	2.032294976	0.007524027	0.001452091	0.000191297	3.70E-05
604	ATAAAAGCGCCAGAACTACAGAAATGTAGTTGACGAGGAGGAGTTTTGTCGAATTTTCGGCGGATGCCTCCAAA	2	G44T,A48G	1.00E-06		1.00E-06	1.00E-06		1.00E-06	1.00E-06		1.00E-06	1.00E-06		1.00E-06	1.00E-06		1.00E-06						0.002982921	0.009729989	0.000335242	0.000102775	6.65E-06	1.52E-06
605	ATAAAAGCGCCAGAACTACAGAAATGTAGTTGACGAGGAGGAGGTTTATCGAATTTTCTGCGGATGCCTCCAAA	1	G59T	5.11E-05	9.86E-07	5.11E-05	4.03E-05	1.35E-06	4.03E-05	1.83E-05	1.70E-06	1.83E-05	5.54E-06	5.14E-06	5.54E-06	1.00E-06	1.53E-05	1.00E-06	5.77E-05	1.39E-06	1205.610039	131.5921277	0.047859176	1	1
606	ATAAAAGCGCCAGAACTACAGAAATGTAGTTGTCGAGGAGGAGGTTTATCGAATTTTTGGCGGATGCCTCCAAA	2	A33T,C58T	1.86E-06	8.94E-05		4.64E-06	6.35E-05		1.00E-06		1.00E-06	1.00E-06		1.00E-06	1.17E-06	8.70E-05							0.016849371	0.024201477	0.000110545	7.70E-05	1.43E-06	1.30E-06
607	ATAAAAGCGTCAAAACTACAGAAATGTAGTTGACGAGGAGGATGTTTAGCGAATTTTCGGCGGATGGCTCCAAA	5	C10T,G13A,G43T,T49G,C67G
608	ATAAAAGCGCCAGAACTACAGAAATGTAGTTGACGAGGAGGACGTTTATCGAATTGCCGGCGGATGCCTCCAAA	3	G43C,T56G,T57C
609	ATAAAATCGCCAGAACTACAGAAATGTAGTTGACGAGGAGGAGGTTTATCGAATTTTCGGCGGATTCCTCCAAA	2	G7T,G66T	1.00E-06	0.00031589	1.00E-06	1.00E-06		1.00E-06	1.00E-06		1.00E-06	6.67E-06	4.73E-05		1.00E-06		1.00E-06						1	0.000444532	1.00E-06	0.002249559	7.00E-05	6.27E-05
610	ATAAAAGCGCCAGAACTACAGAAATGTAGTTGACGAGGAGGAGGTTTTTCGAACTTTCGGCGGATGCCTACAAA	3	A48T,T54C,C70A	3.58E-06	5.27E-05											1.00E-06		1.00E-06
611	ATAAAAGCGCCAGTACTACAGAAATGTAGTCGACGAGGAGGAGGTTTATCGAATTTTCGGCGGATGCCTCTAAA	3	A14T,T31C,C71T
612	ATAAAAGCGCCAGAACTACAGAAATGTAGTTGACGAGGAGGAGGTTAATCGAATTTTCGGCGGATGCCTCCAAA	1	T47A	0.041186087	0.001635346	0.041186087	0.020131738	0.001074357	0.020131738	0.009937138	0.000436379	0.009937138	0.002656153	0.000183344	0.002656153	0.000840294	1.52E-05	0.000840294	0.044731766	0.006354451	2148.326659	355.662835	20.82167802	1	1
613	ATAAAAGCGCCAGAACTACAGAAATGTAGTAGACGAGGAGAAGGTTTATCGAATTTTCGGGGGATGCCTCCAAA	3	T31A,G41A,C61G
614	ATAAAAGCGCCAGGACTACAGAAATGTAGTTGACGAGGAGGAGGTTTATCTAATTTTCGGCGGATGCCTCCAAA	2	A14G,G51T	5.46E-06	2.91E-05		1.98E-06	3.84E-05		4.48E-06	5.40E-05		1.00E-06		1.00E-06	1.13E-06	0.000156265		6.52E-06	3.44E-06				6.06E-05	4.287835133	0.090212755	1.27E-06	0.004798782	9.28E-06
615	ATAAAAGCGCCAGAAGTACAGAAATGTAGTTGACGAGGAGGAGGTTTATCGAATTTTCGGCGGGGGCCTCCAAA	3	C16G,A64G,T65G
616	ATAAAAGCGCCAGAACTACAGAAATGTAGTTGACGAGGAGTAAGTTTATCGAATTTGCGGCGGATGCCTCCAAA	3	G41T,G43A,T57G
617	ATAAAAGCGTCAGAACTACAGAAATGTAGTTGACGAGGAGGAGGTTTATCGAATTTTCGGAGGATGCCTCCAAA	2	C10T,C61A	1.08E-06	9.80E-05		7.50E-06	4.16E-05		5.52E-06	3.79E-05		2.28E-06	0.000109634		1.00E-06		1.00E-06	6.73E-06	2.26E-06				0.044847246	0.410790289	2.41E-05	2.63E-06	1.01E-06	7.84E-06
618	ATAAAAGCCCGAGAACTACAGAAATGTAGTTGACGAGGAGGAGGTTTATCGAATCTTCGGCGGATGCCTCCAAA	3	G9C,C11G,T55C							6.49E-06	5.12E-05
619	ATAAAAGCGCCAGAACTACAGAAATGTAGTTGACGAGGAGGAGGTTTATCGAATTTGCGGCGGATGCCTCCAAA	1	T57G	8.52E-05	1.55E-06	8.52E-05	4.95E-05	1.42E-06	4.95E-05	2.22E-05	1.92E-06	2.22E-05	7.67E-06	5.39E-06	7.67E-06	2.71E-06	1.44E-05		0.000109495	3.44E-06	2913.67159	247.9760081	0.037579787	1	1
620	ATAAAGGCGCCAGAACTACAGAAATGTAGTCGACGAGGAGAAGGTTTATCGAATTTTCGGCGGATGCCTCCAAA	3	A6G,T31C,G41A
621	ATAAAAGCGTCAGAACTACAGAAATGTAGTTGACGAGCAGGCGGTTTATCAAATTTTCGGCGGATGGCTCCAAA	5	C10T,G38C,A42C,G51A,C67G
622	ATAAAAGCGTCAGAACTACAGAAATGTAGTTGACGAGGAGGAGGTTTATCGATTTTTCGGCGGATGCCTCCAAA	2	C10T,A53T	1.08E-05	1.20E-05		5.07E-06	1.80E-05		7.44E-06	4.65E-05		1.00E-06	9.68E-05	1.00E-06	1.00E-06	0.001941123	1.00E-06	1.55E-05	3.93E-06	4458.007899	3133.523135	0.003473916	0.447166913	0.000256017	2.41E-05	0.042023617	1.01E-06	0.001755102
623	ATAAAAGCGCCAGAACTACAGAAATGTAGTTGACGAGGAGCAGGTTTATCGAATTTTTGGCGGATGTCTCCAAA	3	G41C,C58T,C67T
624	ATAAAAGCGCCAGAACTACAGAAATGTAGTTGACGAGGAGGAGGTTTATTGAATTTTCGGCGGATGTCTCCAAA	2	C50T,C67T	1.68E-05	9.45E-06	1.68E-05	3.69E-05	1.41E-05	3.69E-05	2.80E-05	1.45E-05	2.80E-05	1.55E-05	1.39E-05	1.55E-05	7.44E-06	2.28E-05		2.42E-05	5.78E-06				0.168468116	0.00077998	9.95E-05	0.021491599	1.60E-06	0.000867958
625	ATAAAAGCGCCAGAACTACAGAAATGTAGTTGACGAGGAGGAGGTTCATCGTATTTTCGGCGTATGCCTCCAAA	3	T47C,A52T,G63T
626	ATAAAAGCGCCAGAACTACAGAAATGTAGTTGACGAGGACGAGGTTTATCGAATTTTCGGCGGATGCTTCCAAA	2	G40C,C68T	1.72E-05	7.93E-06	1.72E-05	6.74E-06	1.12E-05		1.13E-05	1.95E-05		1.60E-06	3.46E-05		1.00E-06		1.00E-06	2.62E-05	1.41E-05				0.001717261	0.001717261	0.01	0.009999998	0.009019731	0.005755817
627	ATAAAAGCGCCAGAACTACAGAAATGTAGTTGACGAAGAGGAGGTTTATTGAATTTTCGGCGGATGCCTCCAAA	2	G37A,C50T	2.07E-06	5.33E-05		1.00E-06		1.00E-06	3.04E-06	7.24E-05		1.00E-06	9.61E-05	1.00E-06	1.00E-06		1.00E-06						0.000494352	0.020794544	0.0041855	9.95E-05	8.21E-05	1.60E-06
628	ATAAAAGCGCCAGAACTACAGAAATGTAGTTGTCGAGGAGGAGGTTTATCGAATTTTCGGCGGATGCCTCCAAA	1	A33T	0.000110545	1.43E-06	0.000110545	6.53E-05	1.19E-06	6.53E-05	2.78E-05	1.09E-06	2.78E-05	8.58E-06	3.26E-06	8.58E-06	2.68E-06	1.07E-05		0.000140444	3.21E-06	2770.037229	158.6660034	0.05070115	1	1
629	ATAAAAGCGCCTGAACTACAGAAATGTAGTTGTCGAGGAGGCGGTTTATCGGATTTTCGGCGGATGCCTCCAAA	4	A12T,A33T,A42C,A52G
630	ATAAAAGCGCCAAAACTACAGAAATGTAGTTGACGAGGAGGAGGTTTATCGAATTTTCGGCGTATGCCTCCAAA	2	G13A,G63T	1.00E-06		1.00E-06	1.00E-06		1.00E-06	1.00E-06		1.00E-06	1.00E-06	0.000193568	1.00E-06	1.00E-06		1.00E-06						0.001057828	1	0.000945333	1.00E-06	3.63E-05	3.45E-05
631	ATAAAAGCGCCAGTACTACAGAAATGTAGTTGACGAGGAGGAGGTTTATCGAATTTTCGGCGGATGCCTACAAA	2	A14T,C70A	0.000111548	1.14E-05	0.000111548	9.59E-05	1.04E-05	9.59E-05	6.15E-05	7.95E-06	6.15E-05	2.57E-05	8.72E-06	2.57E-05	1.71E-05	1.42E-05	1.71E-05	0.000117501	4.41E-06	567.5648174	71.30970206	0.20702671	0.00778555	0.029049216	0.014327608	0.003839977	0.000467724	0.0010726
632	ATAAAAGCGCCAGAACTACAGAAATGTATTTGTCGAGGAGGAGGTTTATCGAATTTTCGGCGGATGCCTCCAAA	2	G29T,A33T	4.97E-05	6.71E-06	4.97E-05	2.87E-05	9.55E-06	2.87E-05	1.58E-06	6.70E-05		3.79E-06	5.92E-05		2.67E-06	7.04E-05		6.61E-05	1.88E-06	3279.072177	298.9509025	0.020145419	0.006571539	0.449864972	0.007567535	0.000110545	0.000238896	1.43E-06
633	ATAAAAGCGCGAGAACTACAGAAATGTAGAGGACGAGGAGGAGGTTTATCGAAGTTTCGGCGGATGCCTCCAAA	4	C11G,T30A,T31G,T54G
634	ATAAAAGCGCCAGAACTACAGAAATGTAGTTGACGAGGAGGAGGTTTTTCGAATTTTCGGCGGATGCCTACAAA	2	A48T,C70A	7.96E-06	1.17E-05		3.28E-05	1.58E-05	3.28E-05	1.41E-05	2.05E-05		1.04E-05	2.39E-05		2.50E-06	7.23E-05		1.64E-05	7.14E-06				0.013425124	0.002072942	0.000592922	0.003839977	1.09E-05	0.0010726
635	ATAAAAGGGCCAGAACTACAGAAATGTAGTTGACTAGGAGGAGGTTTATCGAATTTTCGGCGGATGCCTCCAAA	2	C8G,G35T	1.00E-06	0.000245391	1.00E-06	1.00E-06	0.000506968	1.00E-06	1.00E-06		1.00E-06	1.00E-06	0.000142703	1.00E-06	1.00E-06	0.004581357	1.00E-06						1	1	1.00E-06	1.00E-06	6.97E-05	3.46E-05
636	ATAAAAGCGCTAGAACTACAGAAATGTAGTTGACGAGGAAGAGGTATATCGAATTTTCCGCGGATGCCTCCAAA	4	C11T,G40A,T46A,G59C				1.00E-06	0.000194009	1.00E-06
637	ATAAAAGCGCCAGATCTACAGAAATGTAGTTTACGAGGTGGAGGTTAATCGAATTTTTGGCGGATCCCTCCAAA	6	A15T,G32T,A39T,T47A,C58T,G66C
638	ATAAAAGCGCCAGAACTACAGAAATGTAGTTGACGAGGAGGAGGTTTAACGAATTTTCGGCGGATGCCTCCAAA	1	T49A	1.90E-05	1.64E-06	1.90E-05	2.11E-05	2.99E-06	2.11E-05	8.49E-06	4.94E-06	8.49E-06	3.91E-06	8.56E-06		1.00E-06	2.98E-05	1.00E-06	2.06E-05	1.78E-06	442.0593972	346.3286416	0.046624183	1	1
639	ATAAAAGCGCCAGAACTACAGAAATGTAGTTGACGAGGAGGAGGTATGTCGAATTTTCGGCGGATGCCGCCAAA	3	T46A,A48G,T69G
640	ATAAACGCGCAAGAACTACAGAAATGTAGTTGACGAGGAGGAGGTTTATCGAATGTTCGGCGGATGCCTCCAAA	3	A6C,C11A,T55G
641	ATAAAAGCGCCAGAACTACAGAAATGTAGTTGACCAGGAGGAGGTTTATCGAATTTTCGGCGGGTGCCTCCAAA	2	G35C,A64G	1.23E-06	0.000165888		1.00E-06		1.00E-06	1.00E-06		1.00E-06	1.00E-06	0.000431044	1.00E-06	3.16E-06	8.38E-05							1.232070786	2.99E-05	1.00E-06	0.04122083	2.99E-05	0.001829083
642	ATAAAAGCGCCAGAGCTACAGAAATGTAGTTGACGAGGAGGTGGTTCATCGAATTTTCGGCGGATGTCTCCAAA	4	A15G,A42T,T47C,C67T
643	ATAAAAGCGCCAGAACTACAGAAATGTAGTTGACTGGGAGGAGGTTTATCGAATTTTCGGCGGATGCCTCCAAA	2	G35T,A36G	1.00E-06	0.000155018	1.00E-06	1.52E-06	6.40E-05		1.96E-06	0.000150132		1.00E-06		1.00E-06	1.00E-06		1.00E-06						1	0.053022832	1.00E-06	1.89E-05	3.46E-05	1.44E-06
644	ATAAAAGCGCCAGTACTACAGAAATGTAGTTGACGAGGAGGTGGTTTATCGAATTTTCGGCGGATGCCTCTAAA	3	A14T,A42T,C71T
645	ATAAATGCGCCACCACTACAGAAATGTAGTTGAAGAGGAGGAGGTTTATCGAATTTTCGGCGGATGCCTCCAAA	4	A6T,G13C,A14C,C34A
646	ATAAAAGCGCCAGAACTACAGAAATGTAGTTGACGGGCAGGAGGTTTATCGAATTTTCGGCGGATGCCTCCAAA	2	A36G,G38C	1.00E-06		1.00E-06	1.00E-06	0.000124482	1.00E-06	1.00E-06		1.00E-06	1.86E-06	0.000104472		1.31E-06	8.76E-05							0.053022832	0.261787265	1.89E-05	3.82E-06	1.44E-06	6.25E-06
647	ATAAAAGCGCCAGAACTACAGAAATGTAGTTGACGTGGAGGAGGGTTATCGAATTTTCGGCGGATGCCTCCAAA	2	A36T,T45G	1.00E-06		1.00E-06	1.00E-06	0.000458004	1.00E-06	1.00E-06		1.00E-06	1.00E-06	0.000188109	1.00E-06	1.00E-06		1.00E-06						0.12976946	0.000103333	7.71E-06	0.009677412	2.95E-06	0.000362078
648	ATAAAAGCGCCAGAACTACAGAAATGTAGTCGCCGAGGAGGAGGTTTATCGAATTTTCGGCCGATGCCTCCAAA	3	T31C,A33C,G62C
649	ATAAAAGCGCTAGAACTACAGAAATGTAGTTGACGAGGAGGAGGTTTATCGAATTTTCGGCGGATGCCTCCAAA	1	C11T	0.002932848	9.81E-05	0.002932848	0.005080444	0.001571185	0.005080444	0.000837059	8.07E-05	0.000837059	0.00021558	7.78E-06	0.00021558	8.01E-05	1.38E-06	8.01E-05	0.003381984	0.000742108	1802.874218	453.5029331	1.87588446	1	1
650	ATAAAAGCGCCGGAACTACAGAAATGTAGTTGACGAGGAGGAGGTTTATCGAAGTTTCAGCGGATGCCTCCAAA	3	A12G,T54G,G59A				1.19E-05	4.52E-05
651	ATAAAAGCGCCAGAACTACAGAAATGTAGTTGACGAGGAGGAGGTTTATCGAATTTTCGACGGATGCCTGCAAA	2	G60A,C70G	8.17E-06	2.23E-05		2.86E-05	1.83E-05	2.86E-05	1.36E-05	2.39E-05		9.46E-06	3.59E-05		1.80E-06	5.73E-05		1.99E-05	7.11E-06				0.4118404	0.002069914	1.98E-05	0.003946328	1.24E-06	0.000933673
652	ATAAAAACGCCAGAACTACAGAAATGTAGTGGACAGGGAGGAGGTTTCTCGAATTTTCGGCGGATGGCTCCAAA	6	G7A,T31G,G35A,A36G,A48C,C67G
653	ATAAAAGCGCCAGAACTACAGAAATGTAGTTGACGAGGAGGCGGTTTAACGAATTTTCGGCGGATGGCTCCAAA	3	A42C,T49A,C67G
654	ATAAAAGCGCCAGAACTACAGAAATGTAGTTGACGAGGAGGAGGTTTATCGAATTTTCGGCGGTTGCGTCCAAA	2	A64T,C68G	1.40E-06	0.000108346		6.97E-06	3.23E-05		3.39E-06	7.47E-05		9.54E-06	3.23E-05		2.77E-06	8.54E-05		7.41E-06	1.77E-06				0.009949531	0.002960646	0.000140863	0.000473383	2.19E-06	9.88E-05
655	ATAAAAGCGCCAGAACTACAGAAATGTAGTTGACGAGGATGAGGTTTATCGAATTTTCGGCGGAGGACTCCAAA	3	G40T,T65G,C67A
656	ATAAAAGCGCCAGAACTACAGAAATGTAGTTGACGAAGAGGAGGTTTATCGAATATTCGGCGGATGCCTCCAAA	2	G37A,T55A	0.002855262	0.000677835	0.002855262	0.00226002	0.000366095	0.00226002	0.000666764	0.00014912	0.000666764	0.000132889	2.82E-05	0.000132889	0.000127909	5.37E-05	0.000127909	0.004889293	0.002165336	4603.188406	2676.583551	1.062153495	0.682179616	0.051449039	0.0041855	0.055496905	8.21E-05	0.002499311
657	ATAAAAGCGCCATAACTACAGAAATGTAGTTGACGAGGATGAGGTTTATCGAATTTTCGGCGGATGTCTCCAAA	3	G13T,G40T,C67T
658	ATAAAAGCGCCAGAACTACAGAAATGTAGTGGACGAGGAGTAGGTTTATCGAATTTTCGGCGGATGCCTCCAAA	2	T31G,G41T	0.000505238	0.000101942	0.000505238	0.000806221	0.000167582	0.000806221	0.000153537	6.35E-05	0.000153537	6.71E-05	1.79E-05	6.71E-05	2.78E-05	2.11E-05	2.78E-05	0.000641364	0.000194965	1347.965292	757.4965195	0.475801583	0.022217137	0.05052387	0.022740925	0.009999991	0.000806917
659	ATAAAAGCGCCAGTACTACAGAAATGTAGTTGACGAGGAGGAGGTTTATCGATTTTTCGGCGGATGCCTCCAAA	2	A14T,A53T	0.00653749	0.000562817	0.00653749	0.003546253	0.000439636	0.003546253	0.001568332	0.00018586	0.001568332	0.000453497	9.25E-05	0.000453497	0.000127216	1.17E-05	0.000127216	0.007891623	0.000511455	2539.622621	236.1612853	3.107399767	0.456286206	0.155567044	0.014327608	0.042023617	0.000467724	0.001755102
660	ATAAAAGGGCCAGAACTACAGAAATGTAGTTGACGAGGAGGAGGTTTATCGAATTTTCGGCGGAGGCCTCCAAA	2	C8G,T65G	1.00E-06		1.00E-06	1.00E-06		1.00E-06	1.00E-06		1.00E-06	1.00E-06		1.00E-06	1.00E-06		1.00E-06						1	0.000254555	1.00E-06	0.003928418	6.97E-05	7.16E-05
661	ATAAAAGCGCCAGAACTACAGAAATGTAGTTAGCGAGGAGGAGGTTTATCGAAGTTTCGGCGGATGCCTCCAAA	3	G32A,A33G,T54G
662	ATAAAAGCGCCAGAACTACAGAAATGTAGTTGACGAGGAGGAGGGTTATCGAATTTTCTGCGGATGCCTCCAAA	2	T45G,G59T	4.05E-05	1.18E-05	4.05E-05	6.22E-06	1.59E-05		1.03E-05	2.63E-05		1.44E-06	5.53E-05		1.00E-06	0.001840228	1.00E-06						0.004183943	0.79167918	0.009677412	5.11E-05	0.000362078	9.86E-07
663	ATAAAAGCGCCAGAACTACAGAAATGTAGTTGACGACGAGGAGGTTTATCGAATTTTCGCCGGATGCCACCAAA	3	G37C,G60C,T69A
664	ATAAAAGCGCCCGAACTACAGAAATGTAGTAGACGACGAGGAGCTTGGTCGAATTTTCGGCGGATGCCTCCAAA	6	A12C,T31A,G37C,G44C,T47G,A48G
665	ATAAAAGCGCCAGAACTACAGAAATGTAGTAGACGAGGAGGAGGTTTATGGAATTTTCGGCGGATGCCTCCAAA	2	T31A,C50G	1.70E-05	1.39E-05	1.70E-05	0.000576859	0.000218248	0.000576859	0.00034857	0.000144908	0.00034857	0.000118849	2.39E-05	0.000118849	2.25E-05	1.78E-05	2.25E-05	4.08E-05	3.74E-05				0.000594784	0.041621486	0.02857734	0.000408379	0.001153955	5.84E-05
666	ATAAATGCGCCAGAACTACAGAAATGTAGTGGACGAGGAGGAGGTTTATCGAATTTTCGGCGGATGCCTCCAAA	2	A6T,T31G	7.27E-05	1.15E-05	7.27E-05	7.42E-05	1.90E-05	7.42E-05	2.17E-05	1.59E-05	2.17E-05	1.09E-05	3.37E-05		1.00E-06	0.000206295	1.00E-06	8.41E-05	1.04E-05	1135.054903	617.4221815	0.074051745	0.210159372	0.003195894	0.000345821	0.022740925	6.32E-06	0.000806917
667	ATAAAAGCGCCAGAACTACAGAAATGTAGTTGACGAGCAGGACATTTATCGAATTTTCGGCGCTTGCCTTCAAA	6	G38C,G43C,G44A,G63C,A64T,C70T				1.00E-06		1.00E-06	1.00E-06	0.001574397	1.00E-06
668	ATAAAGGCGTCAGAACTACAGAAATGTAGTTGACGAGGAGGTGGTATATCGAATTTTCGTCGGATGCCTCCAAA	5	A6G,C10T,A42T,T46A,G60T
669	ATAAAAGCGCCAGAACTACAGAAATGTAATTGACGAGGAGGAGGTTTATCGAATTTTCGGCGGATGCCTCCAAA	1	G29A	0.006971109	0.000228365	0.006971109	0.00557631	0.000237819	0.00557631	0.002014118	9.31E-05	0.002014118	0.000639237	6.16E-05	0.000639237	0.000206515	4.51E-06	0.000206515	0.00814401	0.000780029	1588.330335	199.6222212	5.127403075	1	1
670	ATAAAAGCGTCAGAACTACAGAAATGTAGTTGACGAGGAGGAGGTTTATCGAATTTTCGGCGGATGCCTCCAAA	1	C10T	2.41E-05	1.01E-06	2.41E-05	2.39E-05	1.46E-06	2.39E-05	1.32E-05	1.96E-06	1.32E-05	1.40E-06	5.66E-06		1.00E-06	1.81E-05	1.00E-06	2.60E-05	1.44E-06	499.0868377	189.7179806	0.052064766	1	1
671	ATAAAAGCGCCAGAACTACAGAAATGTACTTGACGAGGAGGAGGTTTATCGAAATTTCGGCGGATGCCTCCAAA	2	G29C,T54A	0.003806569	0.000457634	0.003806569	0.000928223	0.000246393	0.000928223	0.00049853	8.36E-05	0.00049853				6.64E-05	1.46E-05	6.64E-05	0.006477968	0.004742142				1.008625265	0.076546644	0.003774017	0.049728749	0.000112629	0.002381465
672	ATAAAAGCGCCTGAACTACAGAAATGTAGTTGACGAGGAGGAGGTTTATCGAAATTTCGTCGGATGCCTCCAAA	3	A12T,T54A,G60T
673	ATAAAAGCGCCAGAACTACAGAAATGTACTTGACGAGGAGGAGATTTAAAGAATTTTCGGCGGATGCCTCCAAA	4	G29C,G44A,T49A,C50A
674	ATAAAAGCGCCAGAACTACAGAAATGTAGTTGACGAGGAGAAGGTTTATCGAATTTTCGCCGGATGCCTCCAAA	2	G41A,G60C	1.00E-06		1.00E-06	1.53E-06	6.04E-05		1.00E-06		1.00E-06	1.00E-06	0.002689438	1.00E-06	1.34E-06	7.81E-05							0.000100001	0.543564529	0.009999945	1.84E-06		8.78E-06
675	ATAAAAGCGCCAGAACTACAGAAATGTAGCAGACGAGGAGGAGGTTTATCCAATTTTCGGCGGATGCCTCCAAA	3	T30C,T31A,G51C				3.89E-06	0.00012969					1.44E-06	0.000256938		1.70E-05	2.95E-05
676	ATAAAAGCGCCAGAACTACAGAAATGTAGTTGACGAGGTGGAGGTTTATCGAATTTTCGGCGGATGCCTTCAAA	2	A39T,C70T	0.039516879	0.007605267	0.039516879	0.01075727	0.003277602	0.01075727	0.004355483	0.000593202	0.004355483	0.001582887	0.000379203	0.001582887	0.000786275	6.36E-05	0.000786275	0.007708975	0.004353108	383.6716104	288.0627771	20.09263903	1.138255734	0.713845246	0.034717048	0.055357767	0.001204554	0.00348855
677	ATAAAAGCGCCAGAACTACAGAAATGTAGTGGCCGAGGAGGAGGTTTATCGAATTTTCGGCGGATGCCTCCAAA	2	T31G,A33C	2.40E-05	8.63E-06	2.40E-05	1.22E-05	3.85E-05		5.48E-06	4.01E-05		1.03E-06	5.39E-05		1.00E-06		1.00E-06	3.39E-05	1.60E-06	4175.746641	649.1927847	0.008129135	0.001053246	0.060634133	0.022740925	0.000395022	0.000806917	6.79E-06
678	ATAAAAGCGCCAGGACTACAGAAATGTAGTTGACGAGGAGGAGGTTTATCGAATTTTCTGCGGATGCCTCTAAA	3	A14G,G59T,C71T
679	ATAAAAGCGCCAGAACTACAGAAATGTAGTTGACGAGGACGAGGTTTATCGAATTTTCGGCGAATGCCTCCAAA	2	G40C,G63A	1.00E-06		1.00E-06	1.00E-06		1.00E-06	1.00E-06		1.00E-06	1.00E-06	0.000656968	1.00E-06	3.34E-06	6.34E-05							0.0001	1	0.01	1.00E-06	0.009019731	5.06E-05
680	ATAAAAGCGCCAGTACTACAGAAATGTAGTTGACGAGGAGGAGGTATATCGTATTTTCGGCGGATGCCTCCAAA	3	A14T,T46A,A52T
681	ATAAAAGCGCCAGATGTACAGAAATGTAGTGGACGAGGAGGAGGATTATCGAATTTTCGGCGGATGCCTCCAAA	4	A15T,C16G,T31G,T45A
682	ATAAAAGCGCCAGAACTACAGAAATGTAGTTTACGAGAAGGAGGTTTATCGAATTTTCGGCGGATGCCTCCAAA	2	G32T,G38A	1.00E-06	0.00032403	1.00E-06	1.93E-06	0.000105651		2.81E-06	8.23E-05		3.13E-06	5.95E-05		1.00E-06	0.000437092	1.00E-06						0.000957277	0.404899104	0.00104463	2.47E-06	1.41E-05	4.77E-06
683	ATAAAAGCGCCAGAACTACAGAAATGTAGTTGACGGGGAGGAGGTTTATCGCATTTTCGGCGGAAGCCTCCAAA	3	A36G,A52C,T65A
684	ATAAAAGCGCCAGAACTACAGAAATGTAGTTGACGAGGAGGAGGTTTATCGAAATTTCGGCGGATGCCGCCAAA	2	T54A,T69G	5.62E-05	8.32E-06	5.62E-05	9.01E-05	1.62E-05	9.01E-05	9.07E-05	1.78E-05	9.07E-05	6.31E-05	2.75E-05	6.31E-05	2.49E-05	1.58E-05	2.49E-05	6.78E-05	1.06E-05				0.001130565	0.120272708	0.049728749	0.000467451	0.002381465	7.83E-05
685	ATAAAAGCGCCAGAAATACAGAAATGTAGTTGACAAGGAGGAGGTTAATTGAATTTTCGGCGGATGCGTGCAAA	6	C16A,G35A,T47A,C50T,C68G,C70G	0.001644184												1.35E-05	4.88E-05
686	ATAAAAGCGCCAGCACTACAGAAATGTAGTTGACGAGGAGGAGGTTTATCGATTTTTCGGCGGATGCCTCCAAA	2	A14C,A53T	0.003503923	0.000294928	0.003503923	0.002141006	0.000255881	0.002141006	0.000736522	0.000115238	0.000736522	0.000184457	2.66E-05	0.000184457	7.80E-05	7.62E-06	7.80E-05	0.00451176	0.000847149	2930.260416	792.5080949	1.539713057	0.361000693	0.083379865	0.009706141	0.042023617	0.000238537	0.001755102
687	ATAAAAGCGCCAGAACTACAGAAATGTAGTGGACGAGTAGGAGGTTTATCGAAGTTTCGGCGGATGCCTCCAAA	3	T31G,G38T,T54G
688	ATAAAAGCACCAGAACTACAGAAATGTAGTAGAAGAGGAGGAGGTTTATCGAATTTTCGGCGGATGCATCCAAA	4	G9A,T31A,C34A,C68A
689	ATAAAAGCGCCTGAACTACAGAAATGTAGTTGACTAGGAGGAGGTTTATCGAACTTTCGGCAGATGGCTCCAAA	5	A12T,G35T,T54C,G62A,C67G
690	ATAAAAGCGCCAGAACTACAGAAATGTAGTTGACTATGAGGAGGTTTATCGAATTTCCGGCGGATGCCTCCAAA	3	G35T,G37T,T57C
691	ATAAAAGCGCCAGAACTACAGAAATGTAGTTGACGAGGAGCGGGTTTATCGAATTTTCGGCGGATGCCTCCAAA	2	G41C,A42G	0.000157616	1.92E-05	0.000157616	0.000107319	1.45E-05	0.000107319	6.25E-05	1.05E-05	6.25E-05	1.72E-05	1.55E-05	1.72E-05	2.69E-06	3.36E-05		0.000170452	1.00E-05	1214.771757	190.8130303	0.140315999	0.061856778	0.0024659	0.002548082	0.063918288	0.000674674	0.003560607
692	ATAAAAGCGCCAGAACTACAGAAATGTAGTTTACGAGGAGGAGGTTTATCGAAATTTCGGCGGTTGCCTCCAAA	3	G32T,T54A,A64T
693	ATAAAAGAGCCAGAACTACAGAAATGTAGTTGACGAGGAGGAGGTTTCTCCAATTTTCGGCGGATGCCTCCAAA	3	C8A,A48C,G51C
694	ATAAAAGCGCCAGAACTACAGAAATGTAGTTGACGAGGAGGTGGTTTATCGAATTTACGGCGGATGCCTCCAAA	2	A42T,T57A	2.20E-06	6.68E-05		1.00E-06	0.000133959	1.00E-06	1.00E-06		1.00E-06	1.00E-06		1.00E-06	1.01E-06	0.000118002							0.0108257	0.00708902	0.000203492	0.000310755	2.88E-06	6.27E-06
695	ATAAAAGCGCCAGAACTACAGAAATGTAGTTGACGAGGAAGAGGTTTATCGAATTTTCGGCGGATGCCTCAAAA	2	G40A,C71A	0.018464323	0.004916622	0.018464323	0.008493698	0.001725647	0.008493698	0.002508071	0.000361022	0.002508071	0.00067776	0.000112116	0.00067776	0.000360202	4.61E-05	0.000360202	0.023225229	0.018876628	4468.09974	4191.454776	5.198010526	1.790200124	1.487641724	0.010314111	0.012411808	0.00063293	0.000603352
696	ATAAAAGCGCTAGAACTACAGAAATGTATTTGACGAGGAGGAGGTTTATCGAATTTTCGGCGGATGCCTCCAAA	2	C11T,G29T	0.000462917	6.08E-05	0.000462917	0.000407415	6.33E-05	0.000407415	7.49E-05	1.26E-05	7.49E-05	5.37E-05	1.29E-05	5.37E-05	2.48E-05	1.30E-05	2.48E-05	0.000680684	0.000288093	3979.950147	2650.768495	0.171028286	0.157838705	0.061171432	0.002932848	0.007567535	9.81E-05	0.000238896
697	ATAAAAGCGCCAGAACTACAGAAATGTAGTTGACAAGGAGGAGGTTTATCGACTTTTCCTGGGATGCCTCCAAA	5	G35A,A53C,G59C,G60T,C61G
698	ATAAAAGCGCAAGAACTACAGAAATGTAGTTGACGAGGAGGAGGTTTATCGAATTTTCTGCGGATGCCTCCAAA	2	C11A,G59T	0.010472627	0.001306622	0.010472627	0.007428583	0.001165896	0.007428583	0.003354156	0.000431718	0.003354156	0.000682897	8.72E-05	0.000682897	0.000272773	2.84E-05	0.000272773	0.013318219	0.003099118	2308.753381	695.2659166	5.768575704	44.44780112	204.7669347	0.000235616	5.11E-05	1.39E-05	9.86E-07
699	ATAAAAGCGCCAGAACTACAGAAATGTACTTTACGAGGAGGAGGTTTATCGAATTTTCGGCGGATGACTCCAAA	3	G29C,G32T,C67A	0.000170444	2.63E-05	0.000170444	4.32E-05	2.03E-05	4.32E-05	4.89E-05	2.47E-05	4.89E-05	6.77E-06	5.59E-05		1.19E-05	3.74E-05
700	ATAAAAGCGCCAGAACTACAGAAATGTAGTTGACGAGGAGGAAGTGTATCGAATTTTCGGAGGATGGCTCTAAA	5	G43A,T46G,C61A,C67G,C71T
701	ATAAAAGCGCTAGAACTACAGAAATGTAGTTGACGAAGAGGAGGTTTATAGAATTTTCGGCGTATGCCTCCAAA	4	C11T,G37A,C50A,G63T
702	ATAAAAGCGCCAGAACTACAGAAATGTAGTTGACGAGGAGGATGTTTATGGAACTTGCGGCGGATGCCTCCAAA	4	G43T,C50G,T54C,T57G
703	ATAAAAGCGCCAGAACTACAGAAATGTAGTTGTCGAGGAGCAGGTTTACCGAATTTTCGGCGGATGCCTCCAAA	3	A33T,G41C,T49C
704	ATAAAAGCGCCAGAACTACAGAAATGTATTTGACGAGGAGGAGGTTTATCGAATTTTCGGCGGATGCCTCCAAA	1	G29T	0.007567535	0.000238896	0.007567535	0.01	0.002842284	0.01	0.00232198	8.44E-05	0.00232198	0.000677291	5.23E-05	0.000677291	0.000218027	3.69E-06	0.000218027	0.008585698	0.000662267	1568.180522	143.8227162	5.474942333	1	1
705	ATAAAAGCGCCAGAACTACAGAAATGTAGGTCACGAGGAGGAGGTTTATCGAATTTTCGTCGGATGCCTTCAAA	4	T30G,G32C,G60T,C70T
706	ATAAAAGCGCCAGAACTACAGAAATGTAGTTGACGCGGAGGACGTTTATCGAATTTTCGGCGGATGCCTCCAAA	2	A36C,G43C	2.23E-06	9.26E-05		1.00E-06		1.00E-06	1.24E-06	0.000236597		2.92E-06	8.61E-05		1.00E-06	0.000334022	1.00E-06						1.563061638	1.098857074	1.43E-06	2.03E-06	1.51E-05	7.91E-06
707	ATAAAAGCGCCAGAATTACAGAAATGTAGTTGACGAGGAGGAGTTTTATCGAATTTTCGGCGGATGCCTCCAAA	2	C16T,G44T	0.000196746	2.27E-05	0.000196746	0.000215882	4.28E-05	0.000215882	7.80E-05	1.75E-05	7.80E-05	1.19E-05	2.36E-05		1.19E-05	2.25E-05		0.00022902	2.88E-05	1157.229343	447.7673116	0.197903676	0.004297988	0.586877297	0.045776271	0.000335242	0.002179472	6.65E-06
708	ATAAAAGCGCCAGAACTACAGAAATGTAGTTGACGATGAGGAGGTTTATCGAAAGTTCGGTCGATGCCTCCAAA	5	G37T,T54A,T55G,C61T,G62C				8.90E-06	6.09E-05		1.00E-06		1.00E-06
709	ATAAAAGCGCCAGAACTACAGAAATGTAGTCGACGAGGTGGAGGTTTATCGAATTTTCGGCGGATGCCTCCAAA	2	T31C,A39T	0.004317828	0.00035553	0.004317828	0.001754646	0.000226233	0.001754646	0.00069199	6.81E-05	0.00069199	0.00014582	1.50E-05	0.00014582	7.06E-05	8.38E-06	7.06E-05	0.006863959	0.00220264	6251.734969	2564.48153	1.097928646	0.53662536	0.124371974	0.008046261	0.034717048	0.000175398	0.001204554
710	ATAAAAGCGCCAGAACTACAGAAATGTAGTTGACGAGGAGGAGGTCTATCGAATTTTCGGCGGATGCATCCAAA	2	T46C,C68A	3.47E-05	1.05E-05	3.47E-05	1.23E-05	1.29E-05		2.00E-05	1.66E-05	2.00E-05	2.62E-06	3.51E-05		1.00E-06		1.00E-06	5.05E-05	2.97E-05				0.010559516	0.077684717	0.003286983	0.000446792	7.66E-05	7.54E-05
711	ATAAAAGCGCCACAACTACAGAAATGTACTTGACGAGGCGGAGGTTTATCGAATTTTCGGCGGATGCGTCCAAA	4	G13C,G29C,A39C,C68G
712	ATAAAAGAGCCAGCACTACAGAAATGTAGTTGACGAGGAGGAGGTTTATCGAATTTTCGGCGGATGCCTCCAAA	2	C8A,A14C	1.00E-06		1.00E-06	1.00E-06		1.00E-06	1.00E-06		1.00E-06	1.00E-06		1.00E-06	1.00E-06		1.00E-06						1	0.000103028	1.00E-06	0.009706141		0.000238537
713	ATAAAAGTGTCAGAACTACAGAAATGTAGTAGAGGAGGAGGAGGTTTATCGAATTTTCGGCGGATGCGTCCAAA	5	C8T,C10T,T31A,C34G,C68G
714	ATAAAAGCGCCAGAACTACAGAAATGTAGTTCACGAGGAGGAGGTTTATCGAATTTTCGGCGGAAGCCTCCAAA	2	G32C,T65A	8.36E-06	2.90E-05		1.00E-06	9.38E-05	1.00E-06	1.00E-06		1.00E-06	1.41E-06	0.000128665		1.12E-06	9.58E-05							0.081008969	0.001667286	0.000103226	0.005015459	1.37E-06	0.000123877
715	ATAAAAGCGCCAGAACTACAGAAATGTAGTTGACGAGGATGAGGTTTATCGAATTTTCGTCGGATGCCTCCAAA	2	G40T,G60T	1.00E-06		1.00E-06	1.00E-06		1.00E-06	1.00E-06		1.00E-06	1.00E-06		1.00E-06	1.00E-06	0.000337906	1.00E-06						0.0001	0.916073227	0.01	1.09E-06	0.016727247	9.45E-06
716	ATAAAAGCGCCAGCACTACAGAAATGTAGTTGACGAGGAGGAGGTTTATCGAATTTTCCGCGGATGCCTCCAAA	2	A14C,G59C	1.00E-06		1.00E-06	1.15E-06	6.68E-05		1.00E-06		1.00E-06	1.00E-06		1.00E-06	1.00E-06		1.00E-06						0.000103028	1	0.009706141	1.00E-06	0.000238537	1.62E-05
717	ATAAAATCGCCAGAACTACAGAAATGTAGTTCACGAGGAGGAGGTTTATCGAATTTTCGGCGGATGCCTCCAAA	2	G7T,G32C	1.00E-06	0.000252883	1.00E-06	1.00E-06		1.00E-06	1.00E-06		1.00E-06				1.00E-06		1.00E-06						1	0.009687511	1.00E-06	0.000103226	7.00E-05	1.37E-06
718	ATAAAAGCGCCAGAACTACAGAAATGTAGTTGATGAAGAGGAGGTTTATCCAATTTTAGGCGGATGCCTCCAAA	4	C34T,G37A,G51C,C58A	7.64E-06	4.60E-05											2.31E-06	0.00018152
719	ATAAAAGCGCCAGAACTACAGAAATGTAGTTGACGAGGAGGAGGTGTATCGCATTTGCGGCGGATGCCTCCAAA	3	T46G,A52C,T57G
720	ATAAAAGCGCCAGAACTACAGAAATGTAGTTGACGAGGAGGAGGTATATCGAATTTTCGTCGGATGCCTCCAAA	2	T46A,G60T	1.45E-06	5.49E-05		1.00E-06		1.00E-06	1.94E-06	0.000149749		1.00E-06		1.00E-06	1.00E-06		1.00E-06						0.00042243	1.330452659	0.003438072	1.09E-06	9.06E-05	9.45E-06
721	ATAAAAGCGCCAGAATTACAGAAATGTAGTTGACGAGGAGGAGGGTTATCGAATTTTCGGCGGATGCCTCCAAA	2	C16T,T45G	0.005932063	0.001002591	0.005932063	0.003207657	0.00073706	0.003207657	0.001559327	0.000259941	0.001559327	0.000468093	0.000155346	0.000468093	0.000134536	2.43E-05	0.000134536	0.006691644	0.00061672	2069.83685	275.2269556	3.232933091	0.129588157	0.612980257	0.045776271	0.009677412	0.002179472	0.000362078
722	ATAAAAGCGCCAGAACTACAGAAATGTAGTTGACGAGGAGGAGGTTTATCCACTTTGCGGCGGATGCCTCCAAA	3	G51C,A53C,T57G	1.00E-06		1.00E-06										1.00E-06		1.00E-06
723	ATAAAAGCGTCAGAACTACAGAAATGTAGTTGATGAGGAGGAGGTTTATCGAATTTTCGGCGGATGCCTCCAAA	2	C10T,C34T	1.00E-06		1.00E-06	1.00E-06		1.00E-06	1.34E-06	0.000145472		1.00E-06		1.00E-06	1.00E-06		1.00E-06						0.041562997	1	2.41E-05	1.00E-06	1.01E-06	2.53E-05
724	ATAAAAGCGCCAGAACTACAGAAATGTAGTTGACGAGGAGGAGGTTTATCGAATTTTCGGCGGATGACTCCAAA	1	C67A	0.01553656	0.000761378	0.01553656	0.010105673	0.000444788	0.010105673	0.003996491	0.000152671	0.003996491	0.001315733	8.36E-05	0.001315733	0.000434033	1.46E-05	0.000434033	0.016841264	0.002685322	1727.287776	375.6317659	9.750120476	1	1
725	ATAAAAGCGCCAGAACTACAGAAATGTAGTTGACGCGGAGGAGGTTTATCGACTATTCGGCGGATGCCTCCAAA	3	A36C,A53C,T55A
726	ATAAAAGCGCCAGCACTACAGAAATGTAGTTGACGAGGACGAAGTTTATCGAATTTTCGGCGGATGCCTCCAAA	3	A14C,G40C,G43A
727	ATAAAAGCGCCAGAACTACAGAAATGTAGTTGACGATGAGGAGGTTTATCACATTTTCGGCGGATGCCTCCAAA	3	G37T,G51A,A52C
728	ATAAAAGCGCCAGAACTACAGAAATGTAGGTAACGAGGAGGAGGTTTATCGACTTTTCGGCGGATGCCTCCAAA	3	T30G,G32A,A53C
729	ATAAAAGCGACAGAACTACAGAAATGTAGTTGACGAGGAGGAGGTTTATCGAATTTTCGCCGGATGCCTCCAAA	2	C10A,G60C	5.96E-06	2.54E-05		1.07E-05	2.71E-05		1.00E-06		1.00E-06	1.31E-06	0.000266095		2.64E-06	4.65E-05		8.24E-06	1.84E-06				0.764068766	3.240055899	7.80E-06	1.84E-06	3.10E-06	8.78E-06
730	ATAAAAGCGCCAGAACTACAGAAATGTAGTTGACGAGGAGGAGATTCATCGAATTTTCGGCGGATGCCTCCAAA	2	G44A,T47C	1.00E-06	0.000744996	1.00E-06	1.00E-06		1.00E-06	1.00E-06	0.000179083	1.00E-06	1.00E-06		1.00E-06	1.00E-06		1.00E-06						0.002346689	0.000266918	0.000426132	0.003746473	8.13E-06	9.18E-05
731	ATAAAAGCGCTAGCACTACAGAAATGTAGTTGACGAGGGGGAGGTTTATCGAATTTTCGGCGGATGCCACCAAA	4	C11T,A14C,A39G,T69A				2.97E-05	3.71E-05		9.52E-06	5.69E-05		1.00E-06	0.00021908	1.00E-06
732	ATAAAAGCTCCAGAACTACAGAAATGTAGGCGACGAGGCGGAGGTTTATCGAATTTTCGGCGGGTGCCTCCAAA	5	G9T,T30G,T31C,A39C,A64G				1.00E-06		1.00E-06	1.00E-06		1.00E-06
733	ATAAAAGCGCCAGAACTACAGAAATGTAGTCGACGAGGAGGAGGTTTATCGAATTTTCGGCGGATGCCTGCAAA	2	T31C,C70G	4.89E-05	8.28E-06	4.89E-05	6.15E-05	7.75E-06	6.15E-05	3.34E-05	7.21E-06	3.34E-05	1.32E-05	9.11E-06	1.32E-05	9.19E-06	2.38E-05		5.96E-05	8.13E-06	427.6467535	246.25524	0.139341143	0.006078925	0.012394462	0.008046261	0.003946328	0.000175398	0.000933673
734	ATAAAAGCGCCAGAACTACAGAAATGTAGTTGACGAGAAGGAGGTTTATCGAATTTTCGTCGGATGGGTCCAAA	4	G38A,G60T,C67G,C68G
735	ATAAAAGCGCCAGAACTACAGAAATGTAGATGACGAGGAAGAGGTTTATTGATTTTTCGACGGATGCCTCCAAA	5	T30A,G40A,C50T,A53T,G60A
736	ATAAAAGGGCCAGAACTACAGAAATATAGTTGACGAGGAGGAGGTTTGTCGAATTATCGGCGGATGCCTCCAAA	4	C8G,G26A,A48G,T56A
737	ATAAAAGCGCCAGAACTACAGAAATGTAGTTGATGCGGAGCAGGTTTATCGAATTTTCGGCGGACGCCTCCAAA	4	C34T,A36C,G41C,T65C
738	ATAAAAGCGCCAGAACTACAGAAATGTAGTCGACGATGAGGAGGTCTATCAAATTATCGGCGGATGCCTCCAAA	5	T31C,G37T,T46C,G51A,T56A
739	ATAAAAACGCCAGAACTACAGAAATGTAGTTGACGAGGAGGAGGCTTATCGAATTTTCGGCGGATGCCTCCAAA	2	G7A,T45C	3.24E-06	0.000105345		2.63E-06	6.06E-05		1.00E-06	0.001613132	1.00E-06				1.30E-06	0.000138206		2.83E-06	1.91E-07	50.42583697	35.82949283	0.056074701	0.103753051	0.000842049	3.13E-05	0.003852622	1.06E-06	9.43E-05
740	ATAAAAGCGTCAGAACTACAGAAATGTAGTTGACGAGGAGGAGGTTTATCAAATTTTCGGCCGATGCCTCCAAA	3	C10T,G51A,G62C
741	ATAAAAGCGCCAGAACTACAGAAATGTAGTTGAAGAGGAGGAGGTTTTTCGAATTTTCGGCGGATGCCCCCAAA	3	C34A,A48T,T69C
742	ATAAAAGCGCCAGAACTACAGAAATGTAGTTGACGAGGAGTAGGTTAGTCGAATTTGGGGCGGATGTCTCCAAA	6	G41T,T47A,A48G,T57G,C58G,C67T
743	ATAAAAGCGCCAGAACTACAGAAATGTAGTTGACGGGGAGGAGGTTTATCGAATTTTCGGCGGATGCCTCCAAA	1	A36G	1.89E-05	1.44E-06	1.89E-05	1.72E-05	3.02E-06	1.72E-05	1.84E-06	5.60E-06		1.00E-06	4.11E-05	1.00E-06	1.00E-06		1.00E-06	2.12E-05	2.62E-06	1077.949299	882.362186	0.019652257	1	1
744	ATAAAAGCGCGAGAACTACAGAAATGTAGTTGACGAAGAGGATGTTTATCGAATTTTCGGCGGATGCCTCCAAA	3	C11G,G37A,G43T
745	ATAAAAGCGCCAGAACTACAGAAATGTAGTTGACGAGGAGGAGGTTTATCGAATTTTCGGAGGATGCCTCCAAA	1	C61A	2.63E-06	7.84E-06		1.83E-05			6.24E-06	5.81E-06	6.24E-06	6.47E-06	7.03E-06		2.25E-06	1.38E-05		5.37E-06	1.55E-06				1	1
746	ATAAAGGCGCCAAAACTACAGAAATGTAGTTGACGAGGAGGAGGTTTATCGAATTTTCGGCGGAGGCCTCCAAA	3	A6G,G13A,T65G
747	ATAAAAGCGCCAGAACTACAGAAATGTAGTAGACGAGGATGAGGTTTATCGAATTTTCGGCGGATGCCTCCAAA	2	T31A,G40T	0.001478694	0.000221557	0.001478694	0.001094947	0.000241022	0.001094947	0.000444184	0.000177387	0.000444184				6.29E-05	1.41E-05	6.29E-05	0.001589561	0.000170281	1080.549443	235.8526752	1.471067358	0.051743583	0.147869398	0.02857734	0.01	0.001153955	0.016727247
748	ATAAAAGCGCCCGAACTACAGAAATGTAGTTGAAGAGGCGGAGGTTTATCGAATTTTCGGCGGATGCCTCCAAA	3	A12C,C34A,A39C
749	ATAAAAGCGCCAGAACTACAGAAATGTAGTTGACGCGGAGGAGGTTTATCGAATTTTCGGCAGATGCCTCCAAA	2	A36C,G62A				1.00E-06	0.000118384	1.00E-06	1.35E-06	6.61E-05		1.00E-06		1.00E-06	1.00E-06		1.00E-06
750	ATAAAAGCGCCTGAACTACAGAAATGTAGTTGACGAGGAGGAGGTTTATCGAATTTTCGGCGGATGCCTGCAAA	2	A12T,C70G	0.001003757	0.000289119	0.001003757	0.002941409	0.001631672	0.002941409	0.000558484	0.000134125	0.000558484	0.000175379	2.25E-05	0.000175379	0.000124262	1.21E-05	0.000124262	0.000264345	0.000119772				0.010419192	0.254352185	0.09633733	0.003946328	0.005171599	0.000933673
751	ATAAAAGCGCCAGAACTACAGAAATGTAGTTGCCGTGGAGGAGGTTTATCGAATTTTCGGCGGATGCCTCCAAA	2	A33C,A36T	1.44E-06	0.000104266		1.00E-06		1.00E-06	2.94E-06	0.000127243		5.07E-06	9.90E-05		1.00E-06	0.000315833	1.00E-06						0.003636301	0.186403144	0.000395022	7.71E-06	6.79E-06	2.95E-06
752	ATAAAAGCGCCAGAACTACAGAAATGTAGTTGACGACGAGGAGGTTTATCGAATTTTCGGCGCATGCCTCCAAA	2	G37C,G63C	1.00E-06	0.00034395	1.00E-06	2.85E-06	9.42E-05		1.00E-06		1.00E-06				1.00E-06		1.00E-06						0.021220125	1	4.71E-05	1.00E-06	8.47E-07
753	ATAAAAGCGCGAGAACTACAGAAATGTAGTTGACGAGGAGGAGGTTTATCGAATTTTTGGCGGATGCCTCCAAA	2	C11G,C58T	1.00E-06	0.00011981	1.00E-06	1.34E-05	3.10E-05		4.38E-06	6.58E-05		1.00E-06	0.000135263	1.00E-06	1.00E-06		1.00E-06	1.49E-05	8.00E-06				0.134153651	0.01299328	7.45E-06	7.70E-05	3.69E-06	1.30E-06
754	ATAAAAGCGCCAGAACTACAGAAATGTAGTTGACGAGCAGGACGTTTATCGCATTTTCGGCGGATGCCTCCAAA	3	G38C,G43C,A52C
755	ATAAAAGCGCCAGAACTACAGAAATGTAGTTGACGAGGAGCAGGTTTATCGAATTTTCGGCGGATGCCTACAAA	2	G41C,C70A	0.000774681	9.57E-05	0.000774681	0.000779711	0.000117562	0.000779711	0.000391796	6.62E-05	0.000391796	0.000116075	2.06E-05	0.000116075	5.77E-05	8.07E-06	5.77E-05	0.000866378	0.000150259	762.0159284	226.5256131	1.136954948	0.304025152	0.201741068	0.002548082	0.003839977	0.000674674	0.0010726
756	ATAAAAGCGCCAGAAATACAGAAATGTAGTTGACGAGGAGGAGGTTTATCGAATTTTGGGCCGATGCCTCCAAA	3	C16A,C58G,G62C
757	ATAAAAGCGCCAGACCTACAGAAATGTAGTTGACGAGGAGGAGGTTTATTGGATTTTCGGCGGATGCCTCCAAA	3	A15C,C50T,A52G
758	ATAAAAGCGCCAGAACTACAGAAATGTAGTTGACGAGGAGGAGGTTTATCGAATTTTCGGCTGATGGTTCCAAA	3	G62T,C67G,C68T	5.59E-06	4.43E-05		1.09E-05	3.69E-05					1.54E-05	2.85E-05		2.40E-06	4.97E-05		1.17E-05	4.56E-06
759	ATAAAAGCGCCTGAACTACAGAAATGTAATTGACGAGGAGGAGGTTTATCGAATTTTCGGCGGGGGCCTCCAAA	4	A12T,G29A,A64G,T65G
760	ATAAAATCGCCCGAACTACAGAAATGTAGTTGACGAGGAGGAGGTTTATCGAAATTTAGGCGGATGCCTGCAAA	5	G7T,A12C,T54A,C58A,C70G				1.00E-06	0.000628257	1.00E-06	1.27E-05	3.93E-05		1.00E-06	0.001126867	1.00E-06
761	ATAAAAGCGCCAGAACTACAGAAATGTAGGTGACGAGGAGGAGGTTTATCGAATTTTCGGCGGATGCCTCCAAA	1	T30G	0.015711184	0.000581796	0.015711184	0.006215013	0.000281303	0.006215013	0.00343681	0.000131213	0.00343681	0.000809272	2.98E-05	0.000809272	0.000283586	5.61E-06	0.000283586	0.01563732	0.004570789	2398.295596	835.3016249	6.520180429	1	1
762	ATAAAAGAGCCAGAACTACAGAAATGTAGGTGATGAGGGGGAGGTTTATCGAATTTTCGGCGGATGCCTTCAAA	5	C8A,T30G,C34T,A39G,C70T
763	ATAAAAGCGCCGGAACTACAGAAATGTAGTTGACGAGGAGGAGGTTTATCGAATTTTCGGAGGATGCCTTCAAA	3	A12G,C61A,C70T	1.00E-06	0.000277498	1.00E-06										1.00E-06		1.00E-06
764	ATAAAAGCGCCAGAACTACAGAAATGTAGATGACGAGGAGAAGGTTTGTCGAATTTTCGGCGGATGCCTCCAAA	3	T30A,G41A,A48G
765	ATAAAAGCGCCACAACTACAGAAATGTAGTTGACGAGGAGAAGGTTTATCGAATTTTCGGCAGATGCCTCCAAA	3	G13C,G41A,G62A
766	ATAAAAGCGCCAGAATTACAGAAATGTAGTTGACGAGGAGGAGGTTTATCGAATTTACGGCGGATGGCTCCAAA	3	C16T,T57A,C67G
767	ATAAAAGCGCCAGAACTACAGAAATGTAGTTGACGCGGAGGAGTTTTATCGAATTTTGGGCGGATGCCTCCAAA	3	A36C,G44T,C58G
768	ATAAAAGCGCCACAACTACAGAAATGTAGTTGACGAGGATGTGGGTTATCGAATTTTCGGCGGAGGCCTCCAAA	5	G13C,G40T,A42T,T45G,T65G
769	ATAAAAGCGCCAGAACTACAGAAATGTAGTTGACGAGAAGAAGATTTATCGAATTTTCGGCGGATGCCTCCAAA	3	G38A,G41A,G44A
770	ATAAAAGCTCCAGAACTACAGAAATGTAGTTTACGCGGAGGAGGTTTATCGAATTTTCGGCGGATGCCTCCAAA	3	G9T,G32T,A36C
771	ATAAAAGCGCCAGAACTACAGAAATGTAGTTGACGAGGCGGAGGTTAATCGAATTTTCGGCGGATGCCTCCAAA	2	A39C,T47A	0.004091778	0.000428809	0.004091778	0.002104581	0.000325288	0.002104581	0.000865398	0.000102	0.000865398	0.000179024	2.29E-05	0.000179024	8.72E-05	1.32E-05	8.72E-05	0.005750564	0.001513767	4093.833665	1439.740034	1.404689262	0.543828225	0.099348549	0.007524027	0.041186087	0.000191297	0.001635346
772	ATAAAAGCGCTAGAACTACAGAAATGTAGTTGACGAGGAGGAGGTTTATCGAATTTTCGGCGGGTGCCTCCAAA	2	C11T,A64G	0.002468392	0.000211557	0.002468392	0.001078984	0.000141022	0.001078984	0.000740542	6.45E-05	0.000740542	0.000199969	2.51E-05	0.000199969	8.94E-05	9.32E-06	8.94E-05	0.00227364	0.000612757	1373.890325	576.0808326	1.654891724	0.841636325	0.059882144	0.002932848	0.04122083	9.81E-05	0.001829083
773	ATAAAAGCGAGTGAACTACAGAAATGTAGTTGACGAGGAGGAGGTTTATCGTATTTTCGGCGAATGCCTCCAAA	5	C10A,C11G,A12T,A52T,G63A
774	ATAAAAGAGCCAGAACTACAGAAATGTAGTTGACGAGGACGAGGTTTATCGTATTTTCGGCGGATGCATCCAAA	4	C8A,G40C,A52T,C68A
775	ATAAACGCCCCAGAACTAAAGAAATGTAGTTGACGAGGAGGAGGTTTATCGAATTTTCGGCGGATGCATCCAAA	4	A6C,G9C,C19A,C68A
776	ATAAAAGCGCTAGAGCTACAGAAATGTAGTTCACGAGGAGTAGGTTTATCGAATTTTCGGCGGATGCCTCCAAA	4	C11T,A15G,G32C,G41T
777	ATAAAAGCGCCAGAACTACAGAAATGTAGTTGACGAGGAGCAGGTTTATCGAATTTTCGGCGGATGCTTCCAAA	2	G41C,C68T	2.30E-06	3.46E-05		7.47E-06	3.16E-05		1.00E-06		1.00E-06	4.51E-06	3.57E-05		1.00E-06	0.000146105	1.00E-06	5.13E-06	1.92E-06				0.000904113	0.000230375	0.002548082	0.009999998	0.000674674	0.005755817
778	ATAAAACCGCCAGAACTACAGAAATGTAGTTGACGAGGAGGATGTTTATCGAATTTTCGGCGGATGCCTCCAAA	2	G7C,G43T	1.00E-06		1.00E-06	1.11E-06	9.57E-05		1.00E-06		1.00E-06	1.00E-06		1.00E-06	1.00E-06		1.00E-06						1	0.023200905	1.00E-06	4.31E-05		1.20E-06
779	ATAAAAGCGCCAGAACTACAGAAATGTAGTTGACGAGGAGGAGATTTATCGCATTTAGGGCGGATGCCTCCAAA	4	G44A,A52C,T57A,C58G
780	ATAAAAGCGCCAGAACTACAGAAATGTAGTAGACGAGGAGGAGGTTTATCGCATTTTCGGCGGATGCCTCCAAA	2	T31A,A52C				1.00E-06	0.000617892	1.00E-06	1.14E-06	0.000258129		1.00E-06		1.00E-06
781	ATAAAAGCGCCAGACCTACAGAAATGTAGTTGACGAGGAAGAGTTTTATCGAATTTTCGGCGGATGCCTCCAAA	3	A15C,G40A,G44T				1.00E-06		1.00E-06
782	ATAAAAGCGCCAGAACTACAGAAATGTAGTTGACGAGGAGGAGGTTTATCGAATTTTCGGCGGATGCCACCAAA	1	T69A	0.000298572	4.60E-05	0.000298572	0.002193834	0.000397081	0.002193834	0.000281565	3.08E-05	0.000281565	0.000533916	0.000177267	0.000533916	0.000341434	7.72E-05	0.000341434	0.000303612	7.35E-05				1	1
783	ATAAAAGCGCCAGAACTACAGAAATGTAGTTGACGAGGAGGAGGTTTATCGAATTTTCGCAGGATGCCTCCAAA	2	G60C,C61A	1.00E-06	0.000704722	1.00E-06	3.42E-06	6.49E-05		1.00E-06		1.00E-06	1.00E-06		1.00E-06	1.00E-06		1.00E-06						0.543564529	0.380707333	1.84E-06	2.63E-06	8.78E-06	7.84E-06
784	ATAAAAGCGCCAGAACTACAGAAATGTAGAGGACGAGGAGGAGGTTTATCGAATTTTCGGCGGATGCCTCCAAA	2	T30A,T31G	0.017787966	0.002956717	0.017787966	0.009328611	0.001934562	0.009328611	0.005081088	0.001070056	0.005081088	0.001478448	0.000306284	0.001478448	0.000379403	4.95E-05	0.000379403	0.019797795	0.002130892	2043.765702	289.3927561	9.686920133	1.558042561	0.78220066	0.011416868	0.022740925	0.000393107	0.000806917
785	ATAAAAGAGCCAGCACTACAGAAATGTAGTTGACGAGGAGGAGGTTTATCGAATTTTCGGCCGATGCCTCCAAA	3	C8A,A14C,G62C
786	ATAAAAGCGCCAGAACTACAGAAATGTAGTTGACGAGGAGGAGGTTTATCGAATTTTCGGCGGATACCTAAAAA	3	G66A,C70A,C71A
787	ATAAAAGCGCCAGAACTACAGAAATGTAGTTGACGAGGAGAAGGTTTTTCGAATTTTCGGCGGATGCCTCCAAA	2	G41A,A48T	3.63E-05	1.01E-05	3.63E-05	3.76E-05	1.08E-05	3.76E-05	1.12E-05	2.31E-05		1.00E-06	0.000274761	1.00E-06	1.00E-06		1.00E-06	4.08E-05	6.10E-06	585.415779	574.1318318	0.069772918	0.003630566	0.061231433	0.009999945	0.000592922		1.09E-05
788	ATAAAAGCGCCAGAACTACAGAAATGTAGTTGACGAGCAGAAGGTTTATCGAATTTTCGCCGGGTGCCTAAAAA	6	G38C,G41A,G60C,A64G,C70A,C71A
789	ATAAAAGCTCCAGAACTACAGAAATGTAGTTGACGAGGAGGAGGTTTATCGAATTATCGGCGGATGCCTACAAA	3	G9T,T56A,C70A
790	ATAAAAGCCCCAGAACTACAGAAATGTAGTTGACGAGAAGGAGGTTTATCGAATTTTCGGCGGATGCCTTCAAA	3	G9C,G38A,C70T				1.00E-06		1.00E-06	1.00E-06		1.00E-06	1.00E-06		1.00E-06
791	ATAAAAGCGCCAGAACTACAGAAATGTAGATGACGAGCAGGAGGTTTATCGAATTTTCGGCGGATGCCTCCAAA	2	T30A,G38C	1.00E-06		1.00E-06	3.39E-06	4.38E-05		2.63E-06	0.000125244					4.86E-06	8.32E-05							8.76E-05	0.261787265	0.011416868	3.82E-06	0.000393107	6.25E-06
792	ATAAAAGCGCCAGAACTACAGAAATATAGTTGACGAGGAGGAGGTTTATCGAATTTTCGGCGGATGCCTCCAAA	1	G26A	0.074534099			0.008521149	0.00221648	0.008521149	0.011184344	0.002191183	0.011184344	0.003452006	0.000799217	0.003452006	0.001212007	0.000348641	0.001212007	0.011565822	0.003478137	331.934029	176.0373323	34.84373627	1	1
793	ATAAATGCGCCAGAACTACAGAAATGTAGTTGACGAGGGGGAGGTTTATCGAATTTTCGGCGGATGCCTCCAAA	2	A6T,A39G	0.000175102	2.58E-05	0.000175102	9.44E-05	1.83E-05	9.44E-05	2.30E-05	1.51E-05	2.30E-05	8.79E-06	3.49E-05		2.61E-06	0.000109493		0.00026664	2.83E-05	5030.577874	1059.679058	0.05300393	0.506335278	0.002335016	0.000345821	0.07498945	6.32E-06	0.003691103
794	ATAAAAGCGCCAGAACTACAGAAATGTAGTTGACGAGGAGGAGGTTTAGCGAATTTTCGGCGGATGCCTCCAAA	1	T49G	0.001128037	4.52E-05	0.001128037	0.000806818	4.31E-05	0.000806818	0.000257641	7.30E-06	0.000257641	7.59E-05	2.54E-06	7.59E-05	2.57E-05	1.32E-06	2.57E-05	0.001471871	0.000221654	2843.891676	549.0701731	0.51755512	1	1
795	ATAAAAGCGCCAGAACTACAGAAATGTAGTTGACGAGGAGGAGGTTGATCGAATTTTCGGTGGATGCATCCAAA	3	T47G,C61T,C68A
796	ATAAAAGCGCCAGAACTACAGAAATGTAGTCGACGAGGATGAGGTTCATCGAATTTTCGGCGGATGCCTCCAAA	3	T31C,G40T,T47C
797	ATAAAAGCGCCAGAACTACAGAAATGTAGTTGACGAGGAGGAGGTTTATCGAATTTTCGGCTGATGCCTCCAAA	1	G62T	1.00E-06	3.32E-05	1.00E-06	1.82E-06	1.31E-05		1.30E-06	1.99E-05		1.00E-06	2.76E-05	1.00E-06	1.00E-06	5.19E-05	1.00E-06	1.70E-06	2.25E-07				1	1
798	ATAAAAGCGCCGGAACTACAGAAATGTAGTTGACGAGGATGAGGTTTATCGAATTTTCGGCGGATGCCTCCAAA	2	A12G,G40T	0.000264676	1.91E-05	0.000264676	0.000147773	1.25E-05	0.000147773	5.37E-05	6.68E-06	5.37E-05	7.18E-06	1.11E-05		3.41E-06	2.89E-05		0.000365012	1.81E-05	3736.326852	349.0408201	0.09769266	0.26477804	0.026467599	0.000999615	0.01	1.56E-05	0.016727247
799	ATAAAAGCGCCGGAACTACAGAAATGTAGTTGACGAGGAGGCGGTTTATCGAATGTTCGGCGGATGCCTGCAAA	4	A12G,A42C,T55G,C70G
800	ATAAAGGCGCCAGAACTACAGAAATGTAGTTGACGAGGAGGAGGTTTATCGAATTTTCGGGGGATGCCTCCAAA	2	A6G,C61G	1.00E-06		1.00E-06	1.00E-06		1.00E-06	1.00E-06		1.00E-06	1.00E-06		1.00E-06	1.00E-06		1.00E-06						0.00187694	1	0.000532782	1.00E-06	2.43E-05	1.40E-05
801	ATAAAAGCGCCGGAACTACAGAAATGTAGTTGACGAGGAGGAGGTTTATCGAACTTTCGGCGGATGCCGCCAAA	3	A12G,T54C,T69G	2.65E-05	1.57E-05	2.65E-05
802	ATAAAAACGCCAGAACTACAGAAATGTAGTTGACGAGGAGGAGGTTTATCGAATTTTCGGCGGATGCCTCCAAA	1	G7A	3.13E-05	1.06E-06	3.13E-05	1.71E-05	2.59E-06	1.71E-05	4.56E-06	4.64E-06		1.02E-06	2.59E-05		1.43E-06	2.18E-05		4.39E-05	1.20E-06	4035.97449	353.744682	0.01087773	1	1
803	ATAAAAGAGCCAGAACTACAGAAATGTAGTTGACGAGGAGGAGGTTTATCGCATTTTCGGCGGATGCCTCCAAA	2	C8A,A52C	1.00E-06		1.00E-06				1.00E-06		1.00E-06	1.00E-06	0.00017674	1.00E-06	1.00E-06		1.00E-06						1	0.039075274	1.00E-06	2.56E-05		1.31E-06
804	ATAAAAGCGCCAGAACTACAGAAATGTAGGTGACGAGGAGGAGGTTTATCGAATTTTCGGCGGATGCATCCAAA	2	T30G,C68A	8.17E-06	3.03E-05		2.44E-05	1.79E-05	2.44E-05	1.50E-05	3.30E-05		2.27E-06	0.000140846		5.91E-06	7.53E-05		2.01E-05	5.24E-06				0.000519963	0.018284177	0.015711184	0.000446792	0.000581796	7.54E-05
805	ATAAAAGCGACAGAACTACAGAAATGTAGTTGACGAGGAGGAGGTTTATAGAATTTTCGGCGGATGCCTCCAAA	2	C10A,C50A	8.32E-06	2.35E-05		2.71E-05	1.97E-05	2.71E-05	2.01E-05	1.86E-05	2.01E-05	1.24E-05	3.25E-05		1.90E-06	0.00011377		2.00E-05	5.52E-06				1.066961511	0.334154393	7.80E-06	2.49E-05	3.10E-06	1.25E-06
806	ATAAAAGCGCGAGAACTACAGAAATGTAGTTGACGAGGGGGAGGTTTATCGAATTTTCGGCGGATGCCTCCAAA	2	C11G,A39G	2.84E-06	6.31E-05		1.00E-06		1.00E-06	1.00E-06		1.00E-06	1.00E-06		1.00E-06	1.00E-06		1.00E-06						0.381128067	3.79E-05	7.45E-06	0.07498945	3.69E-06	0.003691103
807	ATAAAAGCGGGAGAACTACAGAAATGTAGTTGACGAGGAGGAGGTTTATCGAATTTTCGGCGGATGCCTCCAAA	2	C10G,C11G	1.46E-06	0.000178142		2.44E-06	7.26E-05		5.49E-06	3.19E-05		1.00E-06	0.000242091	1.00E-06	1.00E-06		1.00E-06	4.85E-06	9.38E-07				0.358741136	0.19569701	4.07E-06	7.45E-06	3.01E-06	3.69E-06
808	ATAAAAGCGTCAGAACTACAGAAATGTAGTTGACGCGGAGGAGGTTTATCGAATTTTCGGCGGATGCCTCCAAA	2	C10T,A36C	1.03E-06	0.000191305		4.86E-06	4.65E-05		5.25E-06	3.13E-05		2.51E-06	2.46E-05		1.12E-06	9.83E-05		5.79E-06	9.67E-07	175.3384305	95.32629585	0.033035403	0.042901452	0.72322539	2.41E-05	1.43E-06	1.01E-06	1.51E-05
809	ATAAAAGCGCCAGAACTACAGAAATGTACTTGACGAGGAGGAGGTTTATCGAATTTTCGGCGGATGCCTCCAAA	1	G29C	0.003774017	0.000112629	0.003774017	0.002392951	9.95E-05	0.002392951	0.000839374	4.11E-05	0.000839374	0.000212115	8.43E-06	0.000212115	8.88E-05	1.58E-06	8.88E-05	0.004503335	0.001155476	2303.784824	722.1649512	1.95475512	1	1
810	ATAAAAGCGCCAGTACTACAGAAATGTAGTTGATGAGGAGGAGGTTTATCGAATTATCGGCGGATGCCTCCAAA	3	A14T,C34T,T56A
811	ATAAAAGAGCCAGAACTACAGAAATGTAGTTGACGAGGAGGAGTCTTATCGAATTTTCGGCGGAGGCCTCCAAA	4	C8A,G44T,T45C,T65G
812	ATAAATGCGCCCGAACTACAGAAATGTAGTTGACGAGGAGGAGGTTTATCGAACTGTCGGCGGATGCCTGCAAA	5	A6T,A12C,T54C,T56G,C70G							1.11E-05	5.54E-05
813	ATAAAAGAGCCAGAACTACAGAAATGTAGTTGACGAGGAGGAGGTTTATCGAATTTTCGGCGGATGGCTCCAAA	2	C8A,C67G	1.00E-06		1.00E-06	1.00E-06		1.00E-06	1.00E-06		1.00E-06	1.00E-06	0.000435742	1.00E-06	1.00E-06		1.00E-06						1	0.000688662	1.00E-06	0.001452091		3.70E-05
814	ATAAAAGCGCCAGAACTACAGAAATGTAGTTGACGCGGAGGAGGTTTATTGAACTTTCGGGGGATGCATGCAAA	6	A36C,C50T,T54C,C61G,C68A,C70G
815	ATAAAAGCGCCAGAACTACAGAAATGTAGTTGACGAGGAGGATGTTTAACGAATTTTCGGCGGATGCCTCCAAA	2	G43T,T49A	1.00E-06		1.00E-06	1.44E-06	7.66E-05		1.07E-06	8.84E-05		5.87E-06	4.82E-05		1.00E-06		1.00E-06						0.023200905	0.05249526	4.31E-05	1.90E-05	1.20E-06	1.64E-06
816	ATAAAAGCGCCAGAACTACAGAAATGTAGTTGACGAGGAGGTGGTTTATCGAATTTTCGGCGGATGCCTGCAAA	2	A42T,C70G	2.35E-05	9.34E-06	2.35E-05	1.59E-05	1.16E-05	1.59E-05	1.24E-05	1.55E-05		3.22E-06	4.37E-05		2.29E-06	3.72E-05		2.50E-05	2.05E-06	978.5813434	378.6809804	0.025567253	0.115345476	0.005947784	0.000203492	0.003946328	2.88E-06	0.000933673
817	ATAAAAGCACCAGAACTACAGAAATGTAGTTGACTAGGAGGAGGTTTATCGAATTTTCGGCGGATGCCTCCAAA	2	G9A,G35T	4.81E-06	4.05E-05		3.59E-06	7.10E-05		1.00E-06		1.00E-06	1.00E-06		1.00E-06	1.00E-06		1.00E-06						0.184378922	4.811970099	2.61E-05	1.00E-06	1.52E-06	3.46E-05
818	ATAAAAGCGCCAGAACTACAGAAATGTAGTTGACGAGGAGGAGGTTTATCGAATTTTCGGCGGCTGCTTCCAAA	2	A64C,C68T	1.00E-06	0.000143141	1.00E-06	2.14E-06	4.07E-05		5.00E-06	3.63E-05		1.00E-06		1.00E-06	1.00E-06	0.000152431	1.00E-06	3.62E-06	1.22E-06				0.006349415	0.0001	0.000157495	0.009999998	2.79E-06	0.005755817
819	ATAAAAGCGCCAGAACTACAGAAATGTAGATGACGAGGAGGAGGTTTATCGAATTTTCGGCGGGTGCCTCCAAA	2	T30A,A64G	0.006073438	0.001400126	0.006073438	0.00349825	0.000802665	0.00349825	0.001925456	0.00044649	0.001925456	0.00065569	0.000223837	0.00065569	0.000148688	2.63E-05	0.000148688	0.006536954	0.000689345	1673.852215	244.4573887	3.905335262	0.531970574	0.147339049	0.011416868	0.04122083	0.000393107	0.001829083
820	ATAAAAGCGCCAGAACTACAGAAATGTAGTTGACGTGGAGCAGGTATAACGGCTTTTCCGCGGGTGCCTCCAAA	8	A36T,G41C,T46A,T49A,A52G,A53C,G59C,A64G
821	ATAAAAGCGCGAGAACTACAGAAATGTAGTTGACGAGGGGGATGTTTATCGACTTTTCGGCGGATGCCTCCAAA	4	C11G,A39G,G43T,A53C
822	ATAAAAGTGCCAGAACTACAGAAATGTAGTTGACGAGGAGGACGTTTATCGAATTTTCGGCGTATGTCTCCAAA	4	C8T,G43C,G63T,C67T
823	ATAAAAGAGCCAGAACTACAGAAATGTATTTGACGAGGAGGAGGTATATCGAATTTTCGGCGGACGCCTCCAAA	4	C8A,G29T,T46A,T65C
824	ATAAAAGCGCCAGCACTACAGAAATGTAGTTGACGAGGAGCAGGTTTATCGAATTTTCGGTGGATGCCTCCAAA	3	A14C,G41C,C61T
825	ATAAAAGAGCCAGAACTACAGAAATGTAGTTGACGCGGAGGAGGTTTATCCAATTTTCGGCGGATGCCTCCAAA	3	C8A,A36C,G51C
826	ATAAAAGCGCCTGAACTACAGAAATGTAGTTGACGAGGAGGAGGTTTATCGCATTTTCGGCGGATGCCTCCAAA	2	A12T,A52C	4.23E-05	1.83E-05	4.23E-05				1.65E-05	4.74E-05		2.42E-06	5.04E-05		1.00E-06		1.00E-06						0.000439093	1.652924189	0.09633733	2.56E-05	0.005171599	1.31E-06
827	ATAAAAGCGCCAGAACTACAGAAATGTAGTTGACCAGGAGGCGGTTTATCGAATTTTCGTCGGACGCCTCGAAA	5	G35C,A42C,G60T,T65C,C71G
828	ATAAAAGCGCCAGAACTACAGAAATGTAGTTGACGAGGATGAGGTTTATCGAATTTTCGTTGGATGCCTACAAA	4	G40T,G60T,C61T,C70A
829	ATAAAAGCGCCAGAATTACAGAAATGTAGTCGACGAGGAGGAGGTTTATCGAATTCTCGGCGGATGGCTCCAAA	4	C16T,T31C,T56C,C67G				3.15E-06	4.82E-05		1.08E-05	5.03E-05
830	ATAAAAGCGCCAGAACTACAGAAATGTAGTTGTCGAGGAGGCGGTTTATCGAATTTTATGCGGATGCCTCCAAA	4	A33T,A42C,C58A,G59T				4.28E-05	2.43E-05	4.28E-05	3.16E-05	2.63E-05	3.16E-05	1.75E-05	1.37E-05	1.75E-05
831	ATAAAAGCGCCAGAACTACAGAAATGTAGTTAATGTGGAGGAGGTTTATCGAATGTTCGGCGGATGCCTCCAAA	4	G32A,C34T,A36T,T55G
832	ATAAAAGCGTCAGAACTACAGAAATGTAGCTGACGAGGAGGAGGTTTATAGATTTATCGGCGGATGCCTCCAAA	5	C10T,T30C,C50A,A53T,T56A
833	ATAAAAGCGCCAGAACTACAGAAATGTAGTTGACGAAGAGGAGGGTTATCGAATTTTCGGCGGATGCTTGCAAA	4	G37A,T45G,C68T,C70G
834	ATAAAAGCGCCAGAACTACAGAAATGTAGTTGACGAGGAGGAGCTTTATCGAATTTTCGGCGGATGTTTCCAAA	3	G44C,C67T,C68T	9.20E-06	2.70E-05		6.84E-06	2.72E-05		1.48E-05	3.46E-05		1.00E-06		1.00E-06	1.00E-06		1.00E-06
835	ATAAAAGCGCCAGAACTACAGAAATGTAGTTGACGAGGATGAGGTTTATCGAATTTTCGGCGGCTGCCTCCAAA	2	G40T,A64C	2.04E-06	4.82E-05		1.84E-06	4.58E-05		1.00E-06	0.001590295	1.00E-06	1.00E-06		1.00E-06									0.000204424	0.012979719	0.01	0.000157495	0.016727247	2.79E-06
836	ATAAAAGCGCCAGAACTACAGAAATGTAGTTGACGAGGAGGAGGTTTATCGAATTTTCGGCGTATGCCGCCAAA	2	G63T,T69G	1.17E-05	1.52E-05		2.83E-05	1.53E-05	2.83E-05	3.96E-05	1.46E-05	3.96E-05	3.51E-05	1.48E-05	3.51E-05	1.85E-05	1.80E-05	1.85E-05	2.86E-05	7.33E-06				11.69741535	0.025023835	1.00E-06	0.000467451	3.45E-05	7.83E-05
837	ATAAAAGCGCCAGAACTACAGAAATGTAGGTGACGAGGAGGAGGGTTATCGAATTTTCAGCGGCTGCCTCCAAA	4	T30G,T45G,G59A,A64C
838	ATAAAAGCGCCTGAACTACAGAAATGTAGTTGACGAGGAGGAGGTTTATCGAATTTTCGGCTGATGACTCCAAA	3	A12T,G62T,C67A
839	ATAAAAGCGCCAGAACTACAGAAATGTAGTTGACGAGGAGGATGTTTATCGAATTTCCGGCGGATGCCTCCAAA	2	G43T,T57C
840	ATAAAAGCGCCAGAACTACAGAAATGTAGTTGACGAGGCGGAGGTGTATCGCGTCTTCGGCGGATGCCTCCAAA	5	A39C,T46G,A52C,A53G,T55C
841	ATAAAAGCGCCAGAACTACAGAAATGTAGTTGACGAGGAGGAGGTTTATCGAATTTTCGGCGGCTGCATCCAAA	2	A64C,C68A	1.00E-06	0.000561873	1.00E-06	4.62E-06	3.66E-05		1.26E-06	0.000115756		2.56E-06	8.52E-05		1.00E-06		1.00E-06	5.08E-06	1.10E-06				0.006349415	0.002238175	0.000157495	0.000446792	2.79E-06	7.54E-05
842	ATAAAAGCGCCAGAACTACAGAAATGTAGTTGACGAAGAGGAGGTTTATCGAATTTTCGCCGGATGCCTCCAAA	2	G37A,G60C	1.00E-06		1.00E-06	2.93E-06	0.000143639		1.52E-06	0.000128323					3.27E-06	0.00012611							0.00023892	0.543564529	0.0041855	1.84E-06	8.21E-05	8.78E-06
843	ATAAAAGCGCCACAAGTACAGAAATGTAGTTGAGGAGGGGGAGGTTTATCGAATTTTCGGCGGATGCCTCCAAA	4	G13C,C16G,C34G,A39G
844	ATAAAAGTGCCAAAACTACAGAAATGTAGTTGACGAGGAGGAGGTGTCTCGAATTTTCGGCGGAGGCCTCCAAA	5	C8T,G13A,T46G,A48C,T65G	1.00E-06		1.00E-06
845	ATAAAAGCGCCAGAACTACAGAAATGTAGTTGACGAGGAGTAGGTTTATCGAATTTTCGGGGGATGCCTCCAAA	2	G41T,C61G	1.00E-06		1.00E-06	1.00E-06	0.000199995	1.00E-06	1.00E-06		1.00E-06	1.00E-06		1.00E-06	1.00E-06		1.00E-06						0.0001	1	0.009999991	1.00E-06		1.40E-05
846	ATAAAAGCGCCTGAACTACAGAAATGTAGTTGACGAGGTGGAGGTTTATCGAATTTTCTGCGGATGCCTCCAAA	3	A12T,A39T,G59T
847	ATAAAAGCGCCAGAACTACAGAAATGTAGTTGACGAGGAGAAGGTTTATCGAATTTTCGGCGGATGCCTCCAAA	1	G41A	0.009999945			0.002640731	0.000173643	0.002640731	0.000922934	0.000101705	0.000922934	0.000359704	6.43E-05	0.000359704	0.000348889	0.000126032	0.000348889	0.005671692	0.002493086	2938.848581	1949.675537	1.929902869	1	1
848	ATAAAAGCGCCAGAACTACAGAAATGTAATTGACGAGGAGGAGGTTTATCGAATTTTCGGCGGATGACTCCAAA	2	G29A,C67A	0.000989657	0.00013279	0.000989657	0.000499519	9.31E-05	0.000499519	0.00020498	3.93E-05	0.00020498	0.000164714	3.23E-05	0.000164714	2.96E-05	8.78E-06	2.96E-05	0.001037345	0.0003574	1928.688172	1178.984505	0.537850196	0.141965512	0.063698599	0.006971109	0.01553656	0.000228365	0.000761378
849	ATAAAATCGCCAGATCTACAGAAATGTAGTTGACGAGGAGGGGGTCTATCGAATTTTCGGCGGATGCCTCCAAA	4	G7T,A15T,A42G,T46C
850	ATAAAAGCGCCAGAACTACAGAAATGTAATTGACGAGGAGGTGGTTTATCGAATTTGCGGCGGATGCCTCCAAA	3	G29A,A42T,T57G
851	ATAAAAGCGCCAGTACTACAGAAATGTAGTAGACGAGGAGGAGGTTTATCGAATTTTCGGCGGATGCCTCCAAA	2	A14T,T31A	0.028046878	0.003838148	0.028046878	0.007613318	0.001415252	0.007613318	0.004875053	0.000715242	0.004875053	0.001905109	0.000377138	0.001905109	0.000491503	3.96E-05	0.000491503	0.016514545	0.006776545	1356.367082	698.8252115	12.17557173	1.957540915	0.981437684	0.014327608	0.02857734	0.000467724	0.001153955
852	ATAAAAGCGCCAGAACTACAGAAATGTAGTTGCCGAGGAGGAGGTTTATCGAATTTTCGGCGGATGCCTCAAAA	2	A33C,C71A	1.50E-06	8.87E-05		1.00E-06	0.000182392	1.00E-06	1.00E-06	0.000293908	1.00E-06	1.00E-06		1.00E-06	1.00E-06		1.00E-06						0.003796377	0.000120825	0.000395022	0.012411808	6.79E-06	0.000603352
853	ATAAAAGCGCCAGAACTACAGAAATGTAGTTGACGAGGAGGAGGTTAATCGAATTTTTGGCGGATGCGTCCAAA	3	T47A,C58T,C68G
854	ATAAAAGCGCCTGAACTACAGAAATGTAGTTGACGAGGAGGAAGTTTCTCGAATTTTCGGCGGATACCTCCAAA	4	A12T,G43A,A48C,G66A
855	ATAAAAGCGCCAGAACTACAGAAATGTAGTTGACGAGGAGAAGGTTGATCGAATTTTCGGCGGATGCGTCCAAA	3	G41A,T47G,C68G
856	ATAAAAGCGCCAGAACTACAGAAATGTAGTTGATGAGGAGGAGGTTTATCGAATTTTCGGCGAAAGCCTCAAAA	4	C34T,G63A,T65A,C71A
857	ATAAAAGCGCCAGAACTACAGAAATGTAGTTGACGCGGAGGAGGTTTATCGGATTGTCGGCGGAAGCCTCCAAA	4	A36C,A52G,T56G,T65A
858	ATAAAAGCGCCAGAACTACAGAAATGTAGTTGACGACGAGGAGGTTTATCGAATTTTCGGTGGATGCCTCCAAA	2	G37C,C61T	1.66E-06	7.94E-05		2.97E-06	6.58E-05		1.63E-06	0.00011599		5.94E-06	3.14E-05		6.83E-06	3.58E-05							0.035273229	0.139635674	4.71E-05	1.19E-05	8.47E-07	1.39E-06
859	ATAAAAGCGCCAGAACTACAGAAATGTAGTTGACGAGGAGGAGATTTATCTAATTTACGGCGGATGCCTCCAAA	3	G44A,G51T,T57A	1.00E-06		1.00E-06	1.00E-06		1.00E-06				1.65E-06	0.000204965
860	ATAAAAGCGCCAGAATTACAGAAATGTAGTTGACGAGGAGGAGCTTTATCGAATTTTCGGCGGATGCCTCCAAA	2	C16T,G44C	8.38E-05	1.34E-05	8.38E-05	2.88E-05	1.38E-05	2.88E-05	6.27E-05	1.66E-05	6.27E-05	4.56E-06	5.09E-05		1.00E-06	0.000257518	1.00E-06	6.71E-05	2.25E-05				0.001829775	0.528308476	0.045776271	0.000158544	0.002179472	3.46E-06
861	ATAAAAGCGCCAGAAGTACAGAAATGTAGTTGACGAGGAGGAGGTTTATGGAATTTTCGGCGGATGCCTCCAAA	2	C16G,C50G	1.10E-05	2.26E-05		6.05E-05	1.41E-05	6.05E-05	0.000636565	0.000334299	0.000636565	0.000157445	0.000145542	0.000157445	3.00E-05	2.11E-05	3.00E-05	4.79E-05	1.91E-05				0.001288	0.026815061	0.008502104	0.000408379	0.000299847	5.84E-05
862	ATAAAAGCGCAAGAACTACAGAAATGTAGTGGACGAGGAGGAGGTTTATCGAATTTTCGGCGTATGCCTCCAAA	3	C11A,T31G,G63T				1.08E-05	4.30E-05		3.19E-06	9.13E-05		2.75E-06	0.000156771
863	ATAAAAGCGACAGACCTACAGAAATGTAGTTGACGAGGAGGAGGTTTATCGAATTTTCGGCGGATGCCTCCAAA	2	C10A,A15C	5.31E-06	3.08E-05		1.00E-06	0.000444452	1.00E-06	1.00E-06		1.00E-06	1.00E-06	9.00E-05	1.00E-06	1.00E-06		1.00E-06						0.680544216	0.000569615	7.80E-06	0.009320594	3.10E-06	0.000255449
864	ATAAAATCGCCAGAACTACAGAAATGTAGTTGACGAGGAGGATGTTTATCGAATTTTCGGCGGATGCTTCCAAA	3	G7T,G43T,C68T	1.00E-06		1.00E-06	1.00E-06		1.00E-06	1.00E-06		1.00E-06	1.00E-06	0.000194359	1.00E-06	2.04E-06	0.000102377
865	ATAAATGCGCCAGAACTACAGAAATGTAGTTGACGAGGAGGAGGTTTATCGAATTTTAGGCGGATGCCTCCAAA	2	A6T,C58A	1.95E-06	5.86E-05		1.63E-06	6.41E-05		1.60E-06	4.26E-05		5.42E-06	4.69E-05		1.00E-06		1.00E-06						0.005634052	0.002928415	0.000345821	0.000665334	6.32E-06	2.25E-05
866	ATAAAAGCTCCAGAACTACAGAAATGTAGTTGACGTGGAGGACGTTTATCGAATGTTCGGCGGATGCCTCCAAA	4	G9T,A36T,G43C,T55G
867	ATAAAAGCGCCAGAACTACAGAAATGTAGTTCACGAGGAGCAAGTTTATCGAATTTTCGGCGGATGCCTCCAAA	3	G32C,G41C,G43A
868	ATAAAAGCGCCAGAACTACAGAAATGTAGTTGACGAGGATCAGGTTTATGGAATTTTCGGCGAATCCCTCCAAA	5	G40T,G41C,C50G,G63A,G66C
869	ATAAAAGCGCCAGAACTACAGAAATGTAGTTGTCGAGGAGGATGTTTATCGAAATTTCGACGGATGCCTCCAAA	4	A33T,G43T,T54A,G60A				1.00E-06		1.00E-06
870	ATAAAAGCGCCAGAACTACAGAAATGTAGTTGACGAGGACGAGGTTTATCGAATTTTCGGCGGATGCCTCCAAA	1	G40C	0.01	0.009019731	0.01	0.004528547	0.000199694	0.004528547	0.001232952	3.77E-05	0.001232952	0.00038808	1.78E-05	0.00038808	0.000160754	2.78E-06	0.000160754	0.003262159	0.001662717	846.0249946	516.8463289	3.855865396	1	1
871	ATAAACGCGCCAGAACTACAGAAATGTAGTTGACGAGGAGGAGGGTTAGCGAATTTTCGTCGGATGCCTCCAAA	4	A6C,T45G,T49G,G60T
872	ATAAAAGCGCCAGAACTACAGAAATGTAGTTGACGAGGAGGTGGTTTATCGAATTTTCGGCGAATGCCTTTAAA	4	A42T,G63A,C70T,C71T
873	ATAAAAGCGCCAGAACTACAGAAATGTAGGTGACGAGGAGGAGGGTTATCGAATTTTCGGCGGATGCCTCCAAA	2	T30G,T45G	0.001027946	0.00020874	0.001027946	0.00102124	0.000145345	0.00102124	0.000382006	6.43E-05	0.000382006	7.13E-05	2.21E-05	7.13E-05	3.05E-05	1.44E-05	3.05E-05	0.001505722	0.000408692	2197.536454	951.4081983	0.685186498	0.065427645	0.106221139	0.015711184	0.009677412	0.000581796	0.000362078
874	ATAAAAGCGCCAGAACTACAGAAATGTAGTTGACGAGGAGGAGGTTTATCTAATTTTCGGCGGATGCCTACAAA	2	G51T,C70A	4.31E-06	4.55E-05		7.38E-06	1.33E-05		5.20E-05	1.50E-05	5.20E-05	1.71E-05	1.54E-05	1.71E-05	7.38E-06	3.67E-05		2.43E-05	1.47E-05				3.37932447	0.001121369	1.27E-06	0.003839977	9.28E-06	0.0010726
875	ATAAAAGCGGCAGAACTACAGAAATGTAGTTGACGAGGAGGAGGTTTATCGAATTTTCGGCGGATGCCGCCAAA	2	C10G,T69G	1.00E-06		1.00E-06	1.00E-06	0.000122099	1.00E-06	1.00E-06		1.00E-06	5.97E-06	6.36E-05		1.00E-06		1.00E-06						0.24592319	0.002139262	4.07E-06	0.000467451	3.01E-06	7.83E-05
876	ATAAAAGCGCCAGAACTACAGAAATGTAGTTGACGAGGAGGGGTTTTATAGAATTTTCGGCGGATGCCTCCAAA	3	A42G,G44T,C50A
877	ATAAAAGCGCCAGAACTACAGAAATGTAGTTGACGAGGAGGAGGTTTATCGAATTTGCGAGGGATGCCTCCAAA	3	T57G,G60A,C61G				2.59E-05	3.82E-05		2.95E-06	4.66E-05
878	ATAAAAGCGCCAGAACTACAGAAATGTAGTTAACGAGGAGGAGGTTTATCGAATTTTCGGCGTAGGCATCCAAA	4	G32A,G63T,T65G,C68A
879	ATAAAAGGGCCAGACCTACAGAAATGTAGTTGACGAGGAGGAGGTTTATCGAATTTTCGGCGGATGCCTCCAAA	2	C8G,A15C	1.00E-06		1.00E-06	1.00E-06		1.00E-06	1.00E-06		1.00E-06	1.00E-06		1.00E-06	1.00E-06		1.00E-06						1	0.000107289	1.00E-06	0.009320594	6.97E-05	0.000255449
880	ATAAAAGCGCCAGAACTACAGAAATGTAGTTGACGAGGAGGAGGTTTTTCGAATTTTCGGAGGATTCCTCCAAA	3	A48T,C61A,G66T
881	ATAAAAGCGTTCGTACTACAGAAATGTAGTTGAAGAGGAGGAGGTTTATCGAATTTTCGGCGGATGGCTCCAAA	6	C10T,C11T,A12C,A14T,C34A,C67G
882	ATAAATGCGCCCGAACTACAGAAATGTAGTTGACGAGGAGGAGGTTTATCGTATTTTCGGCGGATGCCTCCAAA	3	A6T,A12C,A52T
883	ATAAAAGCGCCAGAACTACAGAAATGTAGTTGACGTGGAGGAGGTATATCGAATTTTCGGCGGATGCCTCCAAA	2	A36T,T46A	1.00E-06		1.00E-06	1.00E-06		1.00E-06	1.00E-06		1.00E-06	1.00E-06		1.00E-06	2.30E-06	0.000110123							0.12976946	0.000290861	7.71E-06	0.003438072	2.95E-06	9.06E-05
884	ATAAAAGCGCCAGATCTACAGAAATGTAGTTGACAAGGACGAGGTTTATGGAATTTTCGGCGGATGCCTCCAAA	4	A15T,G35A,G40C,C50G
885	ATAAAAGCGCCAGAATTACAGAAATGTAGTTGACGAGGAGGAGGTTTACGGAATTTTCGGCGGATGCCTCCAAA	3	C16T,T49C,C50G
886	ATAAAAGCGCCAGAACTACAGAAATGTAGATGATGCGGAGGAGGTTTATGGAATTTTCGGCGGATGCTTCCAAA	5	T30A,C34T,A36C,C50G,C68T
887	ATAAAAGCGCCAGCACTACAGAAATGTAGTTGAGGAGGAGGAGGTTTATCGAATTTTCGGCGGATGCCTCCAAA	2	A14C,C34G	1.00E-06		1.00E-06	1.00E-06		1.00E-06	3.82E-06	9.48E-05		1.00E-06		1.00E-06	1.47E-06	0.000127947							0.000103028	1	0.009706141	1.00E-06	0.000238537
888	ATAAAATCGCCAGAACTACAGAAATGTAGTTGACGAGGAGGAGGTTTATCGAGTTTTCGCCGGATGCCTCCAAA	3	G7T,A53G,G60C
889	ATAAAAGCGCCAGAACTACAGAAATGTAGTTTACGAGGAGGAAGTTTATCGAATTTTCGGCGGATGCCTCCAAA	2	G32T,G43A	1.00E-06	0.000435007	1.00E-06	1.00E-06		1.00E-06	1.00E-06		1.00E-06	1.00E-06	0.000419141	1.00E-06	1.55E-06	0.000110099							0.000957277	0.012686437	0.00104463	7.88E-05	1.41E-05	1.43E-06
890	ATAAAAGCGCCAGAACTACAGAAATGTAGTTGACGAGGAGGAGGTTTGTCGATTTTTCGGCGGATGCCTCCAAA	2	A48G,A53T	5.16E-05	7.88E-06	5.16E-05	4.65E-05	1.37E-05	4.65E-05	7.65E-06	1.32E-05		1.46E-05	2.99E-05		1.00E-06	0.000425572	1.00E-06	6.17E-05	9.32E-06	1684.781932	1076.324837	0.036636054	0.502162629	0.001228114	0.000102775	0.042023617	1.52E-06	0.001755102
891	ATAAAAGCGCCAGAACTACAGAAATGTAGTTGACGAGGAGGAGGTTTAACGAATTTTCGGCGGAGGCCTCCAAA	2	T49A,T65G	1.00E-06	8.71E-05	1.00E-06	1.55E-06	5.56E-05		8.28E-06	3.81E-05		1.00E-06		1.00E-06	2.04E-06	0.000111872		5.47E-06	2.71E-06				0.05249526	0.000254555	1.90E-05	0.003928418	1.64E-06	7.16E-05
892	ATAAAAGCGCCAGAGCTACAGAAATGTAGTCGACGAGGAGGAGGTTTATCGAATTTTCGGCGGATACCTCCAAA	3	A15G,T31C,G66A
893	ATAAAATCGACAGAACTACAGAAATGTAGTTGACGAGGAGGAGGTTTATCGAATTTTCGGCGGATGCCTCCAAA	2	G7T,C10A	1.00E-06		1.00E-06	1.00E-06	0.000101197	1.00E-06	1.00E-06		1.00E-06	1.00E-06		1.00E-06	1.00E-06		1.00E-06						1	0.128183183	1.00E-06	7.80E-06	7.00E-05	3.10E-06
894	ATAAAAGTGCCAGAACTACAGAAATGTAGTTGACTAGGAGGAGGTTTATCGAATTTTCGGCGGATGCCTCCAAA	2	C8T,G35T	1.00E-06		1.00E-06	1.00E-06		1.00E-06	1.00E-06		1.00E-06	1.00E-06	0.000657468	1.00E-06	1.00E-06		1.00E-06						0.387838502	1	2.58E-06	1.00E-06	8.78E-06	3.46E-05
895	ATAAAAGCGCCAGAACTACAGAAATGTAGTTGACGAGGAGGAGGTGTATCGAATTTTCGGCGGAAGCCTCCAAA	2	T46G,T65A	0.002962591	0.000469747	0.002962591	0.002115937	0.000328481	0.002115937	0.000703146	0.00014958	0.000703146	0.000198461	4.78E-05	0.000198461	8.18E-05	1.65E-05	8.18E-05	0.003783385	0.000667936	2418.319298	646.4617451	1.564468961	0.307132805	0.590691949	0.009645962	0.005015459	0.000256037	0.000123877
896	ATAAAAGCGCCAGACCTACAGAAATGTAGTTGATGAGGAGGAGGTTTATCGAATTTTCGGCGGATGCCTCCAAA	2	A15C,C34T	1.00E-06		1.00E-06	1.00E-06		1.00E-06	1.00E-06		1.00E-06	1.00E-06		1.00E-06	3.14E-06	7.98E-05							0.000107289	1	0.009320594	1.00E-06	0.000255449	2.53E-05
897	ATAAAAGCGCCACAACTACAGAAATGTAGGTGACGAGGAGGAGGTTTATCGAATTTTCGGCGGCTGCCTCCAAA	3	G13C,T30G,A64C
898	ATAAAGGCGCCAGAACTACAGAAATGTAGTTGACGAGGCGGAGGTTTATCGAATTTCCGGCGGATGCCTCCAAA	3	A6G,A39C,T57C
899	ATAAAAACGCCAGAACTACAGAAATGTAGTTGACGAGGAGGTGGTTTATCGAATTTTCGGCGGATGCCTCCAAA	2	G7A,A42T	1.00E-06		1.00E-06	1.00E-06		1.00E-06	1.40E-06	0.000169307		4.53E-06	5.33E-05		4.00E-06	7.06E-05							0.031982114	0.004914193	3.13E-05	0.000203492	1.06E-06	2.88E-06
900	ATAAAAGCGCCAGAACTACAGAAATGTAGTTGACGATGAGGAGGTTTATCGAATTTTCGGCGGATGCCTGCAAA	2	G37T,C70G	3.67E-06	4.01E-05		2.67E-05	1.48E-05	2.67E-05	7.61E-06	1.64E-05		1.77E-05	2.08E-05		2.49E-06	3.61E-05		2.07E-05	8.50E-06				0.603839087	0.000930357	6.08E-06	0.003946328	3.02E-06	0.000933673
901	ATAAAAGCGCCAGAACTACAGAAATGTAGTTGACGATGAGGAGGTTTATCGAATTTTCTGCGGATGCCTCCAAA	2	G37T,G59T	2.88E-06	7.21E-05		3.60E-06	5.94E-05		1.00E-06		1.00E-06	4.11E-06	5.31E-05		1.00E-06		1.00E-06						0.47353716	0.056296295	6.08E-06	5.11E-05	3.02E-06	9.86E-07
902	ATAAAAGCGCCAGAACTACAGAAATGTAGTTGCCGAGGACGAGGTTTATCGAATTTTCGTCGGATGCCTCCAAA	3	A33C,G40C,G60T
903	ATAAAAGCGCCAGAACTACAGAAATGTAGTTTTCGAGGAGGAGGTTTATCGAATTTTCGGCTGATGCCTCCAAA	3	G32T,A33T,G62T
904	ATAAAAGCGTCAGAACTACAGAAATGTAGTTGACGAGGAGGAGGTTTATCGAATCTTCGGCGGATGCCTCCAAA	2	C10T,T55C	1.93E-05	8.99E-06	1.93E-05	7.49E-06	1.73E-05		5.18E-06	2.55E-05		6.75E-06	6.54E-05		1.00E-06	0.000287526	1.00E-06	3.56E-05	9.43E-06	8449.628034	4687.225146	0.004208827	0.802171454	0.000552965	2.41E-05	0.034902973	1.01E-06	0.001388531
905	ATAAAAGCGCCGGAACTACAGAAATGTAGTTGACGAGGAGGAGGTTTATCGAATTTTCGGCCCATGCCTCCAAA	3	A12G,G62C,G63C
906	ATAAAAGCGCCATAACTACAGAAATGTAGTTGACGAGGAGGAGGTTTATCGAATTTGCGGGGGATGCCTCCAAA	3	G13T,T57G,C61G
907	ATAAAAGCGCCCGAACTACAGAAATGTAGTTGACGATGAGGAGGTTTATCGAATTTTCGGCGGATGCCTCCAAA	2	A12C,G37T	4.93E-06	1.52E-05		4.76E-06	2.25E-05		1.18E-06	6.36E-05		3.70E-06	4.88E-05		1.00E-06		1.00E-06	4.92E-06	5.05E-07				0.000125542	0.81133505	0.039294701	6.08E-06	0.001333912	3.02E-06
908	ATAAAACCGCCAGAACTACAGAAATGTAGTTCACGAGGAGGAGGTTTATCGAATTTTCGGCGGATGCCTCCAAA	2	G7C,G32C	1.08E-06	0.000115055		1.90E-06	9.63E-05		1.00E-06		1.00E-06	1.00E-06		1.00E-06	1.00E-06		1.00E-06						1.083521183	0.010496624	1.00E-06	0.000103226		1.37E-06
909	ATAAAAGCGCCAGGACTACAGAAATGTAGTTGACGATGAGGAGGTTTATCGAATTTTCGGCGGATGCCTCCAAA	2	A14G,G37T	2.02E-05	1.01E-05	2.02E-05	1.37E-05	2.19E-05		6.51E-06	4.05E-05		5.97E-06	4.50E-05		1.00E-06	0.001116318	1.00E-06	2.35E-05	1.27E-06	1680.124409	471.4699284	0.014003246	0.000223729	3.319475507	0.090212755	6.08E-06	0.004798782	3.02E-06
910	ATAAAAGCGCCAGAACTACAGAAATGTAGTTGACGAGGAGGAGTTTTATCGAATTTTCGGCGGATGCCTCCAAA	1	G44T	0.000335242	6.65E-06	0.000335242	0.000281646	6.24E-06	0.000281646	0.000101239	2.12E-06	0.000101239	2.34E-05	1.75E-06	2.34E-05	5.38E-06	3.40E-06	5.38E-06	0.000428863	5.32E-05	2040.520425	471.5260926	0.210173426	1	1
911	ATAAAAGCGCCAGAACTACAGAAATGTAGTTGACGAGGAGGAGGTTTATCGAATCTTCGGCGGATGCATCCAAA	2	T55C,C68A	3.11E-06	6.82E-05		1.00E-06		1.00E-06	1.00E-06		1.00E-06	1.00E-06		1.00E-06	1.00E-06		1.00E-06						8.92E-05	0.006966987	0.034902973	0.000446792	0.001388531	7.54E-05
912	ATAAAAGCGCCAGAACTACAGAAATGTAGTTGACGAGGAGGAGGTTTATCCAATTTTCGGGGGATGGCTCCAAA	3	G51C,C61G,C67G				2.64E-06	0.000157881		4.22E-06	9.17E-05		3.09E-06	0.000106323
913	ATAAAAGCGCCAGAACTACAGAAATGTAGTTGACGAGGTGGAGGTTTATCGAATTTTCGGCGGATGCTTCCAAA	2	A39T,C68T	0.006936211	0.00107698	0.006936211	0.006357966	0.000627236	0.006357966	0.00309323	0.000258864	0.00309323	0.000828678	9.01E-05	0.000828678	0.000444329	8.60E-05	0.000444329	0.009006461	0.001842071	1344.360059	418.6522138	6.699440863	0.199792653	0.693621278	0.034717048	0.009999998	0.001204554	0.005755817
914	ATAAAAGCGCGAGAACTACAGAAATGTAGTTGACGAGGAGTAGGTTTATCGAATTCTCGGCAGATGCCTCCAAA	4	C11G,G41T,T56C,G62A
915	ATAAAAGCGCCAGAACTACAGAAATGTAGTTGACGAGGAGAAGGTTTATCGAATTTTCGGCGGATGGCTCCAAA	2	G41A,C67G	1.93E-06	4.34E-05		2.56E-06	3.18E-05					1.00E-06		1.00E-06	1.00E-06	0.000431456	1.00E-06						0.00019292	0.001328562	0.009999945	0.001452091		3.70E-05
916	ATAAAAGCGCCATAACTACAGAAATGTAGTAGACGAGGAGGAGGTTTATCGAATTTTCGGCGGATGCCTCCAAA	2	G13T,T31A	0.000345656	3.59E-05	0.000345656	0.000215619	3.61E-05	0.000215619	6.93E-05	1.32E-05	6.93E-05	7.76E-06	1.52E-05		1.82E-06	8.56E-05		0.000482584	4.86E-05	3726.620207	741.3852216	0.129496375	0.186187316	0.01209547	0.001856498	0.02857734	5.80E-05	0.001153955
917	ATAAAAGCGCCAGAACTACAGAAATGTAGTTGACGAGGAGGAGGTTTATCGAATTTTTGGCGGATGCCTCTAAA	2	C58T,C71T	6.56E-05	6.04E-06	6.56E-05	3.66E-05	7.12E-06	3.66E-05	2.03E-05	1.31E-05	2.03E-05	1.13E-06	4.68E-05		1.00E-06	0.00011063	1.00E-06	8.62E-05	5.04E-06	3201.633435	555.483044	0.02693507	0.851761617	0.00118565	7.70E-05	0.055289516	1.30E-06	0.002677265
918	ATAAACGCGCCAGAACTACAGAAATGTAGTTTACGAGGAGGAGGTTTATCGAATTTTCGGCGGATGCCTCCAAA	2	A6C,G32T	2.57E-06	7.99E-05		1.00E-06		1.00E-06	1.00E-06		1.00E-06	1.42E-06	6.19E-05		1.00E-06		1.00E-06						0.022287029	0.002462716	0.000115432	0.00104463	1.77E-06	1.41E-05
919	ATAAAAGCGCCAGAACTACAGAAATGTAGTTGACGAGGAGGAGGTTTCTCGAATATTCGGCGGATGCCTCCAAA	2	A48C,T55A	0.000271557	8.69E-05	0.000271557	0.000275816	4.57E-05	0.000275816	8.73E-05	1.80E-05	8.73E-05	2.46E-05	2.36E-05	2.46E-05	3.33E-06	4.96E-05		0.000410795	0.000104459	2113.92319	921.819553	0.194328043	0.751106496	0.0048932	0.000361543	0.055496905	6.58E-06	0.002499311
920	ATAAAAGCGCCAGAACTACAGAAATGTAGTTCACGTGGAGGAGGTTTATCGCATTTTCGGCGGATGCCTCCAAA	3	G32C,A36T,A52C
921	ATAAAAGCGCCATACCTACAGAAATGTAGTTGAGGAGGAGGAGGTTTATCGAATTTTCGGCGGAAGCCTCCAAA	4	G13T,A15C,C34G,T65A
922	ATAAAAGCGCCTGAACTACAGAAATGTAGTTGACGAGGAGGAGGTTTATCGAATTTTCGGCCGATGCCTCCAAA	2	A12T,G62C	1.00E-06	0.000382855	1.00E-06	1.00E-06	0.000141203	1.00E-06	1.00E-06	0.000205987	1.00E-06	1.00E-06		1.00E-06	1.00E-06		1.00E-06						1.04E-05	1	0.09633733	1.00E-06	0.005171599	0.000534246
923	ATAAAAGCGCCAGAACTACAGAAATGTAGTTGATGAGGAGGAGGTTTATCGAATTTTCGGTGGATGCCTCCAAA	2	C34T,C61T	1.00E-06	0.000164758	1.00E-06	1.00E-06	0.000484826	1.00E-06	1.00E-06		1.00E-06	1.00E-06	0.00053147	1.00E-06	1.00E-06	0.00243746	1.00E-06	1.00E-06	1.14E-16	4.96E-08	1.46E-08	20159696.03	1	0.084003834	1.00E-06	1.19E-05	2.53E-05	1.39E-06
924	ATAAAAGCGCCCGAACTACAGAAATGTAGTTGACGAGGAGGGGGTTTATCGAATTTTCGGCGGATGCCTCCAAA	2	A12C,A42G	0.024765772	0.003560784	0.024765772	0.008502717	0.002639754	0.008502717	0.005792163	0.001600991	0.005792163	0.002223327	0.00052818	0.002223327	0.001182831	0.000189532	0.001182831	0.018766092	0.007614631	958.4523116	626.6007009	19.57957828	0.630257294	0.387459875	0.039294701	0.063918288	0.001333912	0.003560607
925	ATAAAAGCGCCAGAACTACAGAAATGTAGGTGACAAGGCGGAGGTTTATCGAATTTTGGGCGGATGCCTCGAAA	5	T30G,G35A,A39C,C58G,C71G
926	ATAAAAGCGACAGTACTACAGAAATGTAGATGACCAGGAGGAGGTTTATCGAATTTTCGGCGTATGCCTCCAAA	5	C10A,A14T,T30A,G35C,G63T
927	ATAAAAGCGCCAGAGCTACAGAAATGTAGTTGACGAGGAGGAGGTTTATCGAATTTTCGGCGGATGCCTCCAAA	1	A15G	0.055235769	0.002544459	0.055235769	0.032591381	0.001844265	0.032591381	0.014395918	0.000625036	0.014395918	0.004228969	0.000315177	0.004228969	0.001177662	2.38E-05	0.001177662	0.06483612	0.003087471	2184.045393	121.0687455	29.68625132	1	1
928	ATAAAAGCGTCAGAACTACAGAAATGTAGTTGACGAGGAGGAGGTTTATCTAATTTTCGGCGAATGCCTCCAAA	3	C10T,G51T,G63A
929	ATAAAAGCGCCCGAACTACAGAAATGTAGTTGACGAGGAGGAGGTTTATTGAATTTTCGTCGGATGCCTCCAAA	3	A12C,C50T,G60T
930	ATAAAAGCGCCAGACCTACAGAAATGTAGTTGACGAGGAGGCGGTGTATCGAATTTTCGGCGGATGCCTCCAAA	3	A15C,A42C,T46G
931	ATAAAAGCGCCAGAACTACAGAAATGTAGTTGACGAGGAAGAGGTTTATCGAATTTTCGGCGGATGCCTCCAAA	1	G40A	0.010314111	0.00063293	0.010314111	0.008764286	0.000502011	0.008764286	0.003723506	0.000298267	0.003723506	0.001195841	0.00012023	0.001195841	0.000363436	7.78E-06	0.000363436	0.01218388	0.000851902	1308.784317	105.8782928	9.309310539	1	1
932	ATAAAAGCGCCGGAACTACAGAAATGTAGTTGACGAGGAGGAGGTTTATCGAATTTTCGGCGGATACCTCCAAA	2	A12G,G66A	0.000496259	5.69E-05	0.000496259	0.000195384	2.31E-05	0.000195384	0.000105271	1.09E-05	0.000105271	2.09E-05	9.74E-06	2.09E-05	3.96E-06	2.63E-05		0.000585821	0.000175173	3598.964764	1701.876593	0.162774947	0.496450828	0.015681776	0.000999615	0.031645618	1.56E-05	0.001504052
933	ATAAAAGCGCCAGAACTACAGAAATGTAGTCGACGCGGAGGAGGTTTATCGAATTTTCGGCGGATGCCTCCAAA	2	T31C,A36C	1.50E-06	7.78E-05		2.70E-06	6.69E-05		7.26E-06	2.27E-05		6.11E-06	2.84E-05		1.79E-06	3.51E-05		6.92E-06	1.67E-06				0.000186494	1.051398847	0.008046261	1.43E-06	0.000175398	1.51E-05
934	ATAAAAGCGCCAGAACTACAGAAATGTAGTTGACGGGGAGGAGGTTTATCTAATTTTCGGCGGATGCCTCCAAA	2	A36G,G51T	1.00E-06		1.00E-06	3.74E-06	4.24E-05		1.00E-06		1.00E-06	1.85E-06	7.81E-05		1.00E-06		1.00E-06						0.053022832	0.784788659	1.89E-05	1.27E-06	1.44E-06	9.28E-06
935	ATAAAAGCGCCAGAACTACAGAAATGTAGTTGACGAGGAGGAAGTTTATCGAATTTTCGGCGGATGCCTCCAAA	1	G43A	7.88E-05	1.43E-06	7.88E-05	6.37E-05	1.81E-06	6.37E-05	2.21E-05	1.73E-06	2.21E-05	1.95E-06	4.80E-06		2.78E-06	1.25E-05		9.30E-05	6.91E-06	1557.337866	421.8800688	0.059717827	1	1
936	ATAAAAGCTCAAGAACTACAGAAATGTAGTTGACGACGCGGAGGTTTGTCGAATTTTCGGCGGATGCCTCCAAA	5	G9T,C11A,G37C,A39C,A48G
937	ATAAAAGCGTCAGAACTACAGAAATGTACTTGACGAGGAGGAGGTTTATCGAATTTTTGGCGGATGCCTCCAAA	3	C10T,G29C,C58T
938	ATAAAATCGCCAGGACTACAGAAATGTAGTTGACGAGGAGGAGGTTTATCGAATTTTCGACGGATGCCTCCAAA	3	G7T,A14G,G60A
939	ATAAAAGCGCGTGAACTACAGAAATGTAGTTGGCGGGGGGGAGGTTTATGGAATTTTCGGCGGATGGCTCCAAA	7	C11G,A12T,A33G,A36G,A39G,C50G,C67G	2.10E-05	1.75E-05	2.10E-05										1.79E-05	2.25E-05
940	ATAAAAGCGCCAGAACTACAGAAATGTAGTTGACGAGGAGTAAGTTTATTGAATTTTCGGCGGATGCCTCCAAA	3	G41T,G43A,C50T
941	ATAAAAGCGCCAGAACTACAGAAATGTAGTTGACGAGGAGAAGGTTTATCGAATTTTCGGCGGATGCCTGCAAA	2	G41A,C70G	0.00448766	0.003714549	0.00448766	0.00033236	3.97E-05	0.00033236	0.000156208	1.61E-05	0.000156208	6.45E-05	1.07E-05	6.45E-05	4.43E-05	7.98E-06	4.43E-05	0.000368333	0.000141391	699.1170518	482.8497979	0.526854343	0.44876845	1.1371735	0.009999945	0.003946328		0.000933673
942	ATAAAAGTGCCAGAACTACAGAAATGTAGCTGACGAGGAGGAGGTTTATCGAGTTTTCGGCGGCTGCTTCCAAA	5	C8T,T30C,A53G,A64C,C68T
943	ATAAAGGCGCCAGAACTACAGAAATGTAGATGACGAGGAGGAGGTTTATCGAATTTTCGGCGGATGCCTCCAAA	2	A6G,T30A	4.40E-05	1.93E-05	4.40E-05	3.73E-05	1.04E-05	3.73E-05	6.79E-06	1.42E-05		2.76E-06	2.89E-05		1.00E-06	0.00131405	1.00E-06	5.86E-05	1.40E-05	1917.390076	1173.154948	0.030575761	0.082648003	0.00385687	0.000532782	0.011416868	2.43E-05	0.000393107
944	ATAAAACCGCCAGAACTACAGAAATGTAGTTGACGAGGAGGAGGTTTATCGAATTTTCAGTGGATGCCTCCAAA	3	G7C,G59A,C61T
945	ATAAAAGCGCTAGAACTACAGAAATGTAGTTGACGAGGAGGAGGTTTATCGAATTTTCGGCGGATGCCTACAAA	2	C11T,C70A	4.63E-05	6.24E-06	4.63E-05	5.81E-05	9.93E-06	5.81E-05	8.46E-05	1.31E-05	8.46E-05	1.26E-05	2.23E-05		1.31E-05	1.87E-05		5.41E-05	1.00E-05				0.015784291	0.012055525	0.002932848	0.003839977	9.81E-05	0.0010726
946	ATAAAAGCGCCAGAACTACAGAAATGTAGTTGACGACGAGGAGGTTTATTGAATTTTCGGCGGATGCCTCCAAA	2	G37C,C50T	1.00E-06		1.00E-06	5.41E-06	4.00E-05		1.09E-06	0.00012506		1.58E-06	6.59E-05		1.88E-06	0.000113752		7.89E-06	3.88E-06				0.021220125	0.010049992	4.71E-05	9.95E-05	8.47E-07	1.60E-06
947	ATAAAAGCGCCAAAACTACAGAAATGTAGTTGACGAGGCGGAGGTTTATCGAATTTTCGGCGGATGCCTCCAAA	2	G13A,A39C	8.77E-05	1.62E-05	8.77E-05	4.55E-05	7.40E-06	4.55E-05	2.89E-05	1.58E-05	2.89E-05	9.45E-06	3.26E-05		1.17E-06	0.000203092		0.000117838	1.95E-05	3744.045692	1234.449908	0.031473442	0.092810283	0.011660866	0.000945333	0.007524027	3.63E-05	0.000191297
948	ATAAAAGCGCTCGAACTACAGAAATGTAATTGACGAGCAGGTGGTTTATTGAATTTTCGGCGGATGCCTTCAAA	7	C11T,A12C,G29A,G38C,A42T,C50T,C70T
949	ATAAAAGCGCCAGAACTACAGAAATGTAGTTGACGAGGAGGAGGTTTATCGAATTTTCTGCGGATGCCTCAAAA	2	G59T,C71A	1.23E-05	1.94E-05		1.21E-05	2.81E-05		1.44E-05	2.99E-05		1.02E-06	0.000380537		1.00E-06	0.000232997	1.00E-06	1.28E-05	7.65E-07				0.241454728	0.000994939	5.11E-05	0.012411808	9.86E-07	0.000603352
950	ATAAAACCGCCAGAACTACAGAAATGTAGTTGACGAGCAGGAGGTTTATCGAATTTCCGGCGGGTGTCTCCAAA	5	G7C,G38C,T57C,A64G,C67T
951	ATAAAAGCGCCATAACTACAGAAATGTAGTTGACGAGGAGGAGGTTTATCGAAATTTCGGCGGATGCCTCCAAA	2	G13T,T54A	0.001436757	0.000148148	0.001436757	0.00105277	0.000171283	0.00105277	0.000283146	5.47E-05	0.000283146	0.000102731	1.56E-05	0.000102731	4.30E-05	9.50E-06	4.30E-05	0.00184412	0.000332816	2692.753253	771.6642454	0.684845334	0.773907169	0.02889188	0.001856498	0.049728749	5.80E-05	0.002381465
952	ATAAAAGCGCCAGAACTACAGAAATGTAGTTGACGAGGAGGAGGTTTATCGAATTTTCGGCGGATGCCGCCAAA	1	T69G	0.000467451	7.83E-05	0.000467451	0.000110301	4.12E-05	0.000110301	0.000487898	0.000122979	0.000487898	5.87E-05	2.42E-06	5.87E-05	0.000371395	0.00011725	0.000371395	0.00025529	0.000168374	535.1528052	471.8201758	0.477041908	1	1
953	ATAAAAGCTCCAGAACTACAGAAATGTAGTGGACGAGGAGGAGGTTTATCGAATTTTCGGCGGATGCCTCCAAA	2	G9T,T31G	1.00E-06	0.000304044	1.00E-06	1.00E-06	7.45E-05	1.00E-06	1.00E-06		1.00E-06	1.00E-06	0.000697995	1.00E-06	1.00E-06	0.000456877	1.00E-06						0.866748884	4.40E-05	1.15E-06	0.022740925	1.06E-05	0.000806917
954	ATAAAAGCGAGAGAACTACAGAAATGTAGTTGACGAGGAGGAGGTGTATCGAATTTTCGACGGATGCCTACAAA	5	C10A,C11G,T46G,G60A,C70A
955	ATAAAAGCGCCAGAACTACAGAAATGTATTTGACGAGGAGGAAGTTTATCGAATTTTCGGCGGATGCCTACAAA	3	G29T,G43A,C70A				4.81E-06	4.89E-05		1.07E-06	0.000243794		1.00E-06		1.00E-06
956	ATAAAAGCGCCAGAACTACAGAAATGTAGTTGACGAGTAGGAGGTTTATCGAATTTTCGGCGGATGCCTGCAAA	2	G38T,C70G	2.27E-05	1.16E-05	2.27E-05	0.000507408	0.0003426	0.000507408	0.000298482	0.000135934	0.000298482	0.000289249	9.35E-05	0.000289249	2.71E-05	1.03E-05	2.71E-05	2.81E-05	2.50E-05				3.95507887	0.005746368	5.73E-06	0.003946328	6.60E-06	0.000933673
957	ATAAAAGCGCCAGAACTACAGAAATGTAGTTGACGAGGAGGAGGCTTATCAAATTTTCGGCGGATGCCTCCAAA	2	T45C,G51A	1.00E-06		1.00E-06	1.00E-06		1.00E-06	1.00E-06		1.00E-06	3.04E-06	7.30E-05		1.00E-06		1.00E-06						0.000259563	0.108403668	0.003852622	9.22E-06	9.43E-05	2.71E-06
958	ATAAAAGTGCCAGAACTACAGAAATGTAGTTCACGAGGAGGAGGTTAATCGAATTTTCGGCGGATGCCTCCAAA	3	C8T,G32C,T47A				1.00E-06		1.00E-06	1.00E-06	0.001864121	1.00E-06	1.00E-06		1.00E-06
959	ATAAAAGCGCCAGAACTACAGAAATGTATTCGACGAGGAGGAGGTTTATCGAGTTTTCCGCGGATGCCTCCAAA	4	G29T,T31C,A53G,G59C
960	ATAAAAGCGCCAGCACTACAGAAATGTAGTTGACGAGGAGGAGGTTTTCCGAATTTTCGGCGGGTGCCTCCAAA	4	A14C,A48T,T49C,A64G
961	ATAAATGCGCCAGAACTACAGAAATGTAGTTGACGAGAAGGAGGTTTATCGAATTTTCGGCGGATGACTTCAAA	4	A6T,G38A,C67A,C70T
962	ATAAAAGCCCCAGAACTACAGAAATGTAGTTGTCGCGGAGGAGGTTTATCGAATTTTCGGCGGATGACTCCAAA	4	G9C,A33T,A36C,C67A				3.69E-06	5.46E-05
963	ATAAAAGCGCCAGAACTACAGAAATGTAGTTGACGAGTAGGAGGTTTATTGAATTTTCGTCGGATGCCTCCAAA	3	G38T,C50T,G60T
964	ATAAAAGCACCAGAACTACAGAAATGTAGTTGACGAGGAGGAGGTTCATCGAATGTTCGGCGGATGCCTCCAAA	3	G9A,T47C,T55G
965	ATAAAAGCGCCAGAACTACAGAAATGTAGTTGACGAGGAGGAGGTTTACCGAATTTTAGGCGGATGCCTTCAAA	3	T49C,C58A,C70T
966	ATAAAAGCGCCAGAACTACAGAAATGTAGTTCACGAGGCGGAGGTTTATCGAATTTTCGGCGGATGCCTCCAAA	2	G32C,A39C	6.57E-06	1.73E-05		9.46E-06	2.17E-05		2.20E-06	7.90E-05		1.00E-06		1.00E-06	1.00E-06		1.00E-06						0.063671344	0.000873537	0.000103226	0.007524027	1.37E-06	0.000191297
967	ATAAAAGCGCCAGCACTACAGAAATGTAGTTGACGTGGAGGGGGTTTATCGAATTTTCGGCGGATGCCTCCAAA	3	A14C,A36T,A42G	1.00E-06		1.00E-06	1.00E-06		1.00E-06	1.00E-06		1.00E-06				1.48E-06	0.000115469
968	ATAAAATCGCCAGAACTACAGAAATGTACTTGACGAGTAGGAGGTTTATCGTATTTTCGGCGGATGCCTCCAAA	4	G7T,G29C,G38T,A52T
969	ATAAAAGCGCCAGAACTACAGAAATGTAGTTGACGAGGAGGAGGTTTATGGAATTTTCGGCGGGTGCCTCTAAA	3	C50G,A64G,C71T
970	ATAAAAGTGCCAGAACTACAGAAATGTAGTTGACGAGGAGGTGGTTTATCGAATTTTCGGCGGATGCCTCCAAA	2	C8T,A42T	2.82E-06	3.32E-05		4.99E-06	5.08E-05		1.00E-06		1.00E-06	2.90E-06	7.30E-05		1.66E-06	5.09E-05		3.48E-06	7.27E-07				1.092038565	0.013836914	2.58E-06	0.000203492	8.78E-06	2.88E-06
971	ATAAAAGCTCCAGAACTACAGAAATGTAGTTGACGAGGAGGAGGGTTATCGACTTTTCGGCGGATGCCTCCAAA	3	G9T,T45G,A53C							3.95E-06	0.000100033
972	ATAAAAGCGCCAGAACTACAGAAATGTAGTTGACGAGGAGGAGATTTATCGGATTTACGGCGGATGCCACCAAA	4	G44A,A52G,T57A,T69A
973	ATAAAAGCGCCAGAACTACAGAAATGTAGTTGACGAGGAGGAAGTTTATCGAATTTTCGGCGGATGGCTCCAAA	2	G43A,C67G	0.001259793	0.000126493	0.001259793	0.000994364	0.000148488	0.000994364	0.000320603	5.42E-05	0.000320603	0.000114054	1.33E-05	0.000114054	2.87E-05	6.78E-06	2.87E-05	0.001560938	0.000140852	2105.050837	292.4000571	0.741520365	15.98228567	0.867571846	7.88E-05	0.001452091	1.43E-06	3.70E-05
974	ATAAAAGCGCCAGAACTACAGAAATGTAGTTGACGAGGAGGACGTTTATCGTGTTTACGGCGGATGCCTCCAAA	4	G43C,A52T,A53G,T57A	1.00E-06		1.00E-06	1.00E-06		1.00E-06
975	ATAAATGCGCCAGCACTACAGAAATGTAGTTGACGAGGAGGAGGTTCATCGAATTTTCGGCGGATGCCTCTAAA	4	A6T,A14C,T47C,C71T
976	ATAAAAGCGCCAGAACTACAGAAATGTAGTTGACGAGGTGGAGGTTTATCGAATTTTCGGCGGATTTCTCCAAA	3	A39T,G66T,C67T													3.54E-05	1.20E-05	3.54E-05
977	ATAAAAGCGCCAGAACTACAGAAATGTAGTTGGCGAGGAGGAGGTTTATCGAATTTGCGTCGGATGCCTCCAAA	3	A33G,T57G,G60T
978	ATAAAAGCGCCAGAGCTACAGAAATGTAGTTGACGAGGAGGAGGTTTATCGAATTTTCTGCGGATGCCTCGAAA	3	A15G,G59T,C71G				1.11E-05	2.98E-05		5.21E-06	9.19E-05		3.83E-06	9.41E-05
979	ATAAAAGCGCCAGAACTACAGAAATGTAGTTGACGACGAGGAGGTTTATCGAATTTTCGGCGTATGCCTCCAAA	2	G37C,G63T	1.00E-06		1.00E-06	1.47E-06	7.09E-05		1.96E-06	4.60E-05		5.10E-06	6.09E-05										0.021220125	1	4.71E-05	1.00E-06	8.47E-07	3.45E-05
980	ATAAAAACGCCAGAACTACAGAAATGTAGTTGACGAGGAGGAGGGTTATCGAATTTTCGGCGGATGCCTCCAAA	2	G7A,T45G	1.00E-06		1.00E-06	1.00E-06		1.00E-06	1.00E-06		1.00E-06				1.00E-06		1.00E-06						0.031982114	0.000103333	3.13E-05	0.009677412	1.06E-06	0.000362078
981	ATAAAAGCGCCAGAACTACAGAAATGTAGTTGATGAGGTGGAGGTTTATCGAATTTTCGGCGGATGCCTCCAAA	2	C34T,A39T	1.00E-06		1.00E-06	1.00E-06		1.00E-06	1.00E-06		1.00E-06	3.41E-06	5.67E-05		1.78E-06	7.72E-05							1	2.88E-05	1.00E-06	0.034717048	2.53E-05	0.001204554
982	ATAAAAGCGCCAGAACTACAGAAATGTAGTTGTCGAGGAGGAGGTTTATCGAATTTTAGGCGGACGCCTCCAAA	3	A33T,C58A,T65C
983	ATAAAAGCGCCACTACTACAGAAATGTACTTGACGAGGAGGAGGTTTATCGAATTTTCAGCGGATGCCTCCAAA	4	G13C,A14T,G29C,G59A
984	ATAAAAGTGCCAGAACTACAGAAATGTAGTTGACAAGGAGGAGGTTTATCGAATTTTCGGCGGATGCCTCCAAA	2	C8T,G35A	1.17E-06	0.000117177		1.96E-06	4.73E-05		1.00E-06		1.00E-06	1.00E-06	0.000118229	1.00E-06	1.00E-06	0.000203079	1.00E-06	1.89E-06	2.58E-07				0.452216191	1.165990971	2.58E-06	1.00E-06	8.78E-06	1.75E-05
985	ATAAAAGCGCCAGAACTACAGAAATGTAGTTGACGAGGAGGAGGTTCATCGAATTTTCGGCGGATGGCTCCAAA	2	T47C,C67G	0.000279184	3.06E-05	0.000279184	0.000239063	3.44E-05	0.000239063	8.28E-05	9.06E-06	8.28E-05	3.84E-05	8.31E-06	3.84E-05	7.97E-06	1.36E-05		0.000337197	4.79E-05	1744.53481	449.090061	0.193287825	0.074519204	0.192263572	0.003746473	0.001452091	9.18E-05	3.70E-05
986	ATAAAAGCGCCAGAACTACAGAAATGTAGTTGACGAGGAGGAGGTTTATCCAATTTTCGGCGGATGCCTCCAAA	1	G51C	1.00E-06	4.02E-05	1.00E-06	1.00E-06	0.000173413	1.00E-06	1.00E-06	3.58E-05	1.00E-06	1.00E-06	4.93E-05	1.00E-06	1.00E-06	3.43E-05	1.00E-06						1	1
987	ATAAAAGCGCCATAACTACAGAAATGTAGTTGACGAGGAGGAGGTTTATCGAATTTTCGGCGGATGCCTCCAAA	1	G13T	0.001856498	5.80E-05	0.001856498	0.001178696	5.02E-05	0.001178696	0.00035487	7.26E-06	0.00035487	0.000103578	3.36E-06	0.000103578	3.52E-05	1.30E-06	3.52E-05	0.002542433	0.000463711	3672.756709	842.8887278	0.692241065	1	1
988	ATAAAAGCGCCAGAACTACAGAAATGTAGTTTACGAGGAGGAGATTTATCGAATGTTCGGCGGGTTCCTCCAAA	5	G32T,G44A,T55G,A64G,G66T
989	ATAAAAGCGACAGAACTACAGAAATGTAGTTGACTAGGAGGAGGTTTGACGAATTTTCGGCGGAGGCCTCCAAA	5	C10A,G35T,A48G,T49A,T65G
990	ATAAAAGCGCCAGAACTACAGAAATGTAATTGACGAGGCGGAGGTTTATCGAATTTTCGGGGGATGCCTCCAAA	3	G29A,A39C,C61G	1.00E-06		1.00E-06	2.61E-06	5.50E-05		1.00E-06		1.00E-06	1.00E-06		1.00E-06	2.06E-06	0.000111637
991	ATAAAGGCGCTAGAGCTACAGAAATGTAGTTGACGAGGAGGAGGTTTATCGAATTTTCGGCGGATGCCTCCAAA	3	A6G,C11T,A15G
992	ATAAAAGCGCCAGAACTACAGAAATGTAGTTGACGATGAGGAGGTTGATCGAATTTTCGGCGGATGCCTCCAAA	2	G37T,T47G	1.74E-06	0.00010018		6.59E-06	5.29E-05		1.00E-06	0.000249026	1.00E-06	3.72E-06	8.64E-05		1.00E-06		1.00E-06	5.48E-06	1.73E-06				0.286601797	0.000123139	6.08E-06	0.014151566	3.02E-06	0.000581715
993	ATAAAAGCCCCAGAACTACAGAAATGTAGTTGACGAGGAGGAGGTTTAACGAATTTTCGGCGGGTGCCTCCAAA	3	G9C,T49A,A64G
994	ATAAAAGCGCCAGAACTACAGAAATGTAGTGGACGAGGTGGAGGTTTGTCGAATTTTCGGCGGATGCCTCCAAA	3	T31G,A39T,A48G
995	ATAAAAGCGCCAGAACTACAGAAATGTAGTTGACGAGGAGGCGGTTTATAGATTTTTCGGCGGATGCCTCCAAA	3	A42C,C50A,A53T
996	ATAAAAGCGCCAGAACTACAGAAATGTAGTTGACGAGGATGAGGTTTATCGAATTTTCGGCGGATGCCTTCAAA	2	G40T,C70T	0.001860896	0.000197632	0.001860896	0.001321576	0.000132165	0.001321576	0.000566169	6.52E-05	0.000566169	0.000139169	1.38E-05	0.000139169	5.55E-05	7.23E-06	5.55E-05	0.002351808	0.000387324	2197.929826	509.954247	1.070010671	0.186089561	0.0336158	0.01	0.055357767	0.016727247	0.00348855
997	ATAAAAGCGCCATAACTACAGAAATGTAGTTGACGAGGAGGAGGTTCACCGAATTTTCGGAGGACGCCTCCAAA	5	G13T,T47C,T49C,C61A,T65C
998	ATAAAAGCGCCAAAACTACAGAAATGTAGTTGACGAGGAGGAGGTTTATCGAATTTTCGGCGGATGCGTCCAAA	2	G13A,C68G	2.92E-06	2.47E-05		2.34E-05	1.82E-05	2.34E-05	1.92E-05	1.41E-05	1.92E-05	1.57E-05	1.57E-05		3.83E-06	4.84E-05		1.81E-05	4.97E-06				0.003085326	0.006161319	0.000945333	0.000473383	3.63E-05	9.88E-05
999	ATAAAAGCGTCCGAACTACAGAAATGTAGTTGACGAGGAGGAGGTTTATCGGATTTTCGGCTGATGCCTCCAAA	4	C10T,A12C,A52G,G62T
1000	ATAAAAGCGCCAGCACTACAGAAATGTAGCTGACGAGGAGGAGGTTTATCGAATTTTCGACGGATGCCTCCAAA	3	A14C,T30C,G60A
1001	ATAAAAGCGCGAGAACTACAGAAATGTAGTTGACGAGGAGGAGGTATATCGAATTTTCGGCGGATGCCTCCAAA	2	C11G,T46A	1.00E-06		1.00E-06	1.00E-06	0.000389353	1.00E-06				1.00E-06		1.00E-06	1.00E-06		1.00E-06						0.134153651	0.000290861	7.45E-06	0.003438072	3.69E-06	9.06E-05
1002	ATAAAAGGGCCAGAACTACAGAAATGTAGTTGACGAGGAGGCGGTTTATCGAATTTTCGGCGGATGCCTCCAAA	2	C8G,A42C	1.00E-06	0.000266117	1.00E-06	1.00E-06	0.000127186	1.00E-06	1.00E-06		1.00E-06	1.00E-06		1.00E-06	1.00E-06		1.00E-06						1	0.082721778	1.00E-06	1.21E-05	6.97E-05	1.40E-06
1003	ATAAAAGCGCTAGAACTACAGAAATGTAGTTGAAGATGAGGAGGTTTATCGAATTTACGGCGGATGCCTCCAAA	4	C11T,C34A,G37T,T57A
1004	ATAAAAGGGCCTGAACTACAGAAATGTAGTTGACGAGGAGGAGGTTTATCGAATGTTCGGCGGATGCCTCCAAA	3	C8G,A12T,T55G
1005	ATAAAAGCACCAGCACTACAGAAATGTAGTTGACGAGGAGGATGTTTATCGAATTTTCGCCGGATGCCTCCAAA	4	G9A,A14C,G43T,G60C
1006	ATAAAAGCGCTAGACCTACAGAAATGTAGTTGACGAGGAGGAGGTTTATCAAATTTTCGGCGGATGCCTCCAAA	3	C11T,A15C,G51A
1007	ATAAAAGCGCCAGAGCTACAGAAATGTAGTTGATGAGGAGGTGGTTTATCGAATTTTCGGCGGAAGCATCCAAA	5	A15G,C34T,A42T,T65A,C68A
1008	ATAAAATCGCCAGAACTACAGAAATGTAGTTGACGTGGAGGAGGTTTATCGAATTTACGGCGGATGCCTCAAAA	4	G7T,A36T,T57A,C71A
1009	ATAAAAGCGCCAGAAGTACAGAAATGTAGTTCACGAGGAGGAGGTTTATCGAATTTTCGGCGGATGCCTCCAAA	2	C16G,G32C	8.49E-05	1.00E-05	8.49E-05	4.67E-05	9.81E-06	4.67E-05	5.73E-06	1.41E-05		6.61E-06	2.69E-05		1.70E-06	0.000163335		0.00012434	1.56E-05	4551.174809	1360.305441	0.027320444	0.00998127	0.822099655	0.008502104	0.000103226	0.000299847	1.37E-06
1010	ATAAAAGCGCCATCACTACAGAAATGTAGTTGACGAGGAGGAGGTTTATCGAATTTTCGGCGGATGCCTCCAAA	2	G13T,A14C	0.000110245	1.96E-05	0.000110245	4.71E-05	9.65E-06	4.71E-05	9.97E-06	1.14E-05		1.01E-05	2.87E-05		3.49E-06	4.62E-05		0.000210339	2.84E-05	8962.746817	1919.280319	0.023468128	0.059383371	0.011358284	0.001856498	0.009706141	5.80E-05	0.000238537
1011	ATAAAAGCGCCAGAACTACAGAAATGTAGTTGACGCGGAGGCGGTTTATCGAATTTTCGGCGGATGCCTCCAAA	2	A36C,A42C	1.00E-06		1.00E-06	5.22E-06	6.07E-05		1.25E-05	3.04E-05		1.00E-06		1.00E-06	1.00E-06		1.00E-06						0.700661936	0.082721778	1.43E-06	1.21E-05	1.51E-05	1.40E-06
1012	ATAAAAGCGCCTGAACTACAGAAATGTAGTTCACGAGGAGGAGATTTATCGAATTTTCGGCGGAGGCCTCCAAA	4	A12T,G32C,G44A,T65G
1013	ATAAAAGCGCCAGAAATACAGAAATGTAGTTGACGAGGAGGAGGTTTATCGAATTTTCGGCGGATGCATCCAAA	2	C16A,C68A	5.74E-06	2.60E-05		2.23E-05	1.59E-05	2.23E-05	2.15E-05	2.15E-05		0.000792062			1.26E-06	5.88E-05		1.91E-05	5.75E-06				0.002135431	0.012844311	0.002687393	0.000446792	8.50E-05	7.54E-05
1014	ATAAAAGCGCCAGTACTACAGAAATGTAATTGACGAGGAGGAGGTTTATCGAATTTTCGGCGGATGCCTCCAAA	2	A14T,G29A	0.000665093	0.000107144	0.000665093	0.000367644	5.14E-05	0.000367644	0.000136736	1.68E-05	0.000136736	4.16E-05	9.97E-06	4.16E-05	1.54E-05	1.40E-05	1.54E-05	0.000880242	5.14E-05	3416.007125	288.756801	0.257681477	0.046420393	0.095407077	0.014327608	0.006971109	0.000467724	0.000228365
1015	ATAAAAGCGCCAGAAATACAGAAATGTAGTAGCCGAGGAGGAGGTTTATCGAATTTTCGGCGGATGCCTCCAAA	3	C16A,T31A,A33C
1016	ATAAAAGCGCCATAACTACAGAAATGTAGTTGACGAGGAGGAGGTTTATTGAATTTACGGCGGATGCCTCCAAA	3	G13T,C50T,T57A				1.36E-06	0.000103984
1017	ATAAAAGCGCCAGAACTACAGAAATGTAGTTGACGAGGAGGAGGTTTATCGAATTTTCGGCGGATGTATCCAAA	2	C67T,C68A	2.96E-05	8.66E-06	2.96E-05	5.66E-05	7.55E-06	5.66E-05	4.09E-05	9.84E-06	4.09E-05	2.18E-05	1.34E-05	2.18E-05	6.20E-06	2.89E-05		4.58E-05	9.19E-06				0.001377616	0.066266042	0.021491599	0.000446792	0.000867958	7.54E-05
1018	ATAAAAGCGCTAGAACTACAGAAATGTAGTTGCCGAGGAGGAGGTTTATCGAATTTTCGGCGGATGCCTCCAAA	2	C11T,A33C	9.65E-06	1.57E-05		3.93E-06	2.11E-05		2.68E-06	5.83E-05		1.00E-06	0.000150158	1.00E-06	1.27E-06	7.79E-05		1.80E-05	2.69E-06	8711.46439	2593.443977	0.002071814	0.003291265	0.024436079	0.002932848	0.000395022	9.81E-05	6.79E-06
1019	ATAAAAGCGCCTGAACTACAGAAATGTAGTTGACGATGACGAGGTTTATCGAATTTTCGGCGGATGCCTCCAAA	3	A12T,G37T,G40C
1020	ATAAAAGCGCCAGAACTACAGAAATGTAGTTTACGAGGAGGAGGTTTATCGAATTTTCGGCGGTTGCCTCCAAA	2	G32T,A64T	1.65E-06	4.95E-05		3.19E-06	7.85E-05		1.00E-06	0.000327277	1.00E-06	1.00E-06	0.000158469	1.00E-06	1.80E-06	9.20E-05		2.03E-06	4.29E-07				0.001582726	0.011737406	0.00104463	0.000140863	1.41E-05	2.19E-06
1021	ATAAAAGCGCCAGAACTACAGAAATGTAGTAGACGAGGAGGAGGTTTATCGAATTTTCAGAGGATGCCTCCAAA	3	T31A,G59A,C61A
1022	ATAAAAGCGCCAGAACTACAGAAATGTAGTAGACGAGAAGGAGGTTTATCGAATTTCCGGCGGATGCCTCGAAA	4	T31A,G38A,T57C,C71G				6.08E-06	6.02E-05
1023	ATAAAAGCGCCAGAACTACAGAAATGTAGTTGACGAGGAGGAGGTTTATCGAATTTGCGGCTGATGCCTCCAAA	2	T57G,G62T	1.46E-06	9.01E-05		1.00E-06	0.000450088	1.00E-06	6.12E-06	6.67E-05		3.57E-06	8.08E-05		1.00E-06	0.000603828	1.00E-06	4.19E-06	1.55E-06				0.017157776	1.460987822	8.52E-05	1.00E-06	1.55E-06	3.32E-05
1024	ATAAAAGCGCCAGAACTACAGAAATGTAGTTGTCGAGGAGGAGGTTTATCGAATTTTCGGCGGCTGCCTCCAAA	2	A33T,A64C	1.00E-06		1.00E-06	1.33E-06	7.42E-05		1.00E-06		1.00E-06	1.00E-06		1.00E-06	1.00E-06	0.000898533	1.00E-06						0.009046084	0.006349415	0.000110545	0.000157495	1.43E-06	2.79E-06
1025	ATAAAAGCGCCAGAACTACAGAAATGTAGTTGACGAGAAGGAGGTTTATCGAATTTTCGGCGGATGTCTCCAAA	2	G38A,C67T	1.00E-06	0.001025216	1.00E-06	3.25E-06	6.90E-05		7.75E-06	3.56E-05		4.02E-06	6.51E-05		2.25E-06	0.000106745		7.02E-06	1.82E-06				0.404899104	4.65E-05	2.47E-06	0.021491599	4.77E-06	0.000867958
1026	ATAAAAGCGCCAGAACTACAGAAATGTAGTTGACGAGGAGGGGGTTTTTCGGATTTTCGGCGGATGCCTACAAA	4	A42G,A48T,A52G,C70A				1.00E-06	0.000427001	1.00E-06
1027	ATAAAAGCGCCAGAACTACAGAAATGTAGTTGGCGAGGTGGAGGTTTATCGAATTTTCGGCGTATGCCTCCAAA	3	A33G,A39T,G63T
1028	ATAAAAGCCCCAGAACTACAGAAATGTAGTTGACGAGGAGGAGGTTTATCGAATTTTCGGCGGATTCCTCCAAA	2	G9C,G66T	1.00E-06	0.000182292	1.00E-06	1.00E-06	0.000680812	1.00E-06	1.00E-06		1.00E-06	1.00E-06	0.000435187	1.00E-06	1.00E-06	0.000331893	1.00E-06						1	0.000444532	1.00E-06	0.002249559		6.27E-05
1029	ATAAAAGCGCCAGAACTACAGAAATGTAGTTGACGTGGAGGAGGTTTGTCGAATTTTCGGCGGATTCCTCCAAA	3	A36T,A48G,G66T
1030	ATAAAAGCGCCAGAACTACAGAAATGTAGTTGACGAGGAGGAGTTTTATCGAATTTTCGGCGGATGCCCCCAAA	2	G44T,T69C	4.00E-06	5.33E-05		8.52E-06	4.32E-05		1.00E-06		1.00E-06	1.00E-06		1.00E-06	1.60E-06	6.39E-05							0.011917199	0.00035353	0.000335242	0.011300708	6.65E-06
1031	ATAAAAGCGCCAGAACTACAGAAATGTAGTTGACGAGGATGAGGTTTATCGAATTTTCGGTGGATGTCTCCAAA	3	G40T,C61T,C67T
1032	ATAAAAGCGCCAGAACTACAGAAATGTAGTTGACGAGGAGGAGGTTTATCGAATTCTCGGCGGTTGCCTCCAAA	2	T56C,A64T	2.90E-06	3.32E-05		1.83E-06	5.78E-05		1.00E-06	0.000222021	1.00E-06	2.19E-06	0.000114786		1.00E-06		1.00E-06	3.28E-06	8.59E-07				0.000655749	0.020557539	0.00441601	0.000140863	0.000108428	2.19E-06
1033	ATAAAACCGCCAGAACTACAGAAATGTAGTTGACGCGGAGGAGGTTTATCGAATTTTCGGCGGATGCCTCCAAA	2	G7C,A36C	1.00E-06		1.00E-06	1.00E-06		1.00E-06	1.00E-06	0.000118495	1.00E-06	1.00E-06		1.00E-06	1.00E-06	0.000262742	1.00E-06						1	0.700661936	1.00E-06	1.43E-06		1.51E-05
1034	ATAAAAGCGCCAGAACTACAGAAATGTAGTTGACGAGGAGGACGTTTATCGAAGTTTCGGCGGATGCCTCCAAA	2	G43C,T54G	1.02E-06	0.000136311		1.26E-06	8.07E-05		1.00E-06		1.00E-06	1.00E-06		1.00E-06	1.00E-06		1.00E-06						0.501424758	1.99E-05	2.03E-06	0.051080192	7.91E-06	0.002616649
1035	ATAAAAGCGCGAGAACTACAGAAATGTAGTTGACGAGGAGGAGGTGTATCGAATTTTCGGCGGATGCCTCCAAA	2	C11G,T46G	1.62E-06	0.000125965		1.00E-06		1.00E-06	1.00E-06	0.001979378	1.00E-06	1.00E-06		1.00E-06	1.00E-06	0.000107304	1.00E-06						0.217039877	0.000167723	7.45E-06	0.009645962	3.69E-06	0.000256037
1036	ATAAAAGCGCCAGAACTACAGAAATGTAGGTGACGAGGAGGAGGTTTTTCGAATTATCGGCGTATGCCTACAAA	5	T30G,A48T,T56A,G63T,C70A
1037	ATAAAAGCGCCAGAACTACAGAAATGTAGTTGACGAGGAGGAGGTTTATCGAATCTTCGGCGGATGCGTACAAA	3	T55C,C68G,C70A
1038	ATAAAAGCGCCAGAACTACAGAAATGTAGTCGACGAGGAGTAGGTTTATCGAATTTTCGACGGATGCTTCCAAA	4	T31C,G41T,G60A,C68T
1039	ATAAAAGCGCCTGAATTACAGAAATGTAGTTGACGAGGAGGAGGTTTATCGAGCTTTCGGCGGATGCCTCCAAA	4	A12T,C16T,A53G,T54C
1040	ATAAACGCGCCAGAACTACAGAAATGTAGTTGACGAGGAGGAGGTTTCTCGAATTTTCGGCGGATGCTTCCAAA	3	A6C,A48C,C68T	1.00E-06		1.00E-06										1.00E-06		1.00E-06
1041	ATAAAAGCGCCATAACTACAGAAATGTAGTTGACGAGGAGGAGGTATATCGAATTTTCGGCGGATGCCTCCAAA	2	G13T,T46A	2.96E-05	9.41E-06	2.96E-05	2.81E-05	1.20E-05	2.81E-05	1.32E-05	3.28E-05		3.04E-06	0.000129685		1.25E-06	9.68E-05		3.16E-05	1.55E-06	479.3552442	204.0512069	0.065976294	0.015935901	0.008605104	0.001856498	0.003438072	5.80E-05	9.06E-05
1042	ATAAAAGCGCCAGTACTACAGAAATGTATTTGACGAGGAGGAGGTTTATCGAATTTTCGGCGGATGCCTCCAAA	2	A14T,G29T	0.000380833	3.23E-05	0.000380833	0.000222385	1.97E-05	0.000222385	0.000104369	9.69E-06	0.000104369	3.57E-05	7.19E-06	3.57E-05	2.02E-05	9.51E-06	2.02E-05	0.000435035	4.62E-05	2037.433501	403.6829929	0.213520843	0.026580369	0.050324588	0.014327608	0.007567535	0.000467724	0.000238896
1043	ATAAAAGCGCCAGAACTACAGAAATGTAGTTGACGAGGAAGAGGTTTATCGAATTTTCGTCGGATGCCTCCAAA	2	G40A,G60T	1.00E-06	0.000144337	1.00E-06	1.00E-06		1.00E-06	1.00E-06		1.00E-06	1.00E-06	0.000145684	1.00E-06	1.00E-06	0.000511216	1.00E-06						9.70E-05	0.916073227	0.010314111	1.09E-06	0.00063293	9.45E-06
1044	ATAAAAGCGCTATAACTACAGAAATGTAGTTGACGGGGAGGAGGTTTATCGAATTTTCGCCGGATGCCTCCAAA	4	C11T,G13T,A36G,G60C
1045	ATAAAAGCGCCAGAACTACAGAAATGTATTAGACGAGGAGGAGGTTTATCGAATTTTCGGCGGATGCCTCCAAA	2	G29T,T31A	0.003688701	0.000516451	0.003688701	0.001896201	0.000443324	0.001896201	0.000947487	0.000183057	0.000947487	0.000159454	3.58E-05	0.000159454	9.58E-05	1.58E-05	9.58E-05	0.004804853	0.001661267	3263.519644	1588.340108	1.472291825	0.487437538	0.129077824	0.007567535	0.02857734	0.000238896	0.001153955
1046	ATAAAAGCGCCAGTACTACAGAAATGTAGTCGACGAGGAGGAGGCTTATCGAATTTTCGGCGGATGCCTCTAAA	4	A14T,T31C,T45C,C71T
1047	ATAAAAGCGCCAGAACTACAGAAATGTAGTTGACGAGGGGGAGGTTCATCGAATTTCCGGCGGATGCCTCCAAA	3	A39G,T47C,T57C
1048	ATAAAAGCGCCGGAACTACAGAAATGTAGTTGACTAGGAGTAGGTTTATCAAATCTTCGGCGGATGCCTCCAAA	5	A12G,G35T,G41T,G51A,T55C	5.18E-06	7.23E-05		1.54E-06	0.000238179		3.99E-06	0.000107343		1.00E-06	0.000947938	1.00E-06	1.00E-06		1.00E-06	5.10E-06	7.75E-07
1049	ATAAAAGCGCCAGAATTACAGAAATGTAGTTGACGAGGAGGAGGTTTATGGAATTTTCGGCGGATGCCTCCAAA	2	C16T,C50G	2.00E-05	1.60E-05	2.00E-05	0.000798983	0.000411831	0.000798983	4.35E-05	1.27E-05	4.35E-05	3.28E-05	1.37E-05	3.28E-05	4.26E-05	1.34E-05	4.26E-05						0.000437159	0.049002241	0.045776271	0.000408379	0.002179472	5.84E-05
1050	ATAAAAGCGCGAGAACTACAGAAATGTAGCTGAGGAGGAGGAGGTTTATCGTATTTTCGGCGGATGCCTCCAAA	4	C11G,T30C,C34G,A52T
1051	ATAAAAGCGCCAGAACTACAGAAATGTAGTTGACGAGGAGGAGGTTTATCGAGTTTTCGGCGGATGCTTCCAAA	2	A53G,C68T	0.005544634	0.001190083	0.005544634	0.002385789	0.000521716	0.002385789	0.003986608	0.000644415	0.003986608	0.000340022	7.72E-05	0.000340022	0.000296076	4.80E-05	0.000296076	0.004722027	0.003403689				0.086727607	0.55446355	0.063931594	0.009999998	0.002921405	0.005755817
1052	ATAAAAGCGCCAGAACTACAGAAATGTAGTTGACGAGTAGGAGGGTTATCGAATTTTCGGCGGATGTCTCCAAA	3	G38T,T45G,C67T	1.00E-06		1.00E-06	6.88E-06	5.95E-05								1.00E-06	0.001328272	1.00E-06
1053	ATAAAAGCGCCAGAACTACAGAAATGTAGTTGACGAGGCGAAGGTTTATCGAATTCTCGGCGGTTGCCTCCAAA	4	A39C,G41A,T56C,A64T
1054	ATAAAAGCGCCAGAACTACAGAAATGTAGGTGACGAGGAGGAGGTTTATCGAATTTTCGGCGGATGCGTCCAAA	2	T30G,C68G	2.71E-05	1.27E-05	2.71E-05	3.26E-05	1.18E-05	3.26E-05	2.76E-05	2.03E-05	2.76E-05	1.67E-05	1.53E-05	1.67E-05	6.44E-06	3.99E-05		3.09E-05	2.17E-06	119.5602476	57.46385963	0.25864715	0.001722301	0.057161772	0.015711184	0.000473383	0.000581796	9.88E-05
1055	ATAAAAGCGCCAGTACTACAGAAATGTAGTTGACGAGGAGGAGGTTTATCGAATTTTCGGCGGATGCTTCTAAA	3	A14T,C68T,C71T
1056	ATAAAAGCGCCAGAACTACAGAAATGTAGTTGACGAGGAGGAGGTTAAACGAATTTTCGGCGGATGCCACCAAA	3	T47A,T49A,T69A
1057	ATAAAAACGCCAGAACTACAGAAATGTAGTTGACGAGGAGGAGGTTTATCGAACTTTCGGCGGATGCCTCCAAA	2	G7A,T54C	1.48E-05	1.29E-05	1.48E-05	2.50E-05	1.44E-05	2.50E-05	1.21E-06	0.000250695		2.66E-06	7.61E-05		1.79E-06	5.97E-05		1.94E-05	3.62E-06				0.472220913	0.00028972	3.13E-05	0.050963543	1.06E-06	0.002645116
1058	ATAAAAGCGCCAGAACTACAGAAATGTAGTTGACGAGGAGGAGGTTTATCGAATTTTCGGAGGATGCCGCCAAA	2	C61A,T69G	1.13E-06	9.19E-05		5.53E-06	4.17E-05		5.34E-06	3.80E-05		7.93E-06	3.45E-05		1.00E-06	0.000118226	1.00E-06	5.98E-06	1.41E-06				0.429568229	0.00241382	2.63E-06	0.000467451	7.84E-06	7.83E-05
1059	ATAAAAGCGCCAGCACTACAGAAATGTAGTTGCCGAGGAGGAGGTTTTTCGAATTTTCGGCGGATGCCTCCAAA	3	A14C,A33C,A48T
1060	ATAAATGGGGCAGAACTACAGAAATGTAGTTGACGAGGAGGAGGTTTATCGAATTTTCGGCGGATGCCTCCAAA	3	A6T,C8G,C10G	1.00E-06		1.00E-06	1.00E-06		1.00E-06
1061	ATAAAAGCGCCATAACTACAGAAATGTAGTTGACGAAGAGGAGGTTTATCGAATTTTCGGCGGATGCCCCCAAA	3	G13T,G37A,T69C
1062	ATAAAAGCGCCAGAACTACAGAAATGTAGTGGAGGAGGAGGAGGTCTATCGAATTTTCGGCGGATGTCTCCAAA	4	T31G,C34G,T46C,C67T				1.00E-06	0.002625873	1.00E-06
1063	ATAAAACCGCGGGAACTACAGAAATGTAGTTGACGAGGTGGAGGTTTATCGAATTTTCGGCGGATGCCTCCAAA	4	G7C,C11G,A12G,A39T
1064	ATAAAAGCGCCAGAACTACAGAAATGTAGTTGACGAGGAGGAGGTTTATCGAACTTTCGGCGGATGCGCCCAAA	3	T54C,C68G,T69C				1.68E-05	3.20E-05		1.61E-05	2.40E-05		2.66E-06	4.96E-05
1065	ATAAAAGCGCCAAAACTACAGAAATGTAGCTGACGAGGAGGAGGTTTATCGAATTTTCGGCGGATGCCTCCAAA	2	G13A,T30C	0.000510079	9.06E-05	0.000510079	0.000510881	9.17E-05	0.000510881	0.000158117	3.16E-05	0.000158117	2.77E-05	2.72E-05	2.77E-05	6.50E-06	4.52E-05		0.000676369	0.000143541	2008.592218	826.5721209	0.336738084	0.539576188	1.292872996	0.000945333	0.000394532	3.63E-05	6.50E-06
1066	ATAAAATCGCCAGAACTACAGAAATGTAGTTGCCGAGGAGGAGGTTTATCGAATTTTCGGCGGATGCGTCCAAA	3	G7T,A33C,C68G
1067	ATAAAAGCGCCCGAACTACAGAAATGTAGTTGACAAGGAGGAGGTTTATCGAATTTTCGGCGGATGCCTCCAAA	2	A12C,G35A	1.00E-06	0.000141615	1.00E-06	1.00E-06		1.00E-06	1.00E-06		1.00E-06	1.00E-06		1.00E-06	1.00E-06		1.00E-06						2.54E-05	1	0.039294701	1.00E-06	0.001333912	1.75E-05
1068	ATAAAAGCGCCAGAACTACAGAAATGTAGTTGAAGAGGAGGAGGTTTATGGAATTTTCGGCGGATGCCTCCAAA	2	C34A,C50G	1.70E-05	1.43E-05	1.70E-05	2.38E-05	2.05E-05	2.38E-05	0.0004482	0.000209964	0.0004482	5.90E-05	1.56E-05	5.90E-05	3.09E-05	1.65E-05	3.09E-05	3.35E-05	1.76E-05				4.556748068	0.041590375	3.73E-06	0.000408379	3.50E-06	5.84E-05
1069	ATAAAAGCGCCAGAACTACAGAAATGTAGTTGACGAGGAGGAGGTGTATCGAATTTACGGCGGATTCCTCCAAA	3	T46G,T57A,G66T
1070	ATAAAAGTGCCAGAACTACAGAAATGTAGTTGACGATGAGGAGGTTAATCGAATTTTCGGCGGATGCCTCCAAA	3	C8T,G37T,T47A
1071	ATAAAAGCGCCAGAACTACAGAAATGTAGTTGACCAGGAGGAGTTTTATCGAATTTTCGGCGGATGCCTCCAAA	2	G35C,G44T	1.00E-06		1.00E-06	1.68E-06	6.22E-05		1.00E-06		1.00E-06	1.00E-06		1.00E-06	1.00E-06		1.00E-06						1	0.002982921	1.00E-06	0.000335242	2.99E-05	6.65E-06
1072	ATAAAAGCGCCAGAACTACAGAAATGTAGTTGAGGAGGAGGAGGTTTATCGAATTTACGGGGGATGCCTCCAAA	3	C34G,T57A,C61G
1073	ATAAAAGCGCCAGAACTACAGAAATGTAGTTGACGAGGAGGAGGTTTATCGAATTTTAGGCGTATGCCTCCAAA	2	C58A,G63T	2.86E-06	8.04E-05		1.00E-06		1.00E-06	1.00E-06		1.00E-06	1.00E-06		1.00E-06	1.00E-06		1.00E-06						0.004294551	2.857312571	0.000665334	1.00E-06	2.25E-05	3.45E-05
1074	ATAAAAGCGCCTGAACTACAGAAATGTAGTCGACCAGGAGTAGGTTTATCGAATTTTCGGCGGATGCCTCCAAA	4	A12T,T31C,G35C,G41T
1075	ATAAAAGGGCCAGAAATACAGAAATGTAGTTGACGAGGAGGAGGTTTATCGAATTTTCGGCGGATGCCTCCAAA	2	C8G,C16A	1.00E-06		1.00E-06	1.00E-06		1.00E-06	1.00E-06		1.00E-06	1.00E-06		1.00E-06	0.003716866								1	0.000372108	1.00E-06	0.002687393	6.97E-05	8.50E-05
1076	ATAAAAGCGCCAGAACTACAGAAATGTAGTTGACGAGCAGGAGGTTTATCGACTCTTCGGCGGATGCGTCCAAA	4	G38C,A53C,T55C,C68G
1077	ATAAAAGCGCCAGAACTACAGAAATGTAGTTGACGACGAGGAGGTTTATCGAATTTTCGGCGGATGCCTCTAAA	2	G37C,C71T	3.23E-05	8.19E-06	3.23E-05	2.55E-05	9.52E-06	2.55E-05	1.85E-05	1.84E-05	1.85E-05	7.46E-06	2.22E-05		4.06E-06	2.60E-05		3.39E-05	1.25E-06	662.1040207	144.510768	0.051193267	0.686304891	0.00058496	4.71E-05	0.055289516	8.47E-07	0.002677265
1078	ATAAAAGCGCCAGATCTACAGAAATGTAGTTGACGAGGAGGAGGTTGATCGAATTTTCGGCGGATGCCTCCAAA	2	A15T,T47G	0.000652515	7.70E-05	0.000652515	0.000473189	5.76E-05	0.000473189	0.000238045	2.73E-05	0.000238045	8.04E-05	1.27E-05	8.04E-05	5.10E-05	1.14E-05	5.10E-05	0.000702551	0.0001195	1160.50941	359.3138328	0.605381724	0.077040979	0.046109051	0.008469717	0.014151566	0.00023906	0.000581715
1079	ATAAAAGGGCCAGTACTACAGAAATGTAGTTGACGAGGAGGAGGTTTATCGAATTTTCTGCGGATTCCTCCAAA	4	C8G,A14T,G59T,G66T
1080	ATAAAAGCGCCAGTACTACAGAAATGTAGTTGACGAGGAGGAGGTTTGTCGAATTTTCGGTGGTTCCCTCCAAA	5	A14T,A48G,C61T,A64T,G66C				4.19E-06	7.67E-05					2.63E-06	0.000114935
1081	ATAAAAGCGCCAGAACTACAGAAATGTAGTTGACGAGGCGGAGGTTTATCGAATTTTCGGCGGATGCCTCCAAA	1	A39C	0.007524027	0.000191297	0.007524027	0.005908484	0.000182026	0.005908484	0.002076322	7.23E-05	0.002076322	0.000491282	1.79E-05	0.000491282	0.000187519	3.27E-06	0.000187519	0.009486347	0.00173083	2184.848764	508.8041221	4.341878222	1	1
1082	ATAAAAGCGCCAGAACTACAGAAATGTAGTTGACGAGGATGAGTTTTATCGAATTTTCGGCGGATGCCTCCAAA	2	G40T,G44T	1.33E-06	5.30E-05		4.09E-06	5.88E-05		1.00E-06		1.00E-06	1.00E-06		1.00E-06	1.00E-06		1.00E-06						0.000133498	0.003982133	0.01	0.000335242	0.016727247	6.65E-06
1083	ATAAATGCGCCAGAACTACAGAAATGTAGTTGACGGGGTGGAGGTTTATCGAATTTTCGCCGGATGCCTCCAAA	4	A6T,A36G,A39T,G60C
1084	ATAAAAGCGCCAGATCTACAGAAATGTAGTTGACGAGGAGGAGGTTTACCGAATTTTCGGCGGATGCCTCCAAA	2	A15T,T49C	1.00E-06	0.002305391	1.00E-06	1.37E-06	0.00016348		1.00E-06	0.000142132	1.00E-06	2.88E-06	8.38E-05		1.00E-06	0.000343206	1.00E-06	2.18E-06	6.77E-07				0.000118068	0.761203038	0.008469717	1.31E-06	0.00023906	2.10E-05
1085	ATAAAAGCGCCAGAACTACAGAAATGTAGTTGACGAGGAGGAGGTATATCTAATTTTCGGCGGATGCCTCCAAA	2	T46A,G51T	1.00E-06		1.00E-06	1.00E-06		1.00E-06	1.00E-06		1.00E-06	1.00E-06	0.000396198	1.00E-06	1.00E-06		1.00E-06						0.000290861	0.784788659	0.003438072	1.27E-06	9.06E-05	9.28E-06
1086	ATAAAAGCGCCAGAACTACAGAAATGTAGTTGACGAGGAGGAGGTTTATCGAATGTTCGGCGCATGCCTCCAAA	2	T55G,G63C	1.77E-06	6.32E-05		1.00E-06	0.000175746	1.00E-06	1.15E-06	0.000208725		1.00E-06		1.00E-06	1.85E-06	8.11E-05							4.05E-05	1.768025111	0.043627919	1.00E-06	0.00212669
1087	ATAAAAGCGCCAGAACTACAGAAATGTAGTTGACGAGGAGGCGGTTTATCGAATTTTCGGCGGATGCCTCCAAA	1	A42C	1.21E-05	1.40E-06	1.21E-05	5.97E-06	3.02E-06	5.97E-06	2.08E-06	5.02E-06		1.00E-06	2.57E-05	1.00E-06	1.00E-06	2.23E-05	1.00E-06	1.83E-05	2.48E-07	5144.258974	191.0106683	0.003558657	1	1
1088	ATAAAGGCGCCAGAACTACAGAAATGTAGTTGACGAGGAGGAGGTTTATCGAATTTTCGGCGGATGACTCCAAA	2	A6G,C67A	9.19E-05	1.62E-05	9.19E-05	4.49E-05	2.66E-05	4.49E-05	2.31E-05	1.32E-05	2.31E-05	6.79E-06	5.00E-05		1.00E-06	0.000307522	1.00E-06	0.000119528	9.00E-06	3126.20832	670.5400294	0.038234029	0.172475971	0.005914573	0.000532782	0.01553656	2.43E-05	0.000761378
1089	ATAAAAGCGCCAGAACTACAGAAATGTAGTTGACGAGGCGGCGGTTTATCGAATTTTCGGCGGATGCCTCCAAA	2	A39C,A42C	5.88E-05	8.29E-06	5.88E-05	4.41E-05	9.63E-06	4.41E-05	3.24E-05	1.52E-05	3.24E-05	4.18E-06	1.77E-05		5.93E-06	3.57E-05		6.31E-05	3.90E-06	890.0841208	268.4300017	0.070934823	0.00781602	4.864697309	0.007524027	1.21E-05	0.000191297	1.40E-06
1090	ATAAAAGCGCCAGAATTACAGAAATGTAGTTGACTAGGAGGAGGTTTATCGAATTTTCGGCGGATGCCTCCAAA	2	C16T,G35T	1.00E-06	0.000705231	1.00E-06	1.47E-06	0.000176012		1.00E-06		1.00E-06	1.00E-06		1.00E-06	1.00E-06		1.00E-06						2.18E-05	1	0.045776271	1.00E-06	0.002179472	3.46E-05
1091	ATAAAAGCGCCAGAACTACAGAAATGTAGTTGACGAGGAGGCGGTTTATCCAATTTCCGGTGGATGCCTCCAAA	4	A42C,G51C,T57C,C61T
1092	ATAAAAGGGCCAGAACTACAGAAATGTAGTTGACGAGGAGGAGGTTCATCGAATTTTCGGCGGATGCCTCCAAA	2	C8G,T47C	1.00E-06		1.00E-06	1.00E-06		1.00E-06	1.00E-06		1.00E-06	1.00E-06		1.00E-06	1.00E-06		1.00E-06						1	0.000266918	1.00E-06	0.003746473	6.97E-05	9.18E-05
1093	ATAAAAGCGCCGGAACTACAGAAATGTAGTTGACGTGGGGGAGGTTTATCGAATTTTCGGCGGATGCCTCCAAA	3	A12G,A36T,A39G
1094	ATAAAAGCGCCAGAACTACAGAAATGTAGTTGACGAGGCGGAGGTTGATCCAATTTTCGGCGGATGCCTCCAAA	3	A39C,T47G,G51C
1095	ATAAAAGCGCCAGAACTACAGAAATGTAGTTGACGAGTAGGAGGTTTATCGAATTACCGGCGGATGCCTCCAAA	3	G38T,T56A,T57C
1096	ATAAACTCGCCGGAACTACAGAAATGTAGTTGACGAGGAGGAGGTTTATCGAATTTTCGGCTGATGCCTCCAAA	4	A6C,G7T,A12G,G62T
1097	ATAAAAGCGCCAGAACTACAGAAATGTAGTTGACGAGTAGGACGTTTATCGAATTTGCGGCGGATGCCTCCAAA	3	G38T,G43C,T57G
1098	ATAAAAGCGCTAGAACTACAGAAATGTAGTTGACGAGGAGGAGGTTTATCGAATTTTCGCCGGATGCCTCCAAA	2	C11T,G60C	1.00E-06		1.00E-06	2.17E-06	0.000168963					1.00E-06		1.00E-06	1.00E-06		1.00E-06						0.000340965	0.543564529	0.002932848	1.84E-06	9.81E-05	8.78E-06
1099	ATAAAAGCGCCAGAACTACAGAAATGTAGTTGACCAGGAGGAGGTTTATCGAATTTTCTGAGGATGCCTCCAAA	3	G35C,G59T,C61A	9.49E-06	5.04E-05		3.39E-06	4.87E-05		1.00E-06		1.00E-06				3.08E-06	6.07E-05
1100	ATAAAAGCGCCAGAACTACAGAAATGTAGTTGACGAGGAGGAGGTTTGTAGAATTTTCGGCGAATGCCTCCAAA	3	A48G,C50A,G63A	1.00E-06	0.00023302	1.00E-06	4.76E-06	7.87E-05		3.50E-06	9.72E-05		1.00E-06		1.00E-06	2.41E-06	6.75E-05		4.16E-06	7.52E-07	29.74354521	27.31767582	0.139847517
1101	ATAAAAGCGCCAGAACTACAGAAATGTAGTTGACAAGGAGGAGGTTTATCGCATTTTCGGCGGATGCCTCCAAA	2	G35A,A52C	1.00E-06		1.00E-06	1.00E-06	0.000252899	1.00E-06	1.00E-06		1.00E-06	1.00E-06		1.00E-06	1.00E-06		1.00E-06						1	0.039075274	1.00E-06	2.56E-05	1.75E-05	1.31E-06
1102	ATAAAAGCGCCAGAACTACAGAAATGTAGTTGACGAGGAGGAGGTTTATCTAATTTACGGCGGATGCCTCCAAA	2	G51T,T57A	1.00E-06	0.000198833	1.00E-06	1.00E-06	0.000257415	1.00E-06	7.85E-06	4.66E-05		1.83E-06	0.000139357		2.22E-06	0.00015764		7.86E-06	2.74E-06				0.784788659	0.003217973	1.27E-06	0.000310755	9.28E-06	6.27E-06
1103	ATAAAAGCGCCAGAACTACAGAAATGTAGTTTACTAGGAGGAGGTTTATCGAGTTTTAGGCGGATGCCTCCAAA	4	G32T,G35T,A53G,C58A				1.00E-06	0.000783302	1.00E-06
1104	ATAAAAGCGCCAGAACTACAGAAATGTAGTTGACTAGGAGGAGGTTTATTGAATTTTCGGCGGATGCCTCCAAA	2	G35T,C50T	1.00E-06		1.00E-06	3.84E-06	5.99E-05		2.54E-06	7.65E-05		1.00E-06		1.00E-06	1.23E-06	7.52E-05							1	0.010049992	1.00E-06	9.95E-05	3.46E-05	1.60E-06
1105	ATAAAAGCGCCAGAACTACAGAAATGTAGTTGACGAGGAGGAGGTTTATCGAATTTTCGGCTAATGCCTCCAAA	2	G62T,G63A	1.00E-06		1.00E-06	1.00E-06	0.000258788	1.00E-06	1.00E-06		1.00E-06	1.00E-06		1.00E-06	1.00E-06		1.00E-06						1	1	1.00E-06	1.00E-06	3.32E-05	5.06E-05
1106	ATAAAAGCGCCAGAACTACAGAAATGTAGTTGACGAGCAGGAGGTTTATCGAATTTTCGGCGGATGCCTCCAAA	1	G38C	3.82E-06	6.25E-06		2.95E-06	1.18E-05		2.45E-06	1.09E-05		1.00E-06	3.17E-05	1.00E-06	2.43E-06	1.37E-05		3.43E-06	3.76E-07				1	1
1107	ATAAAAGCGCCAGAACTACAGAAATGTAGTTGACGAGGACGAGGTTTATCGAATTTTCGGTGGATGCCTCCAAA	2	G40C,C61T	2.85E-06	4.91E-05		5.41E-06	4.92E-05		1.00E-06	0.000193421	1.00E-06	1.00E-06	0.001434234	1.00E-06	1.00E-06	0.000233961	1.00E-06	4.08E-06	8.84E-07				0.000285056	0.239457674	0.01	1.19E-05	0.009019731	1.39E-06
1108	ATAAACGCGCCAGAACTACAGAAATGTAGTTGACGAGGAGGAGGTTTATCGTATTTTCGGCGTAGGCCTCAAAA	5	A6C,A52T,G63T,T65G,C71A
1109	ATAAAAGCGCCAGAACTAAAGAAATGTAGTTGACGAGGAGGAGGTTTATCGAATTTTCGGCGGATGCCTCCAAA	1	C19A	0.027516506	0.00456064	0.027516506	0.010970141	0.002066462	0.010970141	0.00758047	0.000991149	0.00758047	0.004560745	0.00077943	0.004560745	0.001014704	8.05E-05	0.001014704	0.016537392	0.004505059	610.1283253	221.4637561	27.10477685	1	1
1110	ATAAAAGCGCCAGAACTACAGAAATGTAGTTGTCGAGGAGGAGGTTTATCGAAATTTCGGCGGATGCCTCCAAA	2	A33T,T54A	0.00011669	1.57E-05	0.00011669	7.03E-05	1.19E-05	7.03E-05	6.35E-05	1.65E-05	6.35E-05	1.20E-05	2.60E-05		1.36E-06	0.000112786		0.000116165	2.04E-05	992.7794492	646.4001022	0.117009653	1.055589405	0.002346534	0.000110545	0.049728749	1.43E-06	0.002381465
1111	ATAAAAGCGCCAGAGCTACAGAAATGTAGTTGACGAGGAAGAGGTTTATCGAATTTTCGGCGGATGCCTCCAAA	2	A15G,G40A	0.007128654	0.001989147	0.007128654	0.004752155	0.000964996	0.004752155	0.00207189	0.000485113	0.00207189	0.00075382	0.000159844	0.00075382	0.000315566	8.24E-05	0.000315566	0.007200319	0.001483578	1292.16359	401.0441455	5.572297039	0.129058649	0.691155402	0.055235769	0.010314111	0.002544459	0.00063293
1112	ATAAAAGCGCCAGGACTACAGAAATGTAGTTGACGAGGAGGAGGTTTATCGAATTTTCGCCGGATGCCTCCAAA	2	A14G,G60C	8.98E-06	1.28E-05		4.29E-06	1.50E-05		6.36E-06	2.65E-05		1.00E-06	0.000115229	1.00E-06	1.00E-06	0.000275463	1.00E-06	1.11E-05	3.36E-06	2711.138728	2595.680652	0.004101952	9.95E-05	4.879086627	0.090212755	1.84E-06	0.004798782	8.78E-06
1113	ATAAAAGCGCCAGAACTACAGAAATGTAGTTGGCTCGGAGGAGGTTTATCGAATTTTCGGCGGATGCCTCCAAA	3	A33G,G35T,A36C
1114	ATAAAAGCGCCAGAACTACAGAAATGTAGTTGACGAGGAGGAGGTTTATCGAATTTTCAGCGGATGGCTCCAAA	2	G59A,C67G	5.83E-06	2.01E-05		1.20E-05	1.59E-05		1.36E-05	1.84E-05		1.63E-05	1.25E-05	1.63E-05	2.95E-06	4.10E-05		1.27E-05	2.86E-06				0.078540771	0.004016013	7.42E-05	0.001452091	1.19E-06	3.70E-05
1115	ATAAAAGCGCCAGAACTACAGAAATGTAGTTGACAAGGAGGAGGTTTATCAAATTTTCGGCGGATGCCTCCAAA	2	G35A,G51A	1.00E-06		1.00E-06	6.53E-06	0.000100801		2.96E-06	0.000120891					1.00E-06		1.00E-06						1	0.108403668	1.00E-06	9.22E-06	1.75E-05	2.71E-06
1116	ATAAAAGCGCCAGAAGTACAGAAATGTAGTTGACGTGGAGGAGGTTTATCGAATTTTCGGCGGATGCCTCCAAA	2	C16G,A36T	2.61E-06	7.10E-05		1.00E-06	7.43E-05	1.00E-06	1.00E-06	0.000372458	1.00E-06	1.00E-06	0.000675909	1.00E-06	4.18E-06	6.48E-05							0.000307267	0.339012286	0.008502104	7.71E-06	0.000299847	2.95E-06
1117	ATAAAAGCGCCATAACTACAGAAATGTAGTCGACGAGGAGGAGGTTTATCGAATTTTCGGCGGATGCCTCCAAA	2	G13T,T31C	0.000386911	5.12E-05	0.000386911	0.000297328	3.81E-05	0.000297328	0.000170134	2.78E-05	0.000170134	4.80E-05	2.07E-05	4.80E-05	1.89E-05	1.56E-05	1.89E-05	0.000426772	1.85E-05	1043.710076	113.9088479	0.40889881	0.208408874	0.048085767	0.001856498	0.008046261	5.80E-05	0.000175398
1118	ATAAAAGCGTCAGAACTACAGAAATGTAGTTGACGAAGAGGAGGTTCATCGAATTTTCGACGGATGCCTCCAAA	4	C10T,G37A,T47C,G60A
1119	ATAAAAGCGCCAGAACTACAGAAATGTAGTTGTCGAGGAGGAGGTTTATCGAATTGTCGGCGGATGTCTCCAAA	3	A33T,T56G,C67T
1120	ATAAAAGCGCCAGAACTACAGAAATGTAATTGACGAGGAGGGGGTTTATCGAATTTTCGGCGGATGCCTCCAAA	2	G29A,A42G	0.007573969	0.00214164	0.007573969	0.003078029	0.001149379	0.003078029	0.002272512	0.000831014	0.002272512	0.000587401	0.000149884	0.000587401	0.000250299	4.45E-05	0.000250299	0.005869775	0.002083244	1115.948012	513.1116181	5.259899938	1.086479771	0.118494561	0.006971109	0.063918288	0.000228365	0.003560607
1121	ATAAAAGTGCCAGAAATACAGAAATGTAGTTGACGAGGAGGAGGTGTATCGAATTTTCGGCGGATGCCTCCAAA	3	C8T,C16A,T46G
1122	ATAAAAGCGCCAGAAGTACAGAAATGTAGTTGACGAGGAGGAGGTTTATCGAATTTTCGGCGGATGCCTTCAAA	2	C16G,C70T	0.005212875	0.001029758	0.005212875	0.000560698	8.99E-05	0.000560698	0.000454753	8.01E-05	0.000454753	0.000358926	6.22E-05	0.000358926	0.000110943	1.36E-05	0.000110943	0.000634864	0.000224328	182.0289493	113.5789523	3.48770773	0.613127668	0.094167006	0.008502104	0.055357767	0.000299847	0.00348855
1123	ATAAAAGCGCCAGAACTACAGAAATGTAGTTGACGAGGAGGAGGTTTAACGAATTTTCGGCGGATACCTCCAAA	2	T49A,G66A				1.49E-05	1.97E-05		1.00E-06	0.000127635	1.00E-06	2.32E-06	4.42E-05		1.33E-06	0.000136759
1124	ATAAACGCGTCAGAACTACAGAAATGTAGTTGACGAGCAGGAGGTTTATCGAATTCTCGGCGGATGCCTCCAAA	4	A6C,C10T,G38C,T56C
1125	ATAAAAGCGCCAGAACTACAGAAATGTAGTTGATGAGGAGGAGGTTTCTCGAATTTTCGGCGGATGACTCCAAA	3	C34T,A48C,C67A
1126	ATAAAAACGCCAGAACTACAGAAATGTAGTTGATGAGGAGGAGGTTTATCGAATTTTCGGCGGATGGCTCCAAA	3	G7A,C34T,C67G
1127	ATAAAAGCTCCAGAACTACAGAAATGTAGTTGACGAGGAGGAGGGTTAACGAATTTTCGGCGGATGCCTCTAAA	4	G9T,T45G,T49A,C71T
1128	ATAAAGGCAACAGAACTACAGAAATGTAGTTGACGAGGAGGAGGTTTATCGAATTTTCGGCGGATGCCTCCAAA	3	A6G,G9A,C10A	1.00E-06		1.00E-06				1.08E-06	0.000321944		1.00E-06		1.00E-06	1.00E-06		1.00E-06
1129	ATAAAAGCGCCAGAACTACAGAAATGTAGTTGACGAGGAGGAGGTTTATCGAATTATCGGCGGATGCCTCCAAA	1	T56A	0.02127718	0.000790054	0.02127718	0.007247191	0.00034496	0.007247191	0.004790996	0.000176089	0.004790996	0.00127017	7.39E-05	0.00127017	0.000397359	7.75E-06	0.000397359	0.017094981	0.005257079	1747.027234	653.8571788	9.785182683	1	1
1130	ATAAAAGCGCCAGAATTACAGAAATGTAGTTGACGAGGAGGAGGTTTATCGAATTTTCGTCGGATGCCTCCAAA	2	C16T,G60T	1.22E-06	0.000156893		1.72E-06	9.64E-05		1.00E-06		1.00E-06	1.00E-06		1.00E-06	1.00E-06		1.00E-06						2.68E-05	1.121763164	0.045776271	1.09E-06	0.002179472	9.45E-06
1131	ATAAAAGCGCCAGAACTACAGAAATGTAGTTGACGAGGAGGAGGTGTAGCGAATTTTCGGCGACTGCCTCCAAA	4	T46G,T49G,G63A,A64C				1.00E-06		1.00E-06	1.00E-06		1.00E-06	1.00E-06		1.00E-06
1132	ATAAAAGCGCCGGAACTACAGAAATGTAGTTGACGAGGAGGAGGTTTATCGCATTTTCGGCGGATGCCTGCAAA	3	A12G,A52C,C70G
1133	ATAAAAGCGCCTGAACTACAGAAATGTATTTGACGATGAGGAGGTTTATCGAATTTTCGCCGGATGCCTCCAAA	4	A12T,G29T,G37T,G60C
1134	ATAAAAGCGCCAGAACTACAGAAATGTAGTTAACGAGGAGGAGGTTTATCGAATTTTCGGCGGATGCGTCCAAA	2	G32A,C68G	2.81E-05	9.29E-06	2.81E-05	3.93E-05	1.41E-05	3.93E-05	0.00058554			2.10E-05	1.57E-05	2.10E-05	8.33E-06	2.50E-05		3.18E-05	4.15E-06				0.007548298	0.059329255	0.003720764	0.000473383	7.62E-05	9.88E-05
1135	ATAAAAGCGCCAGAACTACAGAAATGTAGTTGACTAGGAGGAGGTTTATCGAATTTTCGGCGGATGCCTCAAAA	2	G35T,C71A	1.00E-06		1.00E-06	1.00E-06		1.00E-06	1.00E-06		1.00E-06	1.00E-06		1.00E-06	1.00E-06		1.00E-06						1	8.06E-05	1.00E-06	0.012411808	3.46E-05	0.000603352
1136	ATAAAAGCGCTGGAACTACAGAAATGTAGTTGACGAGGAGGAGGTTTATCGAATTTTCGGCGGATGACTCCAAA	3	C11T,A12G,C67A				0.00077103	0.000245625	0.00077103	8.50E-05	2.01E-05	8.50E-05
1137	ATAAAAGCGCCAGAACTACAGAAATGTAGTGGACGAGGAGCAGGTTTATCGAATTTTCGGCGCATGCCTCCAAA	3	T31G,G41C,G63C
1138	ATAAAAGCGCCAGAACTACAGAAATGTAGTTGACGAGGAGGAGGTTTATCGAATTTTCCGCGGATGCCTCCAAA	1	G59C	1.00E-06	1.62E-05	1.00E-06	2.02E-06	1.60E-05		1.00E-06		1.00E-06	1.00E-06	7.74E-05	1.00E-06	1.00E-06		1.00E-06						1	1
1139	ATAAAAGCGCCAGAACTACAGAAATGTAGTAGACGAGGAGGAGGGTTATCGAATTTTCGGCGGATGCCTCCAAA	2	T31A,T45G	0.001937222	0.000485688	0.001937222	0.002028326	0.000328692	0.002028326	0.000882249	0.000142645	0.000882249	0.00016838	3.97E-05	0.00016838	7.39E-05	1.21E-05	7.39E-05	0.002797168	0.000844229	1725.244893	709.5503734	1.621316504	0.067788741	0.200179745	0.02857734	0.009677412	0.001153955	0.000362078
1140	ATAAAAGCGCCACAACTACAGAAATGTAGTTGACGAGGCGGAGGCTTATCGAATTTTCGGCGGATGCGTCCAAA	4	G13C,A39C,T45C,C68G
1141	ATAAAAGCGCCAGTCCTACAGAAATGTAGTTGACGAGGAGGAGGTTTATCGAATTTTCGGCGGATGCCTCCAAA	2	A14T,A15C	8.11E-05	1.14E-05	8.11E-05	5.02E-05	9.31E-06	5.02E-05	3.12E-05	1.35E-05	3.12E-05	1.04E-05	2.72E-05		1.00E-06	0.00021124	1.00E-06	9.41E-05	8.38E-06	1884.404136	509.3552186	0.049948336	0.005662451	0.008704313	0.014327608	0.009320594	0.000467724	0.000255449
1142	ATAAAAGCGCCATAACTACAGAAATGTAGTTGACGAGGAGGAGGTTTATCGAATTTTCGGCGTATGCCTCCAAA	2	G13T,G63T	2.65E-06	0.000112746		5.02E-06	6.01E-05		7.16E-06	3.21E-05		1.41E-06	0.000143824		1.00E-06	0.000155871	1.00E-06	6.63E-06	1.49E-06				0.001426731	2.648722554	0.001856498	1.00E-06	5.80E-05	3.45E-05
1143	ATAAATGCGCCAGGACTACAGAAATGTATTTGACGAGGAGGAGGTTTATCGAATTTTCGGCGGATGCCTCCAAA	3	A6T,A14G,G29T
1144	ATAAAAGCGGCAGAACTACAGAAATGTAGTTGGCGAGGCGGAGGTTTATCGGATTTTCGGCGGAAGCTTCCAAA	6	C10G,A33G,A39C,A52G,T65A,C68T
1145	ATAAAAGCGCCAGAACTACAGAAATGTAGTTGTCGAGGAGGAGGTTTCTCGAATTTTCGGCGGATGCCTCTAAA	3	A33T,A48C,C71T
1146	ATAAAAGCGCCGGAACTACAGAAATGTAGTTGACGAGAAGGAGGTTTATCGAATTTTCGGCGGATGCCTTCAAA	3	A12G,G38A,C70T
1147	ATAAAAGAGCCAGAACTACAGAAATGTAGTTGACGAGGAGGAGGTTTATCGAATTTTCAGGGGGTGCCTCCAAA	4	C8A,G59A,C61G,A64G
1148	ATAAAAGCGCCAGAACTACAGAAATGTAGTTGACGAGGAGGAGGTTTATCGAATTTTCGGCTGATCCCTCCAAA	2	G62T,G66C	1.00E-06		1.00E-06	1.00E-06		1.00E-06	1.00E-06	0.000180063	1.00E-06	1.00E-06	0.000105013	1.00E-06	1.45E-06	0.000156777							1	0.001405277	1.00E-06	0.000711604	3.32E-05	1.79E-05
1149	ATAAAAGCGCCAGAACTACAGAAATGTAGTTGACGAGTAGGAGGTTTATCGGATTTTCGGCGGATGCCTCCAAA	2	G38T,A52G	1.96E-06	9.45E-05		1.00E-06	0.000115291	1.00E-06	2.69E-06	0.000133988		1.00E-06		1.00E-06	2.84E-06	8.38E-05							0.341408912	0.000888231	5.73E-06	0.002203842	6.60E-06	6.22E-05
1150	ATAAAAGCGCCAGAACTACAGAAATGTAGTTGACGAGGAGGAGGTTTATCGATTTTTAGGCGGATGCTTCCAAA	3	A53T,C58A,C68T				6.03E-05	2.01E-05	6.03E-05	9.67E-05	3.22E-05	9.67E-05	1.30E-05	2.45E-05
1151	ATAAAAGCGGCAGAAATACAGAAATGTAGTTGACGAGGAGGAGGTTTATCGAATTTTAGGCGGATGCCTCCAAA	3	C10G,C16A,C58A
1152	ATAAAAGCGCCAGAAGTACAGAAATGTAGTTGTCGAGGAGGAGGTTTGTCGAATTTTCGGCGGATGCCTCCAAA	3	C16G,A33T,A48G
1153	ATAAAAGAGCCACAACTACAGAAATGTAGCTGACGAGGAGTAGGTTTATCGAATTTTCGGCGGATGCCTCCAAA	4	C8A,G13C,T30C,G41T	1.00E-06		1.00E-06	1.00E-06		1.00E-06				1.00E-06		1.00E-06
1154	ATAAAAGCGCCAGATTTACAGAAATGTAGTTGTCCAGGAGGAGGTTTATCGAATTTTCGGCGGATGCCTCCAAA	4	A15T,C16T,A33T,G35C
1155	ATAAAAGCGCCAGAAATACAGAAATGTAGTTGACGAGGAGGAGGTTTATCGAATTTTCGGCGGATGGCTCCAAA	2	C16A,C67G	4.37E-05	8.02E-06	4.37E-05	2.82E-05	1.06E-05	2.82E-05	3.73E-05	1.46E-05	3.73E-05	1.29E-05	1.83E-05		1.49E-06	4.40E-05		4.14E-05	5.25E-06	268.9163205	251.9449325	0.154122297	0.016273572	0.030117591	0.002687393	0.001452091	8.50E-05	3.70E-05
1156	ATAAAAGCGCAAGAGCTACAGAAATGTAGTTGACGAGGAGGAGGTTTTTCGAATTTTCGGCGGATGCCTCAAAA	4	C11A,A15G,A48T,C71A				3.71E-06	0.000120492		5.16E-06	5.22E-05
1157	ATAAAAGCGCCAGAACTACAGAAATGTAGTTGACGAGGAGGAGGTTTATCGAAAATTCGGCCGATGCCTCCAAA	3	T54A,T55A,G62C
1158	ATAAAAGCGCCAGAACTACAGAAATGTAGTTGACGAGGAGGGGGTTTATCGAATTTTCGGAGGATGCCTACAAA	3	A42G,C61A,C70A				1.00E-06		1.00E-06
1159	ATAAAAGGGCCAGAACTACAGAAATGTAGTTGACGAGGAGGAGGTTTATCGTATTTTCGGCGGATGCCTCCAAA	2	C8G,A52T	1.00E-06		1.00E-06	1.00E-06		1.00E-06	1.00E-06		1.00E-06	1.00E-06	0.000551122	1.00E-06	1.00E-06		1.00E-06						1	0.002818011	1.00E-06	0.00035486	6.97E-05	5.45E-06
1160	ATAAAAGCGCCAGAACTACAGAAATGTAGTTGACGAGGAGGAGGTTTATCGAATTTTCGGCGGAAGACTCCAAA	2	T65A,C67A	0.002908503	0.001643743	0.002908503	0.002870003	0.001638117	0.002870003	8.78E-05	7.61E-06	8.78E-05	9.40E-05	8.14E-06	9.40E-05	5.89E-05	6.30E-06	5.89E-05	9.68E-05	1.25E-05	23.36459368	14.74316658	4.142305253	0.579907599	0.187203781	0.005015459	0.01553656	0.000123877	0.000761378
1161	ATAAAAGCTCCAGAACTACAGAAATGTAGTTGACGAGGAGAAGGTTTATCGTATTTTCGGCGGATGTCTCCAAA	4	G9T,G41A,A52T,C67T
1162	ATAAACGCGCCAGAACTACAGAAATGTAGTTGACGAGGAGGAGGTTTATCGAATTTTCGGCGGATCCCTCCAAA	2	A6C,G66C	1.51E-06	0.000190495					1.00E-06		1.00E-06	1.00E-06		1.00E-06	2.57E-06	0.000130546							0.01309418	0.00212405	0.000115432	0.000711604	1.77E-06	1.79E-05
1163	ATAAAAGCGCCAGAACTACAGAAATGTAGTTGACGAGGAGGAGGTTTATCGAATTTTCGGTGGATGCCACCAAA	2	C61T,T69A	6.90E-06	2.22E-05		6.76E-05	1.90E-05	6.76E-05	4.20E-05	1.32E-05	4.20E-05	3.86E-05	1.78E-05	3.86E-05	6.66E-06	2.90E-05		4.43E-05	1.50E-05				0.579672497	0.023111871	1.19E-05	0.000298572	1.39E-06	4.60E-05
1164	ATAAAAGCGCCAGGACTACAGAAATGTAGTTGACGAGGAGGAGGTTTATCGATTTTTCGGCGGATGCCTCCAAA	2	A14G,A53T	0.044581781	0.008607045	0.044581781	0.034227187	0.015489203	0.034227187	0.011002242	0.001313672	0.011002242	0.004815869	0.000761509	0.004815869	0.001422594	0.000151597	0.001422594	0.034899718	0.011567668	1055.871322	454.8085605	33.0530026	0.494184896	1.060874443	0.090212755	0.042023617	0.004798782	0.001755102
1165	ATAAAAGCGCCAGACCTACAGAAATGTAGCTGACGAGGACGAGTTTTATCGAATTTTCGGCGGATGCCTCCAAA	4	A15C,T30C,G40C,G44T
1166	ATAAAAGCGCCAGAACTACAGAAATGTAGTTGACGAGGAGGCGGTTTATCGAATTTTAGGCGGATGCCTCCAAA	2	A42C,C58A	1.00E-06		1.00E-06	3.03E-06	6.69E-05		1.00E-06	0.000246364	1.00E-06	1.00E-06		1.00E-06	1.46E-06	5.86E-05							0.082721778	0.001503004	1.21E-05	0.000665334	1.40E-06	2.25E-05
1167	ATAAAAGCGCCAGAACTACAGAAATGTAGTTGACGAGGAGGATGTTTATCGATTTTTCGGCGGATGCCTCCAAA	2	G43T,A53T	2.07E-05	1.46E-05	2.07E-05	1.34E-05	2.86E-05		1.60E-06	5.02E-05		1.00E-06	0.000252077	1.00E-06	1.98E-06	5.98E-05		2.65E-05	2.23E-06	2755.786472	878.7777103	0.00961265	0.480377631	0.000492702	4.31E-05	0.042023617	1.20E-06	0.001755102
1168	ATAAAAGCGCCAGGACTACAGAAATGTAGTTGACGACGAAGAGGTTTATCGAATTTTCGGCGGATGCCTCCAAA	3	A14G,G37C,G40A
1169	ATAAAAGCGCCAGAAGTACAGAAATGTAGTTGACGAGGAGGAGTCTGATCGAATTTTCGGCGGATGCCTCCAAA	4	C16G,G44T,T45C,T47G
1170	ATAAAAGCGCCAAAACTACAGAAATGTAGTCGACGAGGAAGAGGTTTATCGAATTTTCGGCGGATTCCTCCAAA	4	G13A,T31C,G40A,G66T
1171	ATAAAATCGCCAGAAATACAGAAATGTAGTTGACGAGGAGGAAGTTTATCGAATTTTCGGCGGATGCCTCCAAA	3	G7T,C16A,G43A
1172	ATAAAAGCGCCAGAGCTACAGAAATGTAGTTGACGAGGAGGAGGTTTATCGAATTTTCGGCGGACGCCTCCAAA	2	A15G,T65C	0.000672687	0.000142521	0.000672687	0.000852082	0.000127132	0.000852082	0.000260198	4.97E-05	0.000260198	7.34E-05	2.94E-05	7.34E-05	1.31E-05	1.43E-05		0.000963843	0.000274826	1642.674016	852.2253794	0.586752554	0.012178465	0.954157324	0.055235769	0.000705006	0.002544459	1.57E-05
1173	ATAAAAGCGCCAGGACTACAGAAATGTAGTTGATGTGGAGGAGGTTTATCGAATTATCGGCGGATGCCTCCAAA	4	A14G,C34T,A36T,T56A
1174	ATAAAAGCGCCAGAACTACAGAAATGTAGTTGATGAGGAGGAGGTTTATCGAATTTTCGGCGAATGCCTCCAAA	2	C34T,G63A	1.00E-06		1.00E-06	1.00E-06	0.000963919	1.00E-06	3.23E-06	6.30E-05		1.00E-06		1.00E-06	2.23E-06	0.000147073							1	1	1.00E-06	1.00E-06	2.53E-05	5.06E-05
1175	ATAAAAGCGCCAGAAGTACAGAAATGTAGTTGTCGAGGAGGAGGTTTATCGAATTTTCGGCGGATGCGTCCAAA	3	C16G,A33T,C68G
1176	ATAAAAGCGCCAGAACTACAGAAATGTAGTTGACGAGGAGCAAGTTTATGGAATTTTCGGCGGATGACCCCAAA	5	G41C,G43A,C50G,C67A,T69C													1.00E-06		1.00E-06
1177	ATAAAAGCGCCAGAACTACAGAAATGTAGTTGACGAGCAGGTGGTTTTTCTAATTTTCGGCGGGTGCCTCCAAA	5	G38C,A42T,A48T,G51T,A64G
1178	ATAAAAGCGCCAGCACTACAGAAATGTAGTTGACGAGGAGGAGGTTTATCGCATTTTCGGCGGATGCCTCCAAA	2	A14C,A52C	1.00E-06		1.00E-06	1.35E-06	8.30E-05		1.00E-06	0.000773619	1.00E-06	1.00E-06		1.00E-06	1.00E-06		1.00E-06						0.000103028	0.039075274	0.009706141	2.56E-05	0.000238537	1.31E-06
1179	ATAAAAGCTCCAGAACTACAGAAATGTAGTTGACGAGGAGGAGGTTTAGCGAATTTTCGGCGGATGCTTCCAAA	3	G9T,T49G,C68T
1180	ATAAAAGCGCCGGAACTACAGAAATGTAGTTGACCAGGAGTAGGTTTATCGAATTTTCGGCGGATGCCTCCAAA	3	A12G,G35C,G41T
1181	ATAAAAGCGCCACAACTACAGAAATGTAGTTGATGAGGAGGAGGTTTATCGCATTTTCGGCGGATGCCTCCAAA	3	G13C,C34T,A52C
1182	ATAAAATCGCCAGAACTACAGAAATGTAGTTGAGGAGGAGGAGGTTTATGGAATTTTCGGCGGATGCCTCCAAA	3	G7T,C34G,C50G
1183	ATAAAAGCGCCCGAACTACAGAAATGTAGTTGACGCGGAGGAGGTTTATCGAATTTACGGCGGATGCCTCCAAA	3	A12C,A36C,T57A
1184	ATAAAAGCGCCAGAACTACAGAAATGTAGTCGACGAGGAGGAGGTTTATCGAATTTTCGGCGGATGCCTTCAAA	2	T31C,C70T	0.00999998			0.002843598	0.000739155	0.002843598	0.000731097	6.65E-05	0.000731097	0.000342804	4.12E-05	0.000342804	0.000152262	1.51E-05	0.000152262	0.001008037	0.000306715	249.1049511	126.622701	4.046637676	1.242810706	0.180642754	0.008046261	0.055357767	0.000175398	0.00348855
1185	ATAAAAGCGCCAGAAGTACAGAAATGTAGTTGACGAGGAGGAGGTTTATCGAATTTTCAGCGGATGACTCCAAA	3	C16G,G59A,C67A				3.02E-06	5.18E-05		2.70E-06	0.000137799
1186	ATAAAAGCGCCAGAACTACAGAAATGTAGTTGACGAGGAGGAGGTTTATCGAAATTTCGGCGGATGCCTCCAAA	1	T54A	0.049728749	0.002381465	0.049728749	0.02995702	0.00182224	0.02995702	0.012409332	0.000493366	0.012409332	0.002849123	0.000129636	0.002849123	0.001063781	2.01E-05	0.001063781	0.059059389	0.014897305	2362.358328	676.9825564	25.0001822	1	1
1187	ATAAAAGCGCCAGAACTACAGAAATGTAGTTGACGAGGAGGAGGTTTATCGAATTTTCGGCGGACGCCTCTAAA	2	T65C,C71T	0.000659097	8.00E-05	0.000659097	0.00061695	0.000107391	0.00061695	0.000235759	4.28E-05	0.000235759				8.42E-06	1.64E-05		0.000791624	0.00011178	1462.110386	512.0959461	0.54142588	0.934880846	0.011920829	0.000705006	0.055289516	1.57E-05	0.002677265
1188	ATAAAAGCGCCAGAACTACAGAAATGTAGTTGACGAGGAGGTGGTGTATCGAATTTTCGGCGGATGCCTCCAAA	2	A42T,T46G	5.41E-05	8.25E-06	5.41E-05	3.86E-05	1.17E-05	3.86E-05	2.81E-05	1.39E-05	2.81E-05	1.70E-06	3.75E-05		2.03E-06	5.40E-05		5.79E-05	3.37E-06	901.2193076	264.0991759	0.064249195	0.26575224	0.005606337	0.000203492	0.009645962	2.88E-06	0.000256037
1189	ATAAAAGCGCCAGAACTACAGAAATGTAGTTGACGAGGAGGAGGTTTATCGAATTTTCGGCGCTTGCCTCCAAA	2	G63C,A64T	1.00E-06		1.00E-06	1.00E-06		1.00E-06	1.00E-06		1.00E-06	3.44E-06	0.000119814		1.00E-06	0.000289557	1.00E-06						1	0.007099108	1.00E-06	0.000140863		2.19E-06
1190	ATAAAAGCGCCAGAACTACAGAAATGTAGTTGACGAGGAGGAGGTTTATCGCATTTTCGGCGGATGTCTCAAAA	3	A52C,C67T,C71A	1.71E-06	9.95E-05
1191	ATAAAAGCGACAGAACTACAGAAATGTAGTTGACGAGGAGGAGGTTTGTCGAATTTTCGCCGGTTGCCTCCAAA	4	C10A,A48G,G60C,A64T
1192	ATAAAAGCGCCAGAACTACAGAAATGTAGTTGACGAGGAGGAGGTTCATCGAATTTTCGGCGGATGCCTCCAAA	1	T47C	0.003746473	9.18E-05	0.003746473	0.004116402	0.000141725	0.004116402	0.001417746	4.22E-05	0.001417746	0.000427688	1.80E-05	0.000427688	0.000128551	2.57E-06	0.000128551	0.004541666	0.000595413	1383.906116	249.3824843	3.281772876	1	1
1193	ATAAAAGCGCGAGAACTACAGAAATGTAGTTGGCGAGGAGGAGGTTTATCGCATTTTCGGCGGATGCCTCCAAA	3	C11G,A33G,A52C				1.74E-06	0.000237293		1.00E-06		1.00E-06	1.00E-06		1.00E-06
1194	ATAAAGGCGCCAAAACTACAGAAATGTAGTTGACGAGGAGGAGGTTTATCCAATTTTCGGCGGATGCCTCCAAA	3	A6G,G13A,G51C
1195	ATAAAAGCGGCAGAACTACAGAAATGTAGTTTACGAGGAGGAGGTTTATCGAATTTTCGGCGGATGCCTCCAAA	2	C10G,G32T	4.90E-06	2.96E-05		4.78E-06	5.29E-05		5.01E-06	6.25E-05		8.26E-06	4.15E-05		1.00E-06	0.000631066	1.00E-06						1.206199789	0.004695235	4.07E-06	0.00104463	3.01E-06	1.41E-05
1196	ATAAAAGCGTCAGATCTACAGAAATGTAGTTGACGAGGAGGAGGTTTATCGAATTTTCGGAGGATGCGTCCAAA	4	C10T,A15T,C61A,C68G	1.14E-05	3.17E-05
1197	ATAAAAGCGCCAGTACTACAGAAATGTAGTTGACGATGAGGAGGTTTATCGAATTTTCGGCGGATGCCTCCAAA	2	A14T,G37T	1.00E-06		1.00E-06	1.27E-05	3.13E-05		1.00E-06	0.000173096	1.00E-06	4.77E-06	3.05E-05		1.00E-06		1.00E-06						6.98E-05	0.164466872	0.014327608	6.08E-06	0.000467724	3.02E-06
1198	ATAAAAGCGCCAGACCTACAGAAATGTAGTTGACGACGAGGAGGTTTATCGAATTTTCGGCGGATGCTTCCAAA	3	A15C,G37C,C68T
1199	ATAAAAGCGCCAGTACTACAGAAATGTAGTTTACGAGGAGGAGGTTTAGCGACTTTTCGGCGGACGCCTCCAAA	5	A14T,G32T,T49G,A53C,T65C
1200	ATAAAAGCGCCAGAACTACAGAAATGTAGTTGACGAGGAGGAGGTTTATCGCATTTTCGGCGGATGCCTCCAAA	1	A52C	2.56E-05	1.31E-06	2.56E-05	2.17E-05	1.50E-06	2.17E-05	1.03E-05	3.32E-06	1.03E-05	1.00E-06	1.35E-05	1.00E-06	1.00E-06	0.00029428	1.00E-06	2.80E-05	8.94E-07	834.661594	149.9741908	0.033566389	1	1
1201	ATAAAAGCGCCAGAACTACAGAAATGTAGTTGACGACGAAGAGGTTTATGGAATTTTCGGCGGATGCCTGCAAA	4	G37C,G40A,C50G,C70G
1202	ATAAAAGCGCCAGAACTACAGAAATGTAGTTGACGAGGAAGAGGTTTATCGACTTTTCGGCGCATAACTCCAAA	5	G40A,A53C,G63C,G66A,C67A
1203	ATAAAAGCGCCAGAACTACAGAAATGTAGTGGACGAGTAGGAGGTTTATCGAAATTTCGGCGGATGCCTCCAAA	3	T31G,G38T,T54A				9.39E-06	6.04E-05		6.34E-06	6.67E-05
1204	ATAAAAGCGCCAGAACTACAGAAATGTAGTTGACCAGGAGGAGGTTTATCGAATTTTCGGCGGATGTCTCCAAA	2	G35C,C67T			0.004289137	1.00E-06		1.00E-06	1.00E-06	0.001447738	1.00E-06	1.18E-06	0.000146368		1.00E-06		1.00E-06								1.00E-06	0.021491599	2.99E-05	0.000867958
1205	ATAAAAGCGCCAGAACTACAGAAATGTAGTTGGCGAGGAGGAGGTTCATCGAATTTTCGGCGGATGCCTCCAAA	2	A33G,T47C	1.00E-06		1.00E-06	1.00E-06		1.00E-06	1.00E-06		1.00E-06	1.00E-06		1.00E-06	4.07E-06	9.58E-05							1	0.000266918	1.00E-06	0.003746473	0.000215348	9.18E-05
1206	ATAAAAGCGCCAGATCTACAGAAATGTAGTTTAGGAGGAGGAGGTCCATCGAATTTTCGGCGGATGCTTCCAAA	6	A15T,G32T,C34G,T46C,T47C,C68T
1207	ATAAAAGCGCCAGAATTACAGAAATGTAATTGTCGAGGAGGACGTTTATCGAATTTTCGGCGGATGCCTCCAAA	4	C16T,G29A,A33T,G43C
1208	ATAAAAGCGCCAGAACTACAGAAATGTAGTTGACGAGGAGGAGGTTTATCGACTTTTCGACGGATGCCTCCAAA	2	A53C,G60A	1.21E-05	1.86E-05		5.18E-06	4.10E-05		3.04E-06	7.06E-05		1.00E-06	0.000580464	1.00E-06	1.00E-06		1.00E-06	2.08E-05	2.87E-06	7114.650846	2269.761523	0.002916804	0.000963767	0.611690815	0.012588572	1.98E-05	0.000405355	1.24E-06
1209	ATAAAAGCGCCAGAACTACAGAAATGTAGTTGACGAGGAGGAGTTTTATCGAATTTTCGGCGGAGTCCTCCAAA	3	G44T,T65G,G66T
1210	ATAAAAGCGCCAGAACTACAGAAATGTAGTTGACGAGGAGAAGGTTTATCGAATTTTCGGGGGATGCCTCCAAA	2	G41A,C61G	1.00E-06		1.00E-06	1.00E-06		1.00E-06	1.00E-06		1.00E-06	1.00E-06		1.00E-06	1.99E-06	4.88E-05							0.000100001	1	0.009999945	1.00E-06		1.40E-05
1211	ATAAAAGCGCCAGAAGTACAGAAATGTAGTTGACGAGGAGGAGGTTTATGGAATTTTCGGCGGAGGCCTCCAAA	3	C16G,C50G,T65G	6.35E-06	7.56E-05											1.68E-05	4.97E-05
1212	ATAAAAGCGGCAGAACTACAGAAATGTAGTTGACGAGGAGGATGTTTATCGAATTTTCGGCGGATGCCTCCAAA	2	C10G,G43T	1.31E-06	7.70E-05		1.00E-06		1.00E-06	1.00E-06		1.00E-06	1.00E-06		1.00E-06	1.00E-06		1.00E-06						0.321556614	0.030336319	4.07E-06	4.31E-05	3.01E-06	1.20E-06
1213	ATAAAAGCGCCAGAACTACAGAAATGTAGTTGACGAGGAGGAGGTTTATCGAATTTTCGGCGGATGCTTAGAAA	3	C68T,C70A,C71G	3.26E-06	0.000105187
1214	ATAAAAGAGCCAGAACTACAGAAATGTAGTTGACGAGGAGGGGGTTTATCGAATTTTCGGCGGATGCCTCCAAA	2	C8A,A42G	1.00E-06		1.00E-06	1.21E-06	0.000169682		1.00E-06		1.00E-06	1.00E-06		1.00E-06	1.00E-06		1.00E-06						1	1.56E-05	1.00E-06	0.063918288		0.003560607
1215	ATAAAAGCGCCCGAACTACAGAAATGTAGTTGACGAGGAGGAGGTTTATCGAATTTTGGGCGGATGCTTCGAAA	4	A12C,C58G,C68T,C71G
1216	ATAAAAGCGCCAGAACTACAGAAATGTAGTTGACGAGGAGGAGGTATATCGAATTTTCGGCGGATGCCTCCAAA	1	T46A	0.003438072	9.06E-05	0.003438072	0.003405939	0.000313886	0.003405939	0.000925752	2.84E-05	0.000925752	0.000271104	1.26E-05	0.000271104	9.25E-05	2.14E-06	9.25E-05	0.004017348	0.000535583	1878.04256	333.4574724	2.13911451	1	1
1217	ATAAAAGCGCCAGAACTACAGAAATGTAGTTGACGAGGAAGGGGTCTATCGAATTTTCGGCGGATGTCTCCAAA	4	G40A,A42G,T46C,C67T
1218	ATAAAAGCGCCAGAACTACAGAAATGTAGTTGATGAGGAGGAGGTTTATCGAATTTTCGGCGCATGCCTCCAAA	2	C34T,G63C	3.01E-06	5.38E-05		1.00E-06		1.00E-06	1.00E-06	0.000108154	1.00E-06	1.28E-06	0.000503846		1.86E-06	4.76E-05		2.66E-06	5.69E-07				3.008055358	3.008055358	1.00E-06	1.00E-06	2.53E-05
1219	ATAAAAGCGCCAGAAGTACAGAAATGTAGTTGACGAGGAGGAGGTTTATCGAATTTTCGGCAGATGCCTCTAAA	3	C16G,G62A,C71T				3.97E-06	0.000106996
1220	ATAAAAGCGCAAGAACTACAGAAATGTAGTTGACGAGGAGGAGGTTTATCGAATTGTCGGCGGATTCCTCCAAA	3	C11A,T56G,G66T				8.40E-06	5.04E-05		7.37E-06	5.94E-05		2.66E-06	0.00010664
1221	ATAAAAGCGCGAGAACTACAGAAATGTAGTTGACGAGGCGGAGGTTTATCGAATTTTCGGCGGATGCCTCCAAA	2	C11G,A39C	1.00E-06		1.00E-06	1.00E-06		1.00E-06	1.00E-06		1.00E-06	3.89E-06	9.50E-05										0.134153651	0.000132908	7.45E-06	0.007524027	3.69E-06	0.000191297
1222	ATAAAAGCGCCTGAACTACATAAATGTAGTTGACGAGGAGAAGGTTTATCGAATTTTCGGCGGATGCCTCGAAA	4	A12T,G21T,G41A,C71G
1223	ATAAAAGCGCTAGAACTACAGAAATGTAGCTGACGCGGAGGAGGTTTATCGAATTGTCGGCGGATGCCTCCAAA	4	C11T,T30C,A36C,T56G
1224	ATAAAGGAGCCAGAACTACAGAAATGTAGTTGACGAGGAGGAGGTTTATCGAATTTTCGGCGGATGCCTCCAAA	2	A6G,C8A	2.18E-06	0.000108014		7.30E-06	3.79E-05		5.58E-06	5.07E-05		6.53E-06	4.90E-05		6.65E-06	4.32E-05							0.004096925	2.182768675	0.000532782	1.00E-06	2.43E-05
1225	ATAAAATCGCCAGAACTACAGAAATGTAGTTGACGAGGAGGTGGTTTAACGAATTTTCGGCGGATGCCTCCAAA	3	G7T,A42T,T49A
1226	ATAAAAGCGTCAGAACTACAGAAATGTAGTTGACGAGGAGGAGGTTTATCGATGTTTCGGCGGATGACTCCAAA	4	C10T,A53T,T54G,C67A
1227	ATAAAAGCGCCAGGACTACAGAAATGTAGTTGACGAGGAGGAGGTTTATCGAATTTTCGGCCGATGCCTCCAAA	2	A14G,G62C	1.19E-06	9.93E-05		1.00E-06	0.000118972	1.00E-06	1.00E-06		1.00E-06	1.00E-06		1.00E-06	1.00E-06		1.00E-06						1.32E-05	1.187761809	0.090212755	1.00E-06	0.004798782	0.000534246
1228	ATAAAAGTGCCAGTACTACAGAAATGTAGTTGACGAGGAGGAGGTTGATCGAATTTTCGGCGGATGCCTCCAAA	3	C8T,A14T,T47G
1229	ATAAAAGCGCCAGAATTACAGAAATGTAGTTGACGAAGAGGAGGTTTATCGAATTTTCGGCGGATGCCTCCAAA	2	C16T,G37A	0.002615623	0.000440266	0.002615623	0.00122573	0.000150672	0.00122573	0.000712797	7.94E-05	0.000712797	0.00010788	1.33E-05	0.00010788	7.36E-05	1.14E-05	7.36E-05	0.003446131	0.002075403	3877.326631	2945.966066	0.888790524	0.057139279	0.624924966	0.045776271	0.0041855	0.002179472	8.21E-05
1230	ATAAAAGCGCCAGAACTACAGAAATGTAGTTGACGAGGAGGAGGGTTATCGAATTTTCGGCGGATGCCTCCAAA	1	T45G	0.009677412	0.000362078	0.009677412	0.00566129	0.000172209	0.00566129	0.002273072	5.83E-05	0.002273072	0.000678584	2.89E-05	0.000678584	0.000202991	3.82E-06	0.000202991	0.010977578	0.001173614	2242.296749	297.2346183	4.89568487	1	1
1231	ATAAAAGCGTGAGAACTACAGAAATGTATGTGACGACGAGGAGGTTTATCGAATTTTCGGCGGATGCCTCCAAA	5	C10T,C11G,G29T,T30G,G37C				6.02E-06	2.65E-05		1.00E-06	0.000892929	1.00E-06
1232	ATAAAAGCGCCAGTACTACAGAAATGTAGGTGACGAGGAGGAGGTTAATCGACTTTTCGGCGGATGTCTCCAAA	5	A14T,T30G,T47A,A53C,C67T
1233	ATAAAAGCGCCAGAACTACAGAAATGTAGTTGACGAGGAGGAGGTTTATGGAATTTTCGGCGGATGCCTACAAA	2	C50G,C70A	7.91E-05	1.26E-05	7.91E-05	0.0002384	5.81E-05	0.0002384	0.000163041	4.05E-05	0.000163041	0.000172769	5.36E-05	0.000172769	8.32E-05	1.73E-05	8.32E-05	9.51E-05	2.44E-05				0.193638766	0.020593357	0.000408379	0.003839977	5.84E-05	0.0010726
1234	ATAAAAGCGCCTGAACTACAGAAATGTAGTTGACGAGGAGGAGGTGTATTCAGTTTTCGGCGGATGCCTCCAAA	5	A12T,T46G,C50T,G51C,A53G
1235	ATAAAAGCGCCAGAGCTACAGAAATGTAATTGACGAGGAGGAGGTTTATGCAATTTTCGGCGGATGCCTCTAAA	5	A15G,G29A,C50G,G51C,C71T
1236	ATAAAAGCGCCAGAACTACAGAAATGTAGTTGACTGTGAGGAGGTTTATCGAATTTTCGGCGGATACCTGCAAA	5	G35T,A36G,G37T,G66A,C70G
1237	ATAAAAGCGCCAGAACTACAGAAATGTAGTTGACGAGCAGGAGGTTTATCGATTTTCCGGCGGATGCCTCCAAA	3	G38C,A53T,T57C
1238	ATAAAAGCGCCAGAACTACAGAAATGTAGTTTACGTCGAGGAGGTTGATCGCATTTTCGGCGGATGGCTCCAAA	6	G32T,A36T,G37C,T47G,A52C,C67G				1.00E-06		1.00E-06
1239	ATAAAATCGCCAGAACTACAGAAATGTAGTTGACGAGCAGCAGGTTTATCGAATTTTCGGCGGATGCCTCCAAA	3	G7T,G38C,G41C
1240	ATAAAAGCGCGCGAAGTACAGAAATGTAGTTGACTAGGAGGAGGTTTATCGAATTTTCCGCGGATGCCTCCAAA	5	C11G,A12C,C16G,G35T,G59C
1241	ATAAAAGCGCCAGAACTACAGAAATGTAGTTGACGAGGAGGATGTTTATCGAATTTTCGGTGGATGGCTCCAAA	3	G43T,C61T,C67G
1242	ATAAAAGCGCCAGAAGTACAGAAATGTAGTTGACGAGGAGGAGGCTTATCGAATTTTCGGCGGATGCCTCTAAA	3	C16G,T45C,C71T
1243	ATAAAAGCGCCAGAACTACAGAAATGTAGTTGTCGAGGAGGAGGTTGATCGAATTTTCGGCGGATGCCTCCAAA	2	A33T,T47G	4.20E-05	5.31E-06	4.20E-05	4.09E-05	6.61E-06	4.09E-05	1.56E-05	1.15E-05	1.56E-05	6.77E-06	3.30E-05		1.00E-06	9.98E-05	1.00E-06	4.65E-05	3.94E-06	681.731114	351.4478216	0.068255769	0.379806867	0.002966864	0.000110545	0.014151566	1.43E-06	0.000581715
1244	ATAAAAACGCCACAACTACAGAAATGTAGTTGACGAGGAGGAGGTTTATCGAATTTTCGGCGGATGCCTCCAAA	2	G7A,G13C	1.00E-06		1.00E-06	3.61E-06	6.75E-05		3.18E-06	0.000111895		1.47E-06	7.74E-05		1.00E-06		1.00E-06						0.031982114	0.007418446	3.13E-05	0.000134799	1.06E-06	1.84E-06
1245	ATAAAAGCGCCAGAACTACAGAAATGTAGTTGACGAGCAGGAGGTTTATCGAATCTTAGGCGGATGCCTCGAAA	4	G38C,T55C,C58A,C71G
1246	ATAAAAGCGCCAGAACTACAGAAATGTAGTTGATGAGGAGGAGGTTTATCTAATTTTCGGCGGATGCCTCCAAA	2	C34T,G51T	1.62E-06	8.11E-05		2.33E-06	0.000113015		1.00E-06	0.000299977	1.00E-06	1.00E-06		1.00E-06	1.00E-06		1.00E-06						1.617973543	1.269767287	1.00E-06	1.27E-06	2.53E-05	9.28E-06
1247	ATAAAAGCGCCCGAACTACAGAAATGTAGTTGATGAGGAGGAGGTTTATCGAATTTTCGGCGGATGCCTCCAAA	2	A12C,C34T	1.00E-06		1.00E-06	1.00E-06	0.000472106	1.00E-06	1.41E-06	7.82E-05		1.00E-06		1.00E-06	3.44E-06	8.74E-05							2.54E-05	1	0.039294701	1.00E-06	0.001333912	2.53E-05
1248	ATAAATGCGCCAGAACTACAGAAATGTAGTTGACGAGGAGTAGGTTTATCGTATTTTCGGCGGATGCCTCCAAA	3	A6T,G41T,A52T
1249	ATAAAAGCGCCAGAACTACAGAAATGTAGTTGACGAGGAGGAGGTTTATCGCATTTTCGGCGGATGCCTCAAAA	2	A52C,C71A	3.31E-06	5.11E-05											1.00E-06		1.00E-06						0.129208366	0.000266412	2.56E-05	0.012411808	1.31E-06	0.000603352
1250	ATAAAAGCGCCAGAACTACAGAAATGTAGTTTACGAGGAGGAGGTTTATCGAATTTTAGGCGAATGCCTCCAAA	3	G32T,C58A,G63A
1251	ATAAAGGCGACAGAACTACAGAAATGTAGTTGACGGGGAGGAGGTTTATCGAATTTTCGGCGCATGTTTCCAAA	6	A6G,C10A,A36G,G63C,C67T,C68T
1252	ATAAAGGCGCCAGAACTACAGAAATGTAGTTGACGAGGAGGAGGTTTATCGAATTTTCGGCGGATGCCTGCAAA	2	A6G,C70G	1.44E-06	6.55E-05		3.41E-06	5.63E-05		2.89E-06	5.87E-05		1.00E-06		1.00E-06	3.71E-06	6.00E-05							0.002705214	0.000365223	0.000532782	0.003946328	2.43E-05	0.000933673
1253	ATAAAAGCGCCAGAACTACAGAAATGTAGTTGACAAGGAGGAGGTTTATCGGATTTTCGGCGGATGCCTCCAAA	2	G35A,A52G	1.00E-06	0.000214831	1.00E-06	1.00E-06		1.00E-06							1.00E-06		1.00E-06						1	0.000453753	1.00E-06	0.002203842	1.75E-05	6.22E-05
1254	ATAAAAGCGCTAGAACTACAGAAATGTAGTTGACGAGGAGGAGGTTTATCGAATTTTCGGCGGATGTCTCCAAA	2	C11T,C67T	0.000363576	3.88E-05	0.000363576	0.000278271	2.99E-05	0.000278271	0.000170719	1.83E-05	0.000170719	5.21E-05	1.04E-05	5.21E-05	2.43E-05	1.32E-05	2.43E-05	0.000393756	2.41E-05	924.5340641	125.6767211	0.425897163	0.123966765	0.016917109	0.002932848	0.021491599	9.81E-05	0.000867958
1255	ATAAAAGCGCCACAACTACAGAAATGTAGTTGACGAGGAGGAGGTTTATCGAATTTTCGGCGGCTGCCTCCAAA	2	G13C,A64C	1.00E-06		1.00E-06	1.00E-06	0.000461089	1.00E-06	2.41E-06	0.000142923		1.00E-06		1.00E-06	1.00E-06		1.00E-06						0.007418446	0.006349415	0.000134799	0.000157495	1.84E-06	2.79E-06
1256	ATAAAAGCGCTAGAACTACAGAAATGTAGTTGACGAGGAGGAGGTTTATGGAATTTTCGGCGGATGCCTCCAAA	2	C11T,C50G	0.000144763	0.000111048	0.000144763	0.000103765	2.06E-05	0.000103765	0.000370776	9.04E-05	0.000370776	0.000270954	6.46E-05	0.000270954	0.000106971	2.15E-05	0.000106971	0.000127378	4.26E-05				0.049359206	0.354482118	0.002932848	0.000408379	9.81E-05	5.84E-05
1257	ATAAAAGCGCCAGAACTACAGAAATGTAGTTGACGAGGAGGAGGTGTATCGAATTATCGGCGGATGCCTCCAAA	2	T46G,T56A	0.002244167	0.000416529	0.002244167	0.000471242	0.000236777	0.000471242	0.000601224	0.000166749	0.000601224				5.10E-05	7.29E-06	5.10E-05	0.00149992	0.000835418	1176.989193	861.9846964	1.274370605	0.23265357	0.105472973	0.009645962	0.02127718	0.000256037	0.000790054
1258	ATAAAAGCGCCAGAATTACAGAAATGTAGTTGACTAGGAGGGGATTTATCGAATTTTCGGCGGATGCCTCTAAA	5	C16T,G35T,A42G,G44A,C71T
1259	ATAAAAGCGCCAGAACTACAGAAATGTAGTTGACGAGGCGGAGGTTTATCGAAATTTCGGCGGATGCCTCCAAA	2	A39C,T54A	0.006153678	0.00148584	0.006153678	0.002189764	0.000682128	0.002189764	0.001570333	0.000279361	0.001570333	0.000482927	0.000126814	0.000482927	0.000143035	4.06E-05	0.000143035	0.004794287	0.001453912	1408.637112	626.0942913	3.403493366	0.81787033	0.123744881	0.007524027	0.049728749	0.000191297	0.002381465
1260	ATAAAAGGGCCAGAACTACAGAAATGTAGTTGACGAGGAGGAGGTTTATCAAGTTTTCGGCGGATGCCTCCAAA	3	C8G,G51A,A53G
1261	ATAAAAGCGCCAGAACTACAGAAATGTAGTTGACGAGGAGGAGTTTTTTCGAATTTTCGGCAGATGCCTCCAAA	3	G44T,A48T,G62A
1262	ATAAAAGCGCCAGAACTACAGAAATGTAGTTGACGAGGAGGAGGTTTATCGAATTTTAGGTGGATGCCTCCAAA	2	C58A,C61T	5.35E-06	1.94E-05		7.55E-06	2.70E-05		9.65E-06	3.03E-05		8.74E-06	2.91E-05		2.15E-06	9.62E-05		7.12E-06	1.19E-06				0.008037553	0.449224001	0.000665334	1.19E-05	2.25E-05	1.39E-06
1263	ATAAAAGCGCCAGAACTACAGAAATGTAGTTGAAGAGGAGGAGGTTCATCGAATTTTCGGCGGATGCCTCCAAA	2	C34A,T47C	2.22E-06	0.000116898		1.00E-06		1.00E-06	1.00E-06		1.00E-06	1.00E-06		1.00E-06									0.594457741	0.000591425	3.73E-06	0.003746473	3.50E-06	9.18E-05
1264	ATAAAAGCGCCATAACTACAGAAATGTAGTTGACGAGGAGAAGTTTTATCGAATTTTCGGCGGATGCCTCCAAA	3	G13T,G41A,G44T
1265	ATAAAAGCGCCAGTACTACAGAAATGTAGTTGACGAGGGGGAGGTTTTTCGAATTTTCGGCGGATGCCTCCAAA	3	A14T,A39G,A48T							1.50E-05	2.56E-05
1266	ATAAAAGCGCCCGAACTACAGAAATGTAGTTGACGAGGAGCAGGTTTATCGAATTTTCGGCGGATGCCTCCAAA	2	A12C,G41C	4.45E-05	1.06E-05	4.45E-05	7.35E-05	3.18E-05	7.35E-05	3.91E-06	5.32E-05		1.97E-06	4.55E-05		5.54E-06	7.95E-05		4.90E-05	9.34E-06				0.001133645	0.017482268	0.039294701	0.002548082	0.001333912	0.000674674
1267	ATAAAGGCGCCAGAACTACAGAAATGTAGTTGACGAGGAGGAAGTTTAACGAATTTTCTGCGGATGCCTCCAAA	4	A6G,G43A,T49A,G59T				1.00E-06	0.00040231	1.00E-06
1268	ATAAAAGCACCGGAACTACAGAAATGTAGTTGACGAGGAGGAGGTTTATCGAATTTTCGGCGGATGCCTCCAAA	2	G9A,A12G	2.70E-06	5.99E-05		3.21E-06	2.97E-05		1.00E-06		1.00E-06	1.79E-06	0.000115287		1.00E-06	0.000113461	1.00E-06	3.20E-06	2.02E-07	91.578659	72.17750188	0.034889919	0.103500399	0.002702222	2.61E-05	0.000999615	1.52E-06	1.56E-05
1269	ATAAAAGCGCCAGACCTACAGAAATGTAGTTGTCGAGGAGGAGGTTTCTCGAATTTTCGGCGGATGCCTCCAAA	3	A15C,A33T,A48C
1270	ATAAAAGCGCCAGAACTACAGAAATGTAGTTGACGAGGAGGAGGTTTATCGAATTTTCGTCGAATGCCTCTAAA	3	G60T,G63A,C71T
1271	ATAAAAGCGCCAGAACTACAGAAATGTAGTTGAAGCGGAGGAGGTTTATCGAATTTTCGGCCGATGCCTCCAAA	3	C34A,A36C,G62C				1.18E-06	0.000115903
1272	ATAAAAGCGCGAGAACTACAGAAATGTAGTTGACAAGGAGGTGGTTTATCGAATTTTCGGCGGATGCCTCCAAA	3	C11G,G35A,A42T
1273	ATAAAAGCGCCAGAACTACAGAAATGTAGTTGACGAGGAGGAGGTTTGTCGAATTTTCGGCGGATGCCTCCAAA	1	A48G	0.000102775	1.52E-06	0.000102775	0.000109992	2.23E-06	0.000109992	4.49E-05	1.48E-06	4.49E-05	1.61E-05	3.05E-06	1.61E-05	2.24E-06	7.16E-06		0.000117371	1.26E-05	844.868632	345.8362255	0.138921871	1	1
1274	ATAAAAGCGCCAGAACTACAGAAATGTAGTCGACGAGGAGGAGGTTTATAGAATTTTCGGCGGATGCCTCCAAA	2	T31C,C50A	1.90E-06	4.02E-05		4.29E-06	2.32E-05		1.41E-06	4.39E-05		3.17E-06	6.11E-05		1.00E-06	0.000117156	1.00E-06	3.50E-06	8.96E-07				0.000236572	0.076416501	0.008046261	2.49E-05	0.000175398	1.25E-06
1275	ATAAAAGCGCGAGAACTACAGAAATGTAGTTGACGAGGAGGAGGTTTATAGTATTTTCGGCGGATGCCTCCAAA	3	C11G,C50A,A52T				1.00E-06		1.00E-06
1276	ATAAATGCACCAGACCTACAGAAATGTAGATGACGAGGAGGTGGTCTATCGAATTTTCGGCGGATGCCTCCAAA	6	A6T,G9A,A15C,T30A,A42T,T46C
1277	ATAAAAGCACCAGAACTACAGAAATGTAGTTGACGAGGAGGAAGATTATCGAATTTTCGACGGAGGCCTCCAAA	5	G9A,G43A,T45A,G60A,T65G
1278	ATAAAAGCGCCCGATCTACAGAAATGTAGTTGCCGAGGAGGAGGTTTATCGAATTTTTGGCGGATGCCTCCAAA	4	A12C,A15T,A33C,C58T
1279	ATAAAAGCGCCAGAACTACAGAAATGTAGTTAACGAGGAGGAGGTTTATCGAATTTTAGGCGGATGCCTCCAAA	2	G32A,C58A	0.001058102	0.000157269	0.001058102	0.000497692	5.56E-05	0.000497692	0.000200878	2.23E-05	0.000200878	7.42E-05	1.44E-05	7.42E-05	8.70E-06	2.03E-05		0.001261112	0.000237519	3327.822066	920.4782724	0.378960288	0.284377708	1.59033181	0.003720764	0.000665334	7.62E-05	2.25E-05
1280	ATAAAAGCGCCAGAACTACAGAAATGTAGTTGACGAGGCTGAGATTTATAGAATTTTCGGCGGATGCCTCCAAA	4	A39C,G40T,G44A,C50A
1281	ATAAAAGCGCCAGAAATACAGAAATGTAGTTGACGAGGAGGAGGTTTATCGAATTTTCGGCGCATGCCTCCAAA	2	C16A,G63C	1.74E-06	9.78E-05		2.23E-06	0.000108768		1.11E-06	0.000183731		1.00E-06	0.000155679	1.00E-06	1.71E-06	0.000134448		1.76E-06	2.77E-07				0.000647233	1.739368463	0.002687393	1.00E-06	8.50E-05
1282	ATAAAGGCGCCAGAACTACAGAAATGTAGTTGACAAGGAGGATGTTTATCGAATTTTCGGCGGATGCCTCCAAA	3	A6G,G35A,G43T
1283	ATAAAAGCGCCAAAACTACAGAAATGTAGTTGACGAGGACGAGTTTTATCTAATTTTCGGCGGATGCCTCCAAA	4	G13A,G40C,G44T,G51T
1284	ATAAAAGCGCCAGAACTACAGAAATGTAGTTGATGAGGAGGAGGTTTATCCAATTTTCGTCGGATGCCTCCAAA	3	C34T,G51C,G60T
1285	ATAAAATCGCCAGAACTACAGAAATGTAGTTGACGAGGAGGATGTTTATCGAATTTTCGGCGGATGCCTCCAAA	2	G7T,G43T	1.00E-06		1.00E-06	4.32E-06	5.50E-05		1.00E-06		1.00E-06	1.00E-06		1.00E-06	1.28E-06	7.02E-05							1	0.023200905	1.00E-06	4.31E-05	7.00E-05	1.20E-06
1286	ATAAAAGCGCCAGAAATACAGAAATGTAGTTGACGAGGAGTAGGTTTATTGAATTTTCGGAGGATGCCTCCAAA	4	C16A,G41T,C50T,C61A
1287	ATAAAAGCGCCAGAACTAAAGAAATGTAGTTGACGAGGAGGAGTTTTATCGAATTTTCGGCGGATGCCTCCAAA	2	C19A,G44T				0.000114028	2.71E-05	0.000114028	2.94E-05	1.33E-05	2.94E-05	1.00E-06	0.000188651	1.00E-06
1288	ATAAAAGCGCCAGAACTACAGAAATGTAGTTCACGAGCAGGAGGTTTATCGAATTTTCGGCGGATGCCTCCAAA	2	G32C,G38C	1.15E-06	6.66E-05					1.00E-06		1.00E-06	1.00E-06		1.00E-06	1.00E-06		1.00E-06						0.011173973	0.301956168	0.000103226	3.82E-06	1.37E-06	6.25E-06
1289	ATAAAAGCGCCAGAACTACAGAAATGTAGTTGACCAGGAGGAGGTTTATCGAATTTTCGCCGGATAGCGCCAAA	5	G35C,G60C,G66A,C67G,T69G
1290	ATAAAATCGCCAGAACTACAGAAATGTAGTTGACGAGGAGGACGTTTATCGAAATTTCGGCGGATGCGGCCAAA	5	G7T,G43C,T54A,C68G,T69G
1291	ATAAAAGCGCCAGAACTACAGAAATGTAGGTGACGAGGATGAGGTTTATTGAATTTTCGGCGGATCCCTCCAAA	4	T30G,G40T,C50T,G66C
1292	ATAAAAGCGCCAGAATTACAGAAATGTAGTTTATGAGGAGGAGTTTTATCGAATTTTCGGCAGATGCCTCCAAA	5	C16T,G32T,C34T,G44T,G62A
1293	ATAAAAGCGCCAGACCTACAGAAATGTAGTTGACGAGGAGGAGGTTTCTCGAATTTTCGGCGGATGCTTCCAAA	3	A15C,A48C,C68T				1.00E-06	0.001054443	1.00E-06	1.00E-06		1.00E-06
1294	ATAAAAGCGCCAGAACTACAGAAATGTAGTTGACGAGGAGGAGGTGTATCGCTTTTTCGGCGGATGCCTCCAAA	3	T46G,A52C,A53T
1295	ATAAAAGCGCCAGAACTACAGAAATGTATTTGACGAGGAGGAGGTTGATCGAATTTTCGGCGGATGCCTCCAAA	2	G29T,T47G	0.000786739	0.000120745	0.000786739	0.000514501	0.000145982	0.000514501	0.00021539	3.36E-05	0.00021539	0.000110486	2.14E-05	0.000110486				0.000866211	0.000206522	1596.592003	644.324418	0.542537217	0.103962379	0.055593775	0.007567535	0.014151566	0.000238896	0.000581715
1296	ATAAAAGCGGCAGAACTACAGAAATGTAGTTGACGAGGAGGAGGTTTATCGAATTTTCGGCGGATGCCTCCAAA	1	C10G	4.07E-06	3.01E-06	4.07E-06	6.88E-06	5.74E-06	6.88E-06	2.93E-06	9.87E-06		1.76E-06	1.57E-05		1.00E-06		1.00E-06	4.66E-06	1.02E-06				1	1
1297	ATAAAAGCGCCAGAACTACAGAAATGTAGTTGACGAGGAGGGGTTTTATCGAATTTTCGGCGGATGCCTCCAAA	2	A42G,G44T	3.58E-05	1.18E-05	3.58E-05	8.94E-06	9.09E-06		1.14E-05	3.06E-05		1.00E-06	0.000532227	1.00E-06	1.00E-06		1.00E-06						0.000560083	0.10678729	0.063918288	0.000335242	0.003560607	6.65E-06
1298	ATAAAAGCGCCCGAACTACAGAAATGTATTTGACGAGGAGGAGGTTTACCGAATTTTCGGCGGATGCCTCCAAA	3	A12C,G29T,T49C
1299	ATAAAAGCGGCAGAAATACAGAAATGTAGTTGACGAGGTTGAGGTTTATCGATTTTTCGGCGGATGCCTCCAAA	5	C10G,C16A,A39T,G40T,A53T
1300	ATAAAAGCGCAGGAACTACAGAAATGTAGTTGACGGGGAGGAGGTTTATCGAATTTTCGGCGGATGCCTCCAAA	3	C11A,A12G,A36G
1301	ATAAAAGCGCCAGAACTACAGAAATGTAGTCAACGAGGAGGAGGTTTATCGAATTTTCGGCGGATGCCTCCAAA	2	T31C,G32A	0.001342209	0.000136211	0.001342209	0.000603893	7.47E-05	0.000603893	0.000179449	2.08E-05	0.000179449	6.80E-05	1.31E-05	6.80E-05	4.27E-05	1.54E-05	4.27E-05	0.002202567	0.000584883	6578.072406	2419.021951	0.334834677	0.166811562	0.360734858	0.008046261	0.003720764	0.000175398	7.62E-05
1302	ATAAAATCGCCAGAACTACAGAAATGTAGTTGACGAGGAGTAGGTTTATCGAATTTTCGGCGGATGCCTACAAA	3	G7T,G41T,C70A
1303	ATAAAAGCGCCCGAACTACAGAAATGTAGTAGACGAGGAGGAGGTTTATCGAATTTTCAGCGGATGTCTCCAAA	4	A12C,T31A,G59A,C67T
1304	ATAAAAGCGCCAGAACTACAGAAATGTATTTGACGAGGAAGAGTTTTATCGAATTTTCGGCGGATGCATCCAAA	4	G29T,G40A,G44T,C68A	1.00E-06		1.00E-06										1.00E-06		1.00E-06
1305	ATAAAAGCGCCAGAACTACAGAAATGTAGTCGACGAGGAGGAGGTTTATCGAATCTTCGGGGGATGCCTTCAAA	4	T31C,T55C,C61G,C70T
1306	ATAAAAACGGCAGAACTACAGAAATGTAGTTGACGAGGAGGAGGTTTATCGAATTTTCGGCGGATGCCTGCAAA	3	G7A,C10G,C70G	6.52E-06	4.75E-05
1307	ATAAAAGCGGCAGAACTACAGAAATGTAGTTCACGAGGAGGAGGTTTATCGAATTTTCGGCGGATGCCTCCAAA	2	C10G,G32C	1.96E-06	8.81E-05		2.43E-06	7.38E-05		1.00E-06	8.08E-05	1.00E-06	1.00E-06		1.00E-06	1.25E-06	9.45E-05		1.89E-06	4.48E-07				0.482025898	0.01898817	4.07E-06	0.000103226	3.01E-06	1.37E-06
1308	ATAAAAGCGCCAGGACTACAGAAATGTAGTTGACGAGGATGAGGTTTATCGAATTTTCGGCGGATGCCTCCAAA	2	A14G,G40T	0.008786889	0.001286874	0.008786889	0.007131506	0.001129116	0.007131506	0.002665142	0.000432029	0.002665142	0.001166838	0.00022625	0.001166838	0.000301679	4.11E-05	0.000301679	0.009907245	0.00125448	1348.554457	252.9813523	7.346566791	0.097401845	0.878688872	0.090212755	0.01	0.004798782	0.016727247
1309	ATAAAAGCGCCAGAACTACAGAAATGTATTTGACGAGGAGGAGGTTTATCGAATTTTCGACGGATGCCTCCAAA	2	G29T,G60A	1.00E-06	0.000198938	1.00E-06	7.47E-06	5.27E-05		1.00E-06		1.00E-06	1.00E-06	0.000118528	1.00E-06	1.00E-06	0.000139666	1.00E-06	7.91E-06	2.72E-06				0.000132143	0.050417756	0.007567535	1.98E-05	0.000238896	1.24E-06
1310	ATAAAAGCGCCAGAACTACAGAAATGTAGTTGACGAGGAGCTTGTTTATCGAATTTTCGGCGGATGCCTACAAA	4	G41C,A42T,G43T,C70A													2.57E-06	0.000133452
1311	ATAAAACCGCCAGAAATACAGAAATGTAGATGACGAGGAGGAGGTTTAGCGAATTTTCGGCCGATGCCTCAAAA	6	G7C,C16A,T30A,T49G,G62C,C71A				1.00E-06		1.00E-06
1312	ATAAAAGCGCCAGAACTACAGAAATGTAGTTCACGAGGAGGAGGTTTATCGAATTTTCGGCGGATGCCTGCAAA	2	G32C,C70G	2.34E-05	9.55E-06	2.34E-05	1.81E-05	1.46E-05	1.81E-05	0.000253487	8.12E-05	0.000253487	9.47E-06	2.61E-05		1.18E-05	1.92E-05		2.36E-05	1.36E-05				0.227083842	0.005939923	0.000103226	0.003946328	1.37E-06	0.000933673
1313	ATAAAAGCGCCAGAACTACAGAAATGTAGTTGACGAGGTGGTGGTTTATCGAATTTTCGGCGTACGCCTCAAAA	5	A39T,A42T,G63T,T65C,C71A
1314	ATAAAAGCGCCAGAACTACAGAAATGTAGTTAACGAGGAGGAGGTTTATCAAATTTTCGGCGGATGCCTCCAAA	2	G32A,G51A	1.00E-06		1.00E-06	1.86E-06	0.000156459		1.00E-06		1.00E-06	1.00E-06		1.00E-06	1.00E-06		1.00E-06						0.000268762	0.108403668	0.003720764	9.22E-06	7.62E-05	2.71E-06
1315	ATAAAAGCGCCAGAACTACAGAAATGTAGTTTAGGAGGAGCAGGTTTATCGAAGTTTCGGCGGATGCCTCCAAA	4	G32T,C34G,G41C,T54G
1316	ATAAAAGCGCCGGATCTACAGAAATGTAGTTGACGAGGAGGAGGTTTATAGAATTTTCGGCGGATGCCTCCAAA	3	A12G,A15T,C50A
1317	ATAAAAGCGCCAGAACTACAGAAATGTAGTTGACGAGGAGGAGGTATATCGAATTTTCCGCGGATGCCTCCAAA	2	T46A,G59C	1.00E-06		1.00E-06	1.00E-06		1.00E-06	1.37E-06	0.000198957		1.00E-06		1.00E-06	1.00E-06	0.000179106	1.00E-06						0.000290861	1	0.003438072	1.00E-06	9.06E-05	1.62E-05
1318	ATAAAGGCGCCAGAACTACAGAAATGTAGTTGACGAGGAGGAGGTTTATCGAAATTTCGTCGGATGCCTCCAAA	3	A6G,T54A,G60T
1319	ATAAAAGCGCCAGATCTACAGAAATGTAGTTGACGAGGAGGAGGTTTATAGAATTTTCGGCGGATGCCTCCAAA	2	A15T,C50A	6.90E-06	2.95E-05		1.57E-05	1.88E-05		1.27E-06	9.54E-05		1.00E-06		1.00E-06	1.00E-06	0.000239932	1.00E-06	1.29E-05	3.78E-06				0.000815033	0.27712373	0.008469717	2.49E-05	0.00023906	1.25E-06
1320	ATAAAAGCGTCAGAACTACAGAAATGTAGTTGACGAGGAGGAGATTAATAGAATTTTCGGCGGAGGCCTCCAAA	5	C10T,G44A,T47A,C50A,T65G
1321	ATAAAAGCGCCAGAACTACAGAAATGTAGTTGACGAGGAGGAGGTCTATCGCATTTTCGGCGGATGCCTCCAAA	2	T46C,A52C	8.71E-06	1.60E-05		2.79E-06	2.85E-05		1.22E-06	9.73E-05		1.00E-06		1.00E-06	1.00E-06		1.00E-06						0.002650576	0.340439344	0.003286983	2.56E-05	7.66E-05	1.31E-06
1322	ATAAAAGCGCCAGAACTACAGAAATGTAGTTGACGAGGAGGAGGTTTATCGAATTTTCGGCGAAAGCCTCCAAA	2	G63A,T65A	1.00E-06		1.00E-06	1.00E-06		1.00E-06							1.00E-06		1.00E-06						1	0.000199384	1.00E-06	0.005015459	5.06E-05	0.000123877
1323	ATAAAAGCGCCAGAACTACAGAAATGTAGTTGACGAGGTGGAGGTGTATCGATTTTTCGGCGGATGCCTCCAAA	3	A39T,T46G,A53T
1324	ATAAAAGCGCCAGAACTACAGAAATGTAGTTGCCGAGGAGGAGGTTTATCGAATTTTCGGCGGATGCCTCCAAA	1	A33C	0.000395022	6.79E-06	0.000395022	0.000541324	0.00017827	0.000541324	9.27E-05	1.88E-06	9.27E-05	2.95E-05	1.75E-06	2.95E-05	1.40E-05	2.62E-06	1.40E-05	0.000504683	2.46E-05	2796.652298	235.6895622	0.180459673	1	1
1325	ATAAAAGCGCCAGACCTACAGAAATGTAGTTGACGAGGAGGATGTTTATCGAATTTTCGGCGGATGCCTCCAAA	2	A15C,G43T	6.26E-06	5.17E-05		3.73E-06	6.88E-05		1.00E-06		1.00E-06	1.00E-06		1.00E-06	1.00E-06	0.000932372	1.00E-06						0.000671833	0.145281279	0.009320594	4.31E-05	0.000255449	1.20E-06
1326	ATAAAAGCGCCAGAACTACAGAAATGTACTTGACGATGAGGAGGTTTATCGAATTTTCGGCGGATGCCTCCAAA	2	G29C,G37T	1.43E-06	0.000257214								1.00E-06		1.00E-06	2.16E-06	0.000203887							0.000379613	0.235626181	0.003774017	6.08E-06	0.000112629	3.02E-06
1327	ATAAAAGCGCCAGAACTACAGAAATGTAGTTTACGAGAAGGCGGTGTATCGAATTTTCGGCGGATGCCTCCAAA	4	G32T,G38A,A42C,T46G
1328	ATAAAAGCGCTAGAACTACAGAAATGTACTTGCTGAGGAGGAGGTTTATCGGATTTTCGGCGGATGCCTCCAAA	5	C11T,G29C,A33C,C34T,A52G
1329	ATAAAAGCGCCAGAACTACAGAAATGTAGTTGACGAGGAGGAGGTTTTTCGAATTTTCGGCGGATGCTTCCAAA	2	A48T,C68T	7.25E-05	6.08E-06	7.25E-05	7.48E-05	7.72E-06	7.48E-05	4.57E-05	6.91E-06	4.57E-05	7.90E-06	2.18E-05		2.80E-06	4.89E-05		7.90E-05	4.93E-06	434.9994018	142.99373	0.181548339	0.122244355	0.007248138	0.000592922	0.009999998	1.09E-05	0.005755817
1330	ATAAAAGCGCCGGAACTACAGAAATGTAGTTGACGCGGAGGAGGTTTATCGAATTTTCGGCGGATGGCTCCAAA	3	A12G,A36C,C67G	1.00E-06	0.001393061	1.00E-06										2.86E-06	0.000162015
1331	ATAAAAGCGTCAGAACTACAGAAATGTAGTTAACGAGGAGGAGGATTATCGAATTTTCGGCGGATGCCTACAAA	4	C10T,G32A,T45A,C70A
1332	ATAAAAGCGCCAGAACTACAGAAATGTAGTTGACGAGGAGGAGTTTTATCGAATTTTCGGCGGATGCGTCCAAA	2	G44T,C68G	1.00E-06		1.00E-06	3.80E-06	4.24E-05		1.00E-06		1.00E-06	1.00E-06		1.00E-06	1.00E-06	0.000106335	1.00E-06						0.002982921	0.002112456	0.000335242	0.000473383	6.65E-06	9.88E-05
1333	ATAAAAGCGCCAGAACTACAGAAATGTAGTTGACGGGGAGGTGGTTTATCGAATTTTCGGCGGATGCCTCGAAA	3	A36G,A42T,C71G
1334	ATAAAGGCGCCAGAACTACAGAAATGTAGTTGACGAGGAGGAGGTTTATTGAATTTTCGGCGGATGCCTCGAAA	3	A6G,C50T,C71G							2.53E-06	0.000273662
1335	ATAAAAGCGCCAGAACTACAGAAATGTAGTTGCCGAGGAGGAGGTTTATCGAATTTTCGCCGGATGCCTCCAAA	2	A33C,G60C	1.00E-06	0.000476815	1.00E-06	1.00E-06	0.00225637	1.00E-06	1.00E-06		1.00E-06	1.00E-06		1.00E-06	1.00E-06		1.00E-06						0.002531507	0.543564529	0.000395022	1.84E-06	6.79E-06	8.78E-06
1336	ATAAAAGCGCCAGAACTACAGAAATGTAGTTGACGAGGAGGAGGTTTATCTAATTTTCGGCGGATGCTTCCAAA	2	G51T,C68T	1.14E-06	5.51E-05		7.69E-06	2.07E-05		7.86E-06	2.40E-05		5.21E-06	6.74E-05		2.47E-06	7.10E-05		7.42E-06	1.30E-06				0.894481286	0.000113977	1.27E-06	0.009999998	9.28E-06	0.005755817
1337	ATAAAAGCGCCATATCTACAGAAATGTAGTTGACGAGGAGGAGGTTTAGCGAATTTTCGGCGGATGACTCCAAA	4	G13T,A15T,T49G,C67A
1338	ATAAAAGCGCAAGAACTACAGAAATGTAGTTGACGAGGAGGAGGTTTATCGAGTTTTCGTCGGATGCCTCGAAA	4	C11A,A53G,G60T,C71G
1339	ATAAAAGCGCCAGAACTACAGAAATGTAGTTGACCAGGTGGAGGTTTACCGAATTTTCGGCGGATGCCTCTAAA	4	G35C,A39T,T49C,C71T
1340	ATAAAAGCGCCAGAACTACAGAAATGTAGTTGACGAGGAGGAGGTTTATCGAAATTTCGGCGGATGCCTCTAAA	2	T54A,C71T	0.021418012	0.010478677	0.021418012	0.003125542	0.000826985	0.003125542	0.003374533	0.000626895	0.003374533	0.001589249	0.000327371	0.001589249	0.001235269	0.000231894	0.001235269	0.003101457	0.000865335	79.9482905	58.31743399	38.79328837	0.430696774	0.387379258	0.049728749	0.055289516	0.002381465	0.002677265
1341	ATAAAAGCTCCAGAACTACAGAAATGTAGTTGACGAGGAGGAGGTTTATCGAATTTTCTGCGGATGCCTCCAAA	2	G9T,G59T	1.00E-06		1.00E-06	4.17E-06	4.68E-05		2.78E-06	0.000100907		1.00E-06		1.00E-06	1.00E-06	0.006268803	1.00E-06						0.866748884	0.019552585	1.15E-06	5.11E-05	1.06E-05	9.86E-07
1342	ATAAATGCGCCAGAACTACAGAAATGTAGGTGACGAGGAGGAGGTTTATCGAATTTTCGGCGGATGCCTCCAAA	2	A6T,T30G	3.50E-05	9.73E-06	3.50E-05	4.14E-05	1.31E-05	4.14E-05	3.69E-06	2.10E-05		6.13E-06	3.66E-05		1.00E-06	0.001251982	1.00E-06	4.09E-05	8.61E-06				0.101080529	0.002224899	0.000345821	0.015711184	6.32E-06	0.000581796
1343	ATAAAAGCGCCAGAACTACAGAAATGTAGTGGACGAGGAGGAGGTTTTTCGAATTTTCGGCGGATGCCTCCAAA	2	T31G,A48T	5.93E-05	2.09E-05	5.93E-05	8.46E-05	1.61E-05	8.46E-05	8.28E-06	1.24E-05		6.65E-06	6.31E-05		1.00E-06		1.00E-06	9.20E-05	5.63E-05				0.002605915	0.09994726	0.022740925	0.000592922	0.000806917	1.09E-05
1344	ATAAAAGCGCCAGAACTACAGAAATGTAGGTGACGAGGAGGAGGTGTATCGAATTTTCGGCGGATGCCTCCAAA	2	T30G,T46G	0.001813391	0.000377133	0.001813391	0.001121453	0.000149954	0.001121453	0.000333139	4.91E-05	0.000333139	0.000104922	2.30E-05	0.000104922	4.16E-05	1.37E-05	4.16E-05	0.002669774	0.000604372	3988.925793	1218.441247	0.669296457	0.115420407	0.187994857	0.015711184	0.009645962	0.000581796	0.000256037
1345	ATAAAAGCGCCAGAACTACAGAAATGTAGTTGATAAGGAGGAGGTTTATCGAATTTTCGGCGGATGCCTCCAAA	2	C34T,G35A	1.00E-06		1.00E-06	1.00E-06		1.00E-06	4.41E-06	6.46E-05		2.20E-06	5.56E-05		1.10E-06	0.000124185							1	1	1.00E-06	1.00E-06	2.53E-05	1.75E-05
1346	ATAAAAGGGCCAGAACTACAGAAATGTAGTTGACGAGGAGGAGCTTTATCGAACTTTCGGCGGATGCCTCCAAA	3	C8G,G44C,T54C
1347	ATAAAAGCGCCAGAACTACAGAAATGTAGTTTCCGAGGAGGAGGTTTATCGAATTTTCAGCGGATGCCTCCAAA	3	G32T,A33C,G59A	1.00E-06	0.000209078	1.00E-06	4.11E-06	8.62E-05		6.09E-06	6.50E-05		6.75E-06	7.65E-05		1.00E-06		1.00E-06
1348	ATAAAAGCGCCAGAACTACAGAAATGTAGTTGACGAGGAGCAGGTTGATCGAATTTTCGGCGGATGCCTCCAAA	2	G41C,T47G	0.00011747	2.76E-05	0.00011747	3.37E-05	1.63E-05	3.37E-05	6.89E-06	2.70E-05		8.08E-06	4.85E-05					0.000713045	0.000275577	50683.38459	22791.15793	0.014068617	0.046101284	0.008300837	0.002548082	0.014151566	0.000674674	0.000581715
1349	ATAAAAGCGCCAGAACTACAGAAATGTAGTTGACGCGGAAGAGGTTGATCGAATTTTCGGTGGATGCTTCCAAA	5	A36C,G40A,T47G,C61T,C68T
1350	ATAAAAGAGCCAGAACTACAGAAATGTAGTTGACAAGGAGGAGGTTTATCGAATTTTCGGCGGATGCCTCCAAA	2	C8A,G35A	1.00E-06	0.000495095	1.00E-06	1.00E-06		1.00E-06	1.00E-06		1.00E-06	1.00E-06		1.00E-06	1.00E-06		1.00E-06						1	1	1.00E-06	1.00E-06		1.75E-05
1351	ATAAAAGCGCAAGAACTACAGAAATGTAGTTGACGTGGAGGAGGTTTATCGAATTTTCGGCGCATGCCTCCAAA	3	C11A,A36T,G63C
1352	ATAAAAGCGCCACAACTACAGAAATGTAGTTGACGAGGAGGAGGTTTTTCGAATTTTCGGCGGATGCCTCCAAA	2	G13C,A48T	1.00E-06		1.00E-06	1.00E-06		1.00E-06	1.16E-06	0.00017387		1.17E-06	0.000164309		1.00E-06	0.000473839	1.00E-06						0.007418446	0.001686563	0.000134799	0.000592922	1.84E-06	1.09E-05
1353	ATAAAATCGCTCTAACTACAGAAATGTAGTTGACCAGGAGGAGGTTTATCGAATTTTAGGCGGATGCCTCGAAA	7	G7T,C11T,A12C,G13T,G35C,C58A,C71G
1354	ATAAAAGCGCCAGAACTACAGAAATGTAGTTGACGAGGAGGAGGTTTATCGAATTGTCTGCGGATGCCTCCAAA	2	T56G,G59T	2.16E-05	1.04E-05	2.16E-05	2.90E-05	1.42E-05	2.90E-05	3.42E-06	2.53E-05		1.00E-06	0.000196842	1.00E-06	2.36E-06	6.64E-05		2.54E-05	5.69E-06				0.000691106	0.42268409	0.03128003	5.11E-05	0.001158779	9.86E-07
1355	ATAAAAGCGCCAGAACTACAGAAATGTAGTTGACTAGGAGGAGGTTTATCGAATTTTCGGCGAATGGCCTCAAA	5	G35T,G63A,C67G,T69C,C70T
1356	ATAAAAGGGCCAGAACTACAGAAATGTAGTTAACGAGGAGGAGGTTTATCGAATTTTCGGCGGATGCCTCCAAA	2	C8G,G32A	1.00E-06		1.00E-06	1.00E-06		1.00E-06	1.00E-06		1.00E-06	1.00E-06		1.00E-06	1.00E-06	0.000395221	1.00E-06						1	0.000268762	1.00E-06	0.003720764	6.97E-05	7.62E-05
1357	ATAAAAACGCCAGAACTACAGAAATGTAGTTGACGAGGAGGAGGTTTCTCGAATTTTCGGTGGATGCCTCCAAA	3	G7A,A48C,C61T
1358	ATAAAAGCGCGAGAACTACAGAAATGTAGTTGACGAGGAGGAGGTTTATCGAACTTTCCGCGGATGCCTCCAAA	3	C11G,T54C,G59C
1359	ATAAAAGCGCCAGAACTACAGAAATGTAGTTGACGAGAAGGAGGTTTTTCGAATTTTCGGCGGATGCCTCCAAA	2	G38A,A48T	1.00E-06		1.00E-06	9.66E-06	3.62E-05		1.00E-06		1.00E-06	3.36E-06	0.00012369		1.00E-06		1.00E-06						0.404899104	0.001686563	2.47E-06	0.000592922	4.77E-06	1.09E-05
1360	ATAAAAGCGCCAGAACTACAGAAATGTAGTTGACGAGGAGGAGGTTTATTGAATTTTCGGCGGATGCCTCCAAA	1	C50T	9.95E-05	1.60E-06	9.95E-05	5.29E-05	1.59E-06	5.29E-05	2.57E-05	1.49E-06	2.57E-05	7.70E-06	4.21E-06	7.70E-06	3.63E-06	7.04E-06		0.00013109	9.19E-06	3302.159834	597.8803793	0.039698359	1	1
1361	ATAAAAGCGACAGAACTACAGAAATGTAGTTGACGAGGAGGAGGTTTAGCGAATTTTCGGCGGGTGCGTCCAAA	4	C10A,T49G,A64G,C68G
1362	ATAAAAGCGACAGAACTACAGAAATGTAGTTGACGAGGAGGAGGTTTATCGAATTTTCGGCGCATGCCTCCAAA	2	C10A,G63C	1.00E-06	0.000216005	1.00E-06	1.00E-06	0.000546284	1.00E-06	1.00E-06		1.00E-06	1.32E-06	0.000150902		1.00E-06	0.001223745	1.00E-06						0.128183183	1	7.80E-06	1.00E-06	3.10E-06
1363	ATAAAAGCGCCAGAACTACAGAAATGTAGTTGGCGAGGAGGGGGTTTATCGAATTTTCGGAGGATGCGTCCAAA	4	A33G,A42G,C61A,C68G
1364	ATAAAAGCGCCAGAACTACAGAAATGTAGTTGACGAGGAGGAGGTTTATCTAATTTTCGGCGGTTGCCTCCAAA	2	G51T,A64T	1.00E-06		1.00E-06	1.00E-06		1.00E-06	1.00E-06	0.000152163	1.00E-06	1.00E-06		1.00E-06	1.45E-06	7.01E-05							0.784788659	0.007099108	1.27E-06	0.000140863	9.28E-06	2.19E-06
1365	ATAAAAGCGCCAGAACTACAGAAATGTAGTTAACGAGGAGGAGGTTTATCGAATTTTCGGCGGATGCCTCTAAA	2	G32A,C71T	0.003260137	0.000334918	0.003260137	0.001215026	0.000105573	0.001215026	0.000487459	4.15E-05	0.000487459	0.000158623	1.58E-05	0.000158623	3.68E-05	5.18E-06	3.68E-05	0.003948503	0.001048374	4473.004457	1537.863203	0.882740754	0.876200868	0.05896483	0.003720764	0.055289516	7.62E-05	0.002677265
1366	ATAAAAGCGCCAGACCTACAGAAATGTAGTTGACGAGGAGGAGTTTTCTCGAATTTTCGGCGGATGCCTCCAAA	3	A15C,G44T,A48C
1367	ATAAAAGCGCCAGAACTACAGAAATGTAGTTGACGAGGAGGAGGTTTATCGAAATGTCGGCGGATGCCTCCAAA	2	T54A,T56G	0.013065599	0.003807754	0.013065599	0.005480666	0.000891405	0.005480666	0.003626919	0.000572741	0.003626919	0.00085721	0.000167226	0.00085721	0.000225894	4.86E-05	0.000225894	0.010659102	0.002875832	1738.07529	651.0206964	6.132704154	0.262737327	0.417697757	0.049728749	0.03128003	0.002381465	0.001158779
1368	ATAAAAGCGCCAGAACTACAGAAATGTAGTTGACGAGGAGGAGGTTTATCGAATTTTCGGCGTATGGCTCTAAA	3	G63T,C67G,C71T
1369	ATAAAAGCGCCAGTACTACAGAAATGTAGTTGACGAGGAGGAGATTTATCGAATTTTCCTCGGATGCCTAGAAA	6	A14T,G44A,G59C,G60T,C70A,C71G
1370	ATAAAAGAGCCAGAACTACAGAAATGTAGTTGACGAGGAGGAGGTTTATCGAATTGTCGGCGGATGCCTCCAAA	2	C8A,T56G	1.00E-06	8.61E-05	1.00E-06	1.00E-06		1.00E-06	1.00E-06		1.00E-06	1.00E-06		1.00E-06	1.94E-06	0.000131581							1	3.20E-05	1.00E-06	0.03128003		0.001158779
1371	ATAAAAGCGCCAGAACTACAGAAATGTAGTTGTCGTGGAGGAGGTTTTTCGAATTTTCGGCGGATGTCTCCAAA	4	A33T,A36T,A48T,C67T
1372	ATAAAAGCGCCAGAACTACAGAAATGTAGTTGACGAGGCGGAGGTTTACCGAATTTTGGGCGGATGCCTACAAA	4	A39C,T49C,C58G,C70A
1373	ATAAAAGCGCCTGAACTACAGAAATGTAGTTGACGAGGAGGAGGTTTATCGAATTTTAGGCGGATGCCTCGAAA	3	A12T,C58A,C71G
1374	ATAAAAACGCCAGAACTACAGAAATGTAGTTGACGAGGAGGAGGTATATCGAATTTTCGGCGGATGCCTCCAAA	2	G7A,T46A	4.01E-06	6.97E-05		1.59E-06	0.000126698		1.00E-06		1.00E-06	1.00E-06		1.00E-06	1.07E-06	0.000189268							0.128305844	0.001166875	3.13E-05	0.003438072	1.06E-06	9.06E-05
1375	ATAAAAGCGCCAGAACTACAGAAATGTAGTTGACAATGAGGAGGATTATCGAATTTTCGGAGGATCCCTCCAAA	5	G35A,G37T,T45A,C61A,G66C
1376	ATAAAAGCGCCAGAACTACAGAAATGTAGTTGACCAGGAGGAGGTTTATCGAAGTTTCGGCGGATGCATCCAAA	3	G35C,T54G,C68A
1377	ATAAAAGCGCCAGAACTACAGAAATGTAGTTGACGAGGAGGAGCTTTATCGAATTTTCGGCGGATGCATCCAAA	2	G44C,C68A	1.00E-06		1.00E-06	1.00E-06		1.00E-06	1.00E-06		1.00E-06	1.00E-06	0.00016154	1.00E-06	1.00E-06		1.00E-06						0.006307388	0.002238175	0.000158544	0.000446792	3.46E-06	7.54E-05
1378	ATAAAAGCGCCAGAACTACAGAAATGTAGTTCACGAGGCGGAGGTTTATCGAATTTTCAGCGGATGCCTCCAAA	3	G32C,A39C,G59A
1379	ATAAATGCGCCAGAACTACAGAAATGTAGTTGACAAGGAGGAGGTTTATCGAATTTTCGGCGTATGTCTGCAAA	5	A6T,G35A,G63T,C67T,C70G
1380	ATAAAAGGGCCAGACCTACAGAAATGTAGTTGACGAGGAGGAGGTTTATCGAATTTTGGGCGGATGCTTCCAAA	4	C8G,A15C,C58G,C68T
1381	ATAAACGTCCCAGAACTACAGAAATGTAGTTGACGAGGAGGAGGTTTATCGAATTTTCGGCGGATGTCTCCAAA	4	A6C,C8T,G9C,C67T	1.00E-06		1.00E-06
1382	ATAAAAGCGCCAGAACTACAGAAATGTAGTTGACGAGGAGGAGGTTTAACGAAATTTCGGCGGGTGCCTGCAAA	4	T49A,T54A,A64G,C70G
1383	ATAAAAGCGCCAGAACTACAGAAATGTAGTTGACGAGGAGGGGGTTTATCCAATTTTCGGCGGATGCTTCCAAA	3	A42G,G51C,C68T
1384	ATAAAAGCGCCAGAACTACAGAAATGTAGTTGACGAGGAGTAGGTTTATCGAATTTTCGGCGGTTGCCTCCAAA	2	G41T,A64T	1.23E-05	1.62E-05					1.00E-06		1.00E-06	2.29E-06	8.92E-05		1.00E-06		1.00E-06						0.001227656	0.08715252	0.009999991	0.000140863		2.19E-06
1385	ATAAAAACGCCAGAACTACAGAAATGTAGTCGACGAGGAGGAGGTTTATCGAATTTTCGGCGGATGCCTCCAAA	2	G7A,T31C	2.62E-06	4.98E-05		3.18E-06	6.17E-05		1.00E-06		1.00E-06	1.00E-06		1.00E-06	2.08E-06	0.000115403							0.083820528	0.000325724	3.13E-05	0.008046261	1.06E-06	0.000175398
1386	ATAAAAGCGCCAGAACTACAGAAATGTAGGTGACGAGGAGGATGTTTATCGAATTTTCGGCGGATGCGTCCAAA	3	T30G,G43T,C68G
1387	ATAAAAGCGCCAGAACTACAGAAATGTAGTTGACGCGGAGTAGGTTTATCGAATTTTCGGCGGATGCCTCCAAA	2	A36C,G41T	1.00E-06		1.00E-06	1.00E-06		1.00E-06	1.00E-06	0.000716185	1.00E-06	1.00E-06		1.00E-06	2.79E-06	0.000124013							0.700661936	0.0001	1.43E-06	0.009999991	1.51E-05
1388	ATAAAAGCGCCAGAACTACAGAAATGTAGTTGACGAGGAGGAGGTTTAACGAATTTTCGGCGGATGACCCCAAA	3	T49A,C67A,T69C													1.00E-06		1.00E-06
1389	ATAAAAGCGCCAGAACTACAGAAATGTAGTTGACGAGGAGCAGGTTTATCGAATTTTCGGCGGATACCGCCAAA	3	G41C,G66A,T69G
1390	ATAAAAGCGCCAGAACTACAGAAATGTAGTTGACGAGGAGGTGGTTTATCGAATTTTCGGCGGATGCCACCAAA	2	A42T,T69A	0.100745798	0.035922072	0.100745798	0.027478509	0.011651247	0.027478509	0.016398575	0.005081316	0.016398575	0.005114502	0.001126607	0.005114502	0.002927493	0.000377982	0.002927493	0.019934979	0.014717482				495.0842784	337.4259329	0.000203492	0.000298572	2.88E-06	4.60E-05
1391	ATAAAAGGGCCCGAACTACAGAAATGTAGTTGACGAGGAGGAGGTTTATCAAATTTTCGGCGGATGACTCCAAA	4	C8G,A12C,G51A,C67A
1392	ATAAAAGCGCCAGTACTACAGAAATGTAGTTGACGAGGAGGAGGTTTATCGAATTTTCGGCGGATGCGTCCAAA	2	A14T,C68G	1.43E-05	1.25E-05	1.43E-05	3.41E-05	1.31E-05	3.41E-05	6.11E-05	1.75E-05	6.11E-05	1.84E-05	1.81E-05	1.84E-05	3.88E-06	3.05E-05		3.05E-05	1.18E-05				0.000995704	0.030136421	0.014327608	0.000473383	0.000467724	9.88E-05
1393	ATAAATGCGCCAGAACTACAGAAATGTAGTTGACGGAGAGGAGGTTTATCGAATTTTCGGCGGATGTTTCCAAA	5	A6T,A36G,G37A,C67T,C68T
1394	ATAAAAGCGCCAGAACTACAGAAATGTAGTTGACGAAGAGGAGGTTTATCGAATTTTCGGCGCATGCCTCGAAA	3	G37A,G63C,C71G	1.00E-06	0.00027727	1.00E-06										2.95E-06	0.000157248
1395	ATAAAAGCGCCAGAACTACAGAAATGTAGTTGACGAGGAGGTGGTTCATCGTATTCTCGGCGGATGCCTCCAAA	4	A42T,T47C,A52T,T56C
1396	ATAAAAGCCCCAGAGCTACAGAAATGTAGTTGACGAGGAGGAGGTTCATCTAATTTTCGGCGGATGCCTCCAAA	4	G9C,A15G,T47C,G51T
1397	ATAAAAGCGCCAGAAGTACAGAAATGTAGTTGACGAGGAGGAGGTTTATCGAATATTCGGCGGATGCCTCCAAA	2	C16G,T55A	0.004634398	0.000624788	0.004634398	0.00326885	0.000467695	0.00326885	0.000818555	0.000141933	0.000818555	0.000312594	6.31E-05	0.000312594	0.000150051	1.93E-05	0.000150051	0.005664468	0.002211418	2504.463232	1405.331843	2.261749163	0.545088405	0.083507329	0.008502104	0.055496905	0.000299847	0.002499311
1398	ATAAAAGCGCCAGAACTACAGAAATGTAGTTGATGAGGAGGAGGGTTATCGAATTTACGGCGGATGCCTCCAAA	3	C34T,T45G,T57A
1399	ATAAAAGCGACAGAACTACAGAAATGTAGTTGACGAGGAGGAGGTTTATCGAACTTTCGGCTCATGCCTCCAAA	4	C10A,T54C,G62T,G63C				1.04E-05	7.10E-05
1400	ATAAAAGCGCCAGAACTACAGAAATGTAGTTGACGAGGAGGAGGTTTCTCGAATTTTCGGCGGAGTCCTCCAAA	3	A48C,T65G,G66T
1401	ATAAAAGCGCCAGAACTACAGAAATGTAGTTGACGTGTAGGAGGTTTATCGCATTTTCGGCGGATGCCTCCAAA	3	A36T,G38T,A52C
1402	ATAAAAGCGCCAGAACTACAGAAATGTAGTTGACGAGGAGGAGGTTTATCGAATTTTGTGCGGATGCCTCCAAA	2	C58G,G59T	1.00E-06		1.00E-06	1.00E-06		1.00E-06	1.00E-06		1.00E-06	1.00E-06	0.000286472	1.00E-06	1.00E-06	0.00351612	1.00E-06						0.006711236	0.019552585	0.000149004	5.11E-05	2.27E-06	9.86E-07
1403	ATAAAAGCGCCAGAACTACAGAAATGTAGTTGACGAGGAGGAGGCTTATCGAATTTTCGGCGGATGCCTCCAAA	1	T45C	0.003852622	9.43E-05	0.003852622	0.002469876	6.80E-05	0.002469876	0.000897225	2.22E-05	0.000897225	0.000232367	9.50E-06	0.000232367	7.81E-05	1.82E-06	7.81E-05	0.004940392	0.000520357	2738.39744	392.6158496	1.804117993	1	1
1404	ATAAAAGCGCCAGAACTACAGAAATGTAGTTGACCAGGACGAGGTTTATCGAATTTTCGCCGGATGCCTCCAAA	3	G35C,G40C,G60C							1.00E-06		1.00E-06
1405	ATAAAAGCGCGAGAACTACAGAAATGTAGTTGACGAGGAGGAGGTTTATCGAATTTACGGCGGATTCCTCCAAA	3	C11G,T57A,G66T
1406	ATAAAAGCGCCAGAACTAAAGAAATGTAGTTGTCGAGGAGGAGGTTTATCGAATTTTCGGCGGATGCCTCCAAA	2	C19A,A33T				0.000113786	2.58E-05	0.000113786	4.59E-05	2.15E-05	4.59E-05
1407	ATAAAAGCGCCAGAACTACAGAAATGTAGTTGACAAGGAGGAGGTTTTTCGAATTTTCGGCGGATGCCTCCAAA	2	G35A,A48T	1.00E-06		1.00E-06	1.00E-06	0.000119848	1.00E-06	1.00E-06		1.00E-06	1.00E-06		1.00E-06	1.00E-06		1.00E-06						1	0.001686563	1.00E-06	0.000592922	1.75E-05	1.09E-05
1408	ATAAAAGCTCCAGAACTACAGAAATGTAGTTGGCGAGGAGGAGGTTTATCGAATTTTCGGCGGATTCCTCCAAA	3	G9T,A33G,G66T
1409	ATAAAAGCGCCAGAACTACAGAAATGTAGCTGACGAGGAGGAGTTTTATCGATTTTTCGGCCGATGCCTCCAAA	4	T30C,G44T,A53T,G62C
1410	ATAAAAGCGTCAGAACTACAGAAATGTAGTTGACGAGGGGGAGGTTTATCGAATTTTCGGCGGATGCCTCCAAA	2	C10T,A39G	2.93E-05	8.58E-06	2.93E-05	4.09E-05	1.99E-05	4.09E-05	1.76E-05	2.12E-05		4.39E-06	6.96E-05		1.00E-06	7.89E-05	1.00E-06	3.18E-05	3.96E-06				1.217001452	0.000390467	2.41E-05	0.07498945	1.01E-06	0.003691103
1411	ATAAAAGCGCCAGAACTACAGAAATGTAGTTGACGAGGAGGAGGTTTATCGAATTTTCAGCGGATGCCTCCAAA	1	G59A	7.42E-05	1.19E-06	7.42E-05	5.42E-05	1.77E-06	5.42E-05	2.20E-05	1.87E-06	2.20E-05	5.77E-06	4.74E-06	5.77E-06	1.58E-06	7.79E-06		8.71E-05	2.19E-06	1674.131799	168.7191596	0.052030886	1	1
1412	ATAAAAGCGCCAGAACTACAGAAATGTAGTTGACGAGGAGAAGATTTATCGAATTTTCGGCGGATGCCTCCAAA	2	G41A,G44A	1.00E-06		1.00E-06	1.00E-06		1.00E-06	2.71E-06	0.000103613		1.00E-06		1.00E-06	1.00E-06		1.00E-06						0.000100001	0.002346689	0.009999945	0.000426132		8.13E-06
1413	ATAAAATCGCTAGAACTACAGAAATGTAGTTGACGAGGAGGAGGCCTATAGAATTTTCGGCGGATGCCTCCAAA	5	G7T,C11T,T45C,T46C,C50A
1414	ATAAAATCGCGAGAACTACAGAAATGTAGTTGACGAGGAGGAGGTTTATCGAATTTTCGGCGGATGCCTCCAAA	2	G7T,C11G	1.00E-06	0.000656588	1.00E-06	1.00E-06		1.00E-06	1.00E-06	0.000349447	1.00E-06	1.00E-06	0.000242879	1.00E-06	1.00E-06	0.000373477	1.00E-06						1	0.134153651	1.00E-06	7.45E-06	7.00E-05	3.69E-06
1415	ATAAAAGCGCCAGAACTACAGAAATGTAGTTGATGAGGAGGAGGTTTACCGAATTTTCGCCGGATGCTTACAAA	5	C34T,T49C,G60C,C68T,C70A
1416	ATAAAAGCGCCAGAACTACAGAAATGTACTTGACGGGGAGGAGGTTTATCGAATTTTCGGCGGATGCATCCAAA	3	G29C,A36G,C68A
1417	ATAAAAGCGCCAGAACTACAGAAATGTAGTTGACGAGGAGGAGGTTTATCGAATTTTCAGCGGATGACTTCAAA	3	G59A,C67A,C70T
1418	ATAAAAGCGCCAGAACTACAGAAATGTAGTTGACGAGGAGGAGCTTTATCGGATTTTCGGCGGATGCCTGCAAA	3	G44C,A52G,C70G
1419	ATAAAAGAGCCAGAACTACAGAAATGTAGTTGACGAAGTGGATGTTTATCGCATTTTCGGCGGATTCCTCCAAA	6	C8A,G37A,A39T,G43T,A52C,G66T
1420	ATAAAAGCGCCAGAACTACAGAAATGTAGGTGACGAGGAGGAGGTTTATCGACTTTTCGGCGGATGCCTCCAAA	2	T30G,A53C	0.001765451	0.000218837	0.001765451	0.001376454	0.000341012	0.001376454	0.000512195	0.000102804	0.000512195	0.000158775	6.39E-05	0.000158775	1.69E-05	1.20E-05	1.69E-05	0.002313498	0.000404832	2686.752597	908.9333285	0.861075883	0.112369076	0.140242367	0.015711184	0.012588572	0.000581796	0.000405355
1421	ATAAAAGCGCCAGAACTACAGAAATGTATTTTACGAGGAGGAGGTTTATCGAATTTTCGGCGGATGCCTCCAAA	2	G29T,G32T	0.000702096	7.12E-05	0.000702096	0.000242562	2.97E-05	0.000242562	0.000110445	1.45E-05	0.000110445	1.63E-05	1.04E-05	1.63E-05	8.82E-06	1.53E-05		0.001246235	0.000408244	8557.166998	3985.457275	0.145636414	0.092777336	0.6721	0.007567535	0.00104463	0.000238896	1.41E-05
1422	ATAAAAGCGCCAGAACTACAGAAATGTAGTAGCCTGGCAGGAGGTTTATCGGCTTTTCGGCGGATGCCTCCAAA	7	T31A,A33C,G35T,A36G,G38C,A52G,A53C
1423	ATAAAAGCGCAAGAACTACAGAAATGTAGTTGACGAGGACGAGGTTTATTGAATTTTCGGCGGATGCCTCCAAA	3	C11A,G40C,C50T				1.00E-06		1.00E-06	1.00E-06	0.000379566	1.00E-06
1424	ATAAAAGCGCCAGAACTACAGAAATGTAGTTGACGAGGAGTAGGTTTATCGAATTTTCTGCGGATGCCTCCAAA	2	G41T,G59T	3.21E-06	2.70E-05		1.03E-05	1.92E-05		1.00E-06		1.00E-06	1.00E-06	0.000396395	1.00E-06	1.00E-06		1.00E-06						0.000320657	0.062696646	0.009999991	5.11E-05		9.86E-07
1425	ATAAAAGCGCCAGAACTACAGAAATGTAGTTGACGAGGAGGATGTATATCGAATTTTGGGCGGATACCTCCAAA	4	G43T,T46A,C58G,G66A
1426	ATAAAAGCGCTAGAACTACAGAAATGTAGTTGACGAGGAGGAGGTTTATCGAATTTTCGGCGGATGCCCGCAAA	3	C11T,T69C,C70G	1.97E-05	1.93E-05	1.97E-05										3.69E-05	1.86E-05	3.69E-05
1427	ATAAAAGCGCCAGAACTACAGAAATGTAGTTAACTAGGAGGAGGTTTATCGAATTTTCGGCGGATGCCTCCAAA	2	G32A,G35T	1.00E-06		1.00E-06	1.30E-06	6.16E-05		1.00E-06	0.000258044	1.00E-06	1.00E-06	0.000200762	1.00E-06	1.00E-06		1.00E-06						0.000268762	1	0.003720764	1.00E-06	7.62E-05	3.46E-05
1428	ATAAAAGCGCCAGAACTACAGAAATGTAGTTGACGAGGTGGACGTTTATCGAAGTTTCGGCGGATGCCTCCAAA	3	A39T,G43C,T54G
1429	ATAAAAGCGCCAGAACTACAGAAATGTAGTTGACGAGGAGGAGGCTTATCGAATTTTCGGCGGGGGCCTCCAAA	3	T45C,A64G,T65G
1430	ATAAAAGCGCCAGCACTACAGAAATGTAGTTGAGGAGGAGAAGGTTTATCGAATTTTCGGCGGATGCCAACAAA	5	A14C,C34G,G41A,T69A,C70A
1431	ATAAAAGCGCCAGAACTACAGAAATGTAGTTGACGAGGAGGAGGTTTATCGGTTTTTCGGCGGATGCCTCCAAA	2	A52G,A53T	0.000219264	2.34E-05	0.000219264	0.000175514	3.41E-05	0.000175514	6.40E-05	1.52E-05	6.40E-05	3.75E-06	2.78E-05		7.97E-06	2.74E-05		0.000266214	2.19E-05	1899.270731	428.9048226	0.140166585	0.099491843	0.005217644	0.002203842	0.042023617	6.22E-05	0.001755102
1432	ATAAAAGAGCCAGAACTACAGAAATGTAGTTGACGAGGAGGAGGTTTATCGAATTTTCGGCGGATGCCTTCAAA	2	C8A,C70T	1.46E-06	9.70E-05		4.96E-06	3.68E-05		1.88E-06	0.000114669		1.00E-06	0.000419106	1.00E-06	1.36E-06	0.000116388		4.58E-06	1.11E-06				1.462158806	2.64E-05	1.00E-06	0.055357767		0.00348855
1433	ATAAAGGCGCCAGAACTACAGAAATGTAGTTGACGAGGAGGAGGTTTATCAAATTTTTGGCAGATGCCTCCAAA	4	A6G,G51A,C58T,G62A
1434	ATAAAAGCGCCAGACCTACAGAAATGTAATTGACGAGGAGGAGGTTTATCGAATTTTCGGCGGATGCCTCCAAA	2	A15C,G29A	0.000923796	0.000121313	0.000923796	0.000429293	9.74E-05	0.000429293	0.000137315	2.33E-05	0.000137315	3.49E-05	2.00E-05	3.49E-05	1.56E-05	9.98E-06	1.56E-05	0.001501861	0.00013808	6270.58059	865.5040552	0.239509075	0.099113456	0.132517825	0.009320594	0.006971109	0.000255449	0.000228365
1435	ATAAAAGCGCCAGAACTACAGAAATGTAGTTGACGAGGAGGAAGTTTATCTAATTTTCGGCGGATGGCCACAAA	5	G43A,G51T,C67G,T69C,C70A
1436	ATAAAAGCGCCAGAACTACAGAAATGTAGTTGACGAGGAGCAGTTTTATCGTATTTTCGGCGGATGCCTCCAAA	3	G41C,G44T,A52T
1437	ATAAAAACGCCAGAACTACAGAAATGTAGTTGACGAGAAGGAGGTTTAACGAATTTTCGGCGGATGCCTCCAAA	3	G7A,G38A,T49A
1438	ATAAAAGCGCCATAACTACAGAAATGTAGTAGACGAGGAGGAGGTTTATCGTATTTTCGGCGGATGCCTCCAAA	3	G13T,T31A,A52T
1439	ATAAAAGCGCCAGAACTACAGAAATGTAGTTGACGACGAGGAGGTTTCTCGAATCTTCGGCGGATGCCTCCAAA	3	G37C,A48C,T55C
1440	ATAAAAGCGCCAGGACTACAGAAATGTAGTTGACGAGGAGGAGGTTTATGGAATTTTCGGCGGATGCCTCCAAA	2	A14G,C50G	1.27E-05	4.27E-05		4.52E-05	2.03E-05	4.52E-05	4.95E-05	4.48E-05	4.95E-05	3.29E-05	3.44E-05		2.01E-05	3.52E-05		4.10E-05	7.63E-06				0.000141162	0.03118323	0.090212755	0.000408379	0.004798782	5.84E-05
1441	ATAAAAACGCCAGAACTACAGAAATGTAGCTGACGAGGAGGAGGTTTATCCAATTTTCGGCGGATGTCTCCAAA	4	G7A,T30C,G51C,C67T
1442	ATAAAAGCGCCAGACCTACAGAAATGTAGTTGACGGGTAGGAGGTTTATCGAATTTTCGGCGGATGCCTCCAAA	3	A15C,A36G,G38T				1.00E-06		1.00E-06	2.43E-06	0.000127256		1.00E-06		1.00E-06	6.43E-06	3.40E-05
1443	ATAAATGCGCCAGAACTACAGAAATGTACTTGACGAGGAGGAGGTTTATCGAATTTTCGGCGGATGCCTCCAAA	2	A6T,G29C	6.55E-06	1.39E-05		1.43E-05	2.26E-05		1.00E-06	0.000125422	1.00E-06	1.00E-06	0.000174967	1.00E-06	1.00E-06		1.00E-06	8.56E-06	2.80E-06				0.018954608	0.001736852	0.000345821	0.003774017	6.32E-06	0.000112629
1444	ATAAAAGCGCCAGAACTACAGAAATGTAGTTGACGAGGAGGAGTCTTATCGAATTTTCGGCGGATGCCTCCAAA	2	G44T,T45C										1.03E-06	0.000131658		1.00E-06		1.00E-06
1445	ATAAAAGCGCCAGAACTACAGAAATGTATTTGACGAGGAGAAGGTTTATCGAGTTTTCGGCGGATGCCTCCAAA	3	G29T,G41A,A53G
1446	ATAAAAGATCGAGAACTACAGAAATGTAGTTGACGAGGAGGAAGTTTATCGAATTTTCGGCGGATGCCTCCAAA	4	C8A,G9T,C11G,G43A
1447	ATAAAAGCGCCAGAACTACAGAAATGTAGTTGACGAGGAGGAGGTTTATCGAATTTTCGCCGGATGCCTCCAAA	1	G60C	1.84E-06	8.78E-06		1.00E-06	1.26E-05	1.00E-06	1.28E-06	2.44E-05		1.00E-06	6.05E-05	1.00E-06	1.00E-06	6.56E-05	1.00E-06	2.16E-06	4.70E-07	1994.348624	1738.407939	0.001085039	1	1
1448	ATAAATGCGCCAGAACTACAGAAATGTAATTGACTAGGAGGAGGTTTATCGAATTTTCGGCGAATGCCTCCAAA	4	A6T,G29A,G35T,G63A
1449	AAAAAAGCGCCAGAACTACAGAAATGTAGTTGACGAGGAGGAGGTTTATCGAATTTTCCGCGGATGCCTCCAAA	2	T2A,G59C
1450	ATAAAAGCGCCGGAATTACAGAAATGTAGTTGACGAGGAGGAGGTTTATCGAATTTTCGGAGGATGCCTCCAAA	3	A12G,C16T,C61A
1451	ATAAAAGCGCCAGAACTACAGAAATGTAGTTGACGCGGAGGAGGTTTCTCGAATGTTCGGCGGATGCCTCCAAA	3	A36C,A48C,T55G
1452	ATAAAAGCGCTAGAACTACAGAAATGTAGTTGACCAGGCGGAGGTTTATCGAATTTTCGGCGGATGCCTCCAAA	3	C11T,G35C,A39C
1453	ATAAAAGCGCCAGAACTACAGAAATGTAGCTGACGAGGAGGAGTTTTATCGAATTTTCGGCGGTTGCCTGCAAA	4	T30C,G44T,A64T,C70G				1.00E-06		1.00E-06
1454	ATAAAAGCGCCAGAATTACAGAAATGTAACTGACGAGGAGAAGGTTTATCGAATTTTCGGCGGATGCCTCCAAA	4	C16T,G29A,T30C,G41A	1.15E-06	0.000163565
1455	ATAAATGCGCCAGAACTACAGAAATGTAGTTGACGAGGAGGAGGTTTATCGTATTTTCGGCGGATGACTCCAAA	3	A6T,A52T,C67A
1456	ATAAAAGCGCGAGAACTACAGAAATGTAGTTGACGACGAGGAGGTTTATGGAATTTTCGGCGTATGCCTCCAAA	4	C11G,G37C,C50G,G63T
1457	ATAAAAGCGCCAGAACTACAGAAATGTAGTTGACGAGGAGGAGGTTTACCGAATTTTCGGCGGATGCCTCCAAA	1	T49C	1.31E-06	2.10E-05		1.37E-06	2.45E-05		1.26E-06	2.57E-05		1.58E-06	2.37E-05		1.59E-06	2.39E-05							1	1
1458	ATAAAAGAGCCAGAACTACAGAAATGTAGTTGTAGAGGAGGAGGTTTATCGAATTATCGGCGGATGCCTCCAAA	4	C8A,A33T,C34A,T56A	2.12E-06	0.000123109											1.00E-06		1.00E-06
1459	ATAAAAGCGCCAGAACTACAGAAATGTAGATGACGAGGAGAAGGTTTATCGAATTTTCGGCGGTTGCCTCCAAA	3	T30A,G41A,A64T
1460	ATAAAAGCGCCAGAACTACAGAAATGTAGTTGACGAGGCGGAGGTTTATCGAATTTACGGCGGATTCCTCCAAA	3	A39C,T57A,G66T
1461	ATAAAAGCGCCAGAACTACAGAAATGTAGTTGACGAGGAGGAGGTTTATCGAATTTTCGGCGGCTGCCTTCAAA	2	A64C,C70T	5.16E-05	6.79E-06	5.16E-05	3.63E-05	9.60E-06	3.63E-05	1.73E-05	1.77E-05		8.06E-06	2.60E-05		1.00E-06		1.00E-06	5.98E-05	9.80E-07	1587.977131	114.4419512	0.037637447	0.327780748	0.000932548	0.000157495	0.055357767	2.79E-06	0.00348855
1462	ATAAAAGCGCCAGAACTACAGAAATGTAGTTGACGAGGTGGAGGTTTATCGAATTTTCGGTGGATGCCTCCAAA	2	A39T,C61T	9.10E-06	0.009987998		7.02E-06	1.12E-05		8.72E-06	2.26E-05		1.73E-06	0.00011245		1.67E-06	6.97E-05		7.49E-06	6.77E-07				0.000262263	0.76485485	0.034717048	1.19E-05	0.001204554	1.39E-06
1463	ATAAAAGCGCCAGAACTACAGAAATGTAGCTGACGAGGAGGCGGTTTATCGAATTTTCGGCGCATGCCTCCAAA	3	T30C,A42C,G63C
1464	ATAAAAGCGCCCGCACTACAGAAATGTAGTTGACGCGGAGGAGGTTTATCGAATTTTCGGCGGATGTCTCCAAA	4	A12C,A14C,A36C,C67T
1465	ATAAACGCGCCAGCAGTACAGAAATGTAGTTGACGAGGAGGAGGTTTATCGAATTTTCGGCGGCTGCCTCCAAA	4	A6C,A14C,C16G,A64C				1.00E-06		1.00E-06
1466	ATAAAAGCGCCAGAACTACAGAAATGTAGTTGACGAGGAGGTGGTTTATCGAATATTAGGCGGATGCCTCCAAA	3	A42T,T55A,C58A
1467	ATAAAAGCGACATAACTACAGAAATGTAGTTGACGAGGAGGAGGTATATCGAATTTTCGTCGGATGCCTCCAAA	4	C10A,G13T,T46A,G60T
1468	ATAAAAGCTCCAGAACTACAGAAATGTAGTTGACGAGGACGAGGTTTATCGAATTTTCGGCGGATGCCTCCAAA	2	G9T,G40C	1.00E-06		1.00E-06	1.73E-06	0.000144217		1.00E-06	0.003608388	1.00E-06	1.00E-06		1.00E-06	1.00E-06		1.00E-06						0.866748884	0.0001	1.15E-06	0.01	1.06E-05	0.009019731
1469	ATAAATGCGCCAGAACTACAGAAATGTAGTTGACGAGGAGGAGGTTTATCGCATTTTCGGCGGACGCCTCCAAA	3	A6T,A52C,T65C
1470	ATAAAAGCGCCGGCACTACAGAAATGTAGTTGGCGAGGAGGAGGTTTATCGAATTTTCGGCGGATGCCTCCAAA	3	A12G,A14C,A33G
1471	ATAAAAGCGACAGAACTACAGAAATGTAGTAGAGGAGGAGGAGGTTTATCGAATTTTCGTCGGATGCCTCCAAA	4	C10A,T31A,C34G,G60T
1472	ATAAAAGCGCCAGAACTACAGAAATGTAGTTGACGAGGCGGAGGTTTATCGAATCTTCGGCGGATGCCTCCAAA	2	A39C,T55C	0.006696985	0.000813287	0.006696985	0.002684886	0.000508943	0.002684886	0.001436405	0.000266712	0.001436405	0.000324803	4.97E-05	0.000324803	0.000126502	1.38E-05	0.000126502	0.007743048	0.002168572	3012.994881	1099.443594	2.56988437	0.890079893	0.191874338	0.007524027	0.034902973	0.000191297	0.001388531
1473	ATAAAAGCGCCAGACCTACAGAAATGTAGTTGACGAGGAGGAGTTTTATCGAATTTTCGGTGGATGCCGCCAAA	4	A15C,G44T,C61T,T69G
1474	ATAAAAGCGCCAGAACTACAGAAATGTATTTGAGGACGAGGTGGTTTATCGAATTTTCGGCGGATGCCTCCAAA	4	G29T,C34G,G37C,A42T
1475	ATAAAAGCGCCAGAACTACAGAAATGTAGTTGACGAGGAGGAGGATTATCGAATTTTCGGCGGCTGCCTCCAAA	2	T45A,A64C	0.000277442	7.55E-05	0.000277442	0.000192973	3.84E-05	0.000192973	7.26E-05	1.90E-05	7.26E-05	1.13E-05	2.64E-05					0.000365797	4.57E-05	2523.993441	566.9281566	0.144927788	0.00369629	1.761596709	0.075059682	0.000157495	0.004099153	2.79E-06
1476	ATAAAAGCGCCAGAACTACAGAAATGTAGTTGACGAGGAGGAGGTTTATCGTATTGTCGGCGGATGCCTCCAAA	2	A52T,T56G	0.00012153	2.49E-05	0.00012153	5.36E-05	9.71E-06	5.36E-05	2.83E-05	1.06E-05	2.83E-05	8.22E-06	3.22E-05		2.51E-06	0.000121922		0.000175369	4.15E-05	5092.923746	2040.10119	0.034433919	0.342472199	0.003885218	0.00035486	0.03128003	5.45E-06	0.001158779
1477	ATAAAAGCGCCAGAACTACAGAAATGTAGTTGACGAGGAGGAGGTTTATCAAATTTTTGGCGGATGCCTCCAAA	2	G51A,C58T	1.00E-06		1.00E-06	5.35E-06	5.18E-05		6.26E-06	3.78E-05		1.44E-06	0.000127701		1.00E-06	0.000253872	1.00E-06	6.41E-06	1.33E-06				0.108403668	0.01299328	9.22E-06	7.70E-05	2.71E-06	1.30E-06
1478	ATAAAAGCGCCAGAACTACAGAAATGTAGTTGACGAAGAGGAGGTTTATCGATTTTTCGGCGGATGCCTCAAAA	3	G37A,A53T,C71A
1479	ATAAAAGCGCCAGAACTACAGAAATGTAGTTGACGAGCAGAAGGTTTATCGAATTTTCGGCGGATGCCTCCAAA	2	G38C,G41A	1.00E-06		1.00E-06	1.00E-06		1.00E-06	1.00E-06		1.00E-06	1.00E-06		1.00E-06	1.00E-06		1.00E-06						0.261787265	0.000100001	3.82E-06	0.009999945	6.25E-06
1480	ATAAAAGCGTCAGAACTACAGAAATGTAGTTGACGAGGAGGTGGTTTATCGAATTTTCGGCGGATGCCTCCAAA	2	C10T,A42T	1.00E-06		1.00E-06	1.00E-06	0.000113128	1.00E-06	1.00E-06		1.00E-06	1.00E-06		1.00E-06	1.00E-06	0.000437019	1.00E-06						0.041562997	0.004914193	2.41E-05	0.000203492	1.01E-06	2.88E-06
1481	ATAAAAGCGGCAGAACTACAGAAATGTAGTTGACGAGGAGGAGGTTTATCGAAGTTTCGGCGGATGCCTCCAAA	2	C10G,T54G	3.31E-06	3.57E-05		1.00E-06		1.00E-06	1.00E-06		1.00E-06	1.00E-06		1.00E-06	1.00E-06		1.00E-06						0.814160306	6.48E-05	4.07E-06	0.051080192	3.01E-06	0.002616649
1482	ATAAAAGGGCCAGTACTACAGAAATGTAGTTGACGAGGACGAGGTTTATCGAATTTTCGGCGAATGCCTCCAAA	4	C8G,A14T,G40C,G63A	1.00E-06		1.00E-06				1.00E-06	0.00024317	1.00E-06
1483	ATAAAAGCGCCAGAACTACAGAAATGTATTTGACGAGGAGGAGGTTCATCGAATTTTCGGCAGATGCCTCCAAA	3	G29T,T47C,G62A
1484	ATAAAAGCGCCAGAACTACAGAAATGTAGTTGACGAGGAGGAGGTTTATCGAATTTTCGGTGGATGCCTACAAA	2	C61T,C70A	3.51E-06	5.25E-05		3.74E-06	5.93E-05		5.56E-06	4.85E-05		5.64E-06	3.54E-05		1.00E-06		1.00E-06						0.2952617	0.000915334	1.19E-05	0.003839977	1.39E-06	0.0010726
1485	ATAAAAGCGCCATACCTACAGAAATGTAGTTGACGAGGAGGAGGTTTATCGTATTTTCGGCGGATGCCTCCAAA	3	G13T,A15C,A52T
1486	ATAAAAGCGCCAGAACTACAGAAATGTAGTGGACGAGGAGGAGTTTTATCGAATTTTCGGCGGATGCCTCCAAA	2	T31G,G44T	0.000128692	3.00E-05	0.000128692	4.98E-05	1.33E-05	4.98E-05	2.71E-05	1.71E-05	2.71E-05	1.93E-06	3.12E-05		1.00E-06	0.000355543	1.00E-06	0.000237292	6.32E-05	8740.009094	3627.895315	0.02715003	0.005659037	0.383877243	0.022740925	0.000335242	0.000806917	6.65E-06
1487	ATAAAAACGCCAGAACTACAGAAATGTAGTTGACGAGGAGGAGGTTTATCGAATTTTCTGCGGATGCCTCCAAA	2	G7A,G59T	1.00E-06	0.002454458	1.00E-06	3.36E-06	7.69E-05		1.00E-06		1.00E-06	1.00E-06		1.00E-06	1.45E-06	0.000224157							0.031982114	0.019552585	3.13E-05	5.11E-05	1.06E-06	9.86E-07
1488	ATAAAAGCGCCAGACCTACAGAAATGTAGTTGACTAGGAGAAGGTTTATCGAATTTTCGGCGGATGCCTCCAAA	3	A15C,G35T,G41A
1489	ATAAAAGCGCCACAACTACAGAAATGTAGTTGACGAGGAGGTGGTTAATCGAATTTTCGGCGGATGGCTCCAAA	4	G13C,A42T,T47A,C67G
1490	ATAAAAGCGCCAGAACTACAGAAATGTATTTGACGAGGAGGAGGTTTATCGAATTTTCGGCGGAGGCCTCCAAA	2	G29T,T65G	0.001237917	0.000165273	0.001237917	0.000739305	0.000104437	0.000739305	0.000187809	3.05E-05	0.000187809	8.11E-05	1.55E-05	8.11E-05	3.41E-05	1.41E-05	3.41E-05	0.001821208	0.000498712	4449.807836	1768.817161	0.409278009	0.163582646	0.315118569	0.007567535	0.003928418	0.000238896	7.16E-05
1491	ATAAAAGCGCCAGAGCTACAGAAATGTAGTAGACGAGGAGGAGGTTTATCGCATTTTCGGCGGATGCCCCCAAA	4	A15G,T31A,A52C,T69C
1492	ATAAAAGCGCCAGAACTACAGAAATGTAGTTGACGAGGAGGGGGTTTATCGAAGTTTCGGCGGATGCCTCCAAA	2	A42G,T54G	0.040899103	0.010832216	0.040899103	0.022945138	0.009293719	0.022945138	0.010788269	0.003087281	0.010788269	0.002870924	0.000558703	0.002870924	0.001111515	0.000217797	0.001111515	0.046734159	0.011613546	2112.471494	647.9586564	22.12297737	0.639865429	0.800684195	0.063918288	0.051080192	0.003560607	0.002616649
1493	ATAAAAGCGCCAGAACTACAGAAATGTAGTTGACGCGGAGGAGGTTTATCGGATTTTCGGCGGATGCCTCCAAA	2	A36C,A52G	1.15E-06	6.17E-05		1.31E-06	4.81E-05		1.05E-05	2.72E-05		3.86E-06	4.99E-05		1.26E-06	5.79E-05		7.14E-06	3.41E-06				0.806126874	0.000522053	1.43E-06	0.002203842	1.51E-05	6.22E-05
1494	ATAAAAGCGCCAGAACTACAGAAATGTATTTGACAAGGAGGAGGTTTTTCGAATTTTCGGCGGATGCCTCCAAA	3	G29T,G35A,A48T
1495	ATAAAAGCGCCAGAACTACAGAAATGTAGTTGACGAGGCGGAGTTTTATCGATTTTTCGGGTGATGCCTCCAAA	5	A39C,G44T,A53T,C61G,G62T
1496	ATAAAAGCGGCAGAACTACAGAAATGTAGTTGGCGAGGAGGAGGTTAATCGAATTTTCGGCGGATGCATCCAAA	4	C10G,A33G,T47A,C68A
1497	ATAAAAGAGCCAGACCTACAGAAATGTAGTTGACGTGGAGGAGGTTTATCGAATTTTCGGCGGATGCCTCCAAA	3	C8A,A15C,A36T
1498	ATAAAAGCGTCAGAACTACAGAAATGTAGTTGACGAGGAGGAGGTTAATGGAATTTTCGGCCGATGCCTCCAAA	4	C10T,T47A,C50G,G62C
1499	ATAAAATCGCCAGAACTACAGAAATGTAGTTGACGAGGAGGATGATTATCGAATTTTAGGCGGATGCCTCCAAA	4	G7T,G43T,T45A,C58A				1.00E-06		1.00E-06	1.00E-06		1.00E-06				1.10E-06	0.000146145
1500	ATAAAAGCGCCAGAACTACAGAAATGTAGTTGACGAGGCGGAGGTTTATCGAATTTACGGCGGATGGCTCCAAA	3	A39C,T57A,C67G				1.00E-06	0.000572551	1.00E-06
1501	ATAAAAGCGCCAGAACTACAGAAATGTAGTTGACGTGAAGGAGGTTTATCGAATTTTAGGCGGATGCCGCCAAA	4	A36T,G38A,C58A,T69G
1502	ATAAAAGCGCCAGAACTACAGAAATGTAGTTGACGAGGAGGATGATTATCGAATTTTCGGCGGATGCCTCCAAA	2	G43T,T45A	1.72E-05	1.87E-05		9.04E-06	1.60E-05		1.81E-06	0.000104604		1.00E-06		1.00E-06	1.00E-06		1.00E-06						0.398880065	0.00022905	4.31E-05	0.075059682	1.20E-06	0.004099153
1503	ATAAAAGCGCCAGAACTACAGAAATGTAGTTCACTAAGAGGAGGTTTATCGAATTTTCGGCGGATGCCTCCAAA	3	G32C,G35T,G37A
1504	ATAAAAGCGCCAGAACTACAGAAATGTATTTGACGAGGAGGAGGGTTATCGAATTTTCGGCGGATGCCTCCAAA	2	G29T,T45G	0.000522299	5.48E-05	0.000522299	0.000639553	0.000126544	0.000639553	0.000217011	2.78E-05	0.000217011	3.73E-05	1.19E-05	3.73E-05	9.75E-06	1.41E-05		0.000647902	0.000134769	1656.897614	680.7663626	0.391033161	0.069018321	0.053970894	0.007567535	0.009677412	0.000238896	0.000362078
1505	ATAAAAGCGCCAGAACTACAGAAATGTAGTTGACGAGGAAGTGGTTTATTGAATTTTCGGCGGATGCCTCCAAA	3	G40A,A42T,C50T
1506	ATAAAAGCGCCAGCACTACAGAAATGTAGTTGACGAGGAGGCGGTTTATCGAATTTTCGGCGGATGCCTGCAAA	3	A14C,A42C,C70G				5.42E-06	0.00010198					1.00E-06	0.000189117	1.00E-06
1507	ATAAAAGCTCCAGAGCTACAGAAATGTAGTTGACGAGGAGGAGGTTGATCGAATTTTCGGCGGATGCCTCCAAA	3	G9T,A15G,T47G
1508	ATAAAAGCGCCAGAACTACAGAAATGTAGTTGACGAAGAGGAGGTTTATCGAATTTTCGGCTGATGCCTCCAAA	2	G37A,G62T	1.00E-06		1.00E-06	1.00E-06		1.00E-06	1.00E-06		1.00E-06	1.00E-06		1.00E-06	3.05E-06	8.67E-05							0.00023892	1	0.0041855	1.00E-06	8.21E-05	3.32E-05
1509	ATAAAAGCGCCAGAACTACAGAAATGTAGTTGACGAGGAGGAGGTTTATCGAATTGTCGGCGGATGTCTCCAAA	2	T56G,C67T	0.005381236	0.000847173	0.005381236	0.001416406	0.000215247	0.001416406	0.001349181	0.000149217	0.001349181	0.000258422	4.56E-05	0.000258422	0.000108566	1.17E-05	0.000108566	0.00268714	0.001254413	1072.690095	697.3477496	2.505047765	0.172034237	0.250387891	0.03128003	0.021491599	0.001158779	0.000867958
1510	ATAAAAGGGCCAGAACTACAGAAATGTAGTTAACGAGGACGAGGGTTATCGAATTTTCTGCGGATGCCTCGAAA	6	C8G,G32A,G40C,T45G,G59T,C71G				1.00E-06		1.00E-06
1511	ATAAAAGCGCCAGAACTACAGAAATGTAGTTGACGAGGATGAGGTTTATCGAATTTTCGGTGGATGCCTCCAAA	2	G40T,C61T	2.69E-06	3.51E-05		9.46E-06	2.90E-05		3.95E-06	6.32E-05		1.00E-06	0.001936022	1.00E-06	1.00E-06		1.00E-06						0.000268833	0.225830383	0.01	1.19E-05	0.016727247	1.39E-06
1512	ATAAAAGCGCCAGAACTACAGAAATGTAGTTGACGATTAGGAGGTTTATCGAAATTTTGGCTAATGCCTCCAAA	6	G37T,G38T,T54A,C58T,G62T,G63A
1513	ATAAAAGCGCCAGGACTACAGAAATGTAGTTGACGAGGAGGAGGTTTTTCGAATTTTCGGCGGATGACTCCAAA	3	A14G,A48T,C67A
1514	ATAAAAGCGCCAGAACTACAGAAATGTAGTTGCCGAGGAGGAGGTTTATCGAATTTTCGGCGGAAGCCTCCAAA	2	A33C,T65A	4.47E-05	1.55E-05	4.47E-05	3.88E-05	2.00E-05	3.88E-05	1.00E-06	0.000185954	1.00E-06				2.10E-06	0.000149333		4.76E-05	2.28E-06	616.5335722	244.6640523	0.077269697	0.113127013	0.008909976	0.000395022	0.005015459	6.79E-06	0.000123877
1515	ATAAAAGCGCCAGAACTACAGAAATGTAGTTGACGAGGAGGAGGTTTCTCGAATTTCCGGCGGATGCCTCTAAA	3	A48C,T57C,C71T
1516	ATAAAAGCGCCAGAACTACAGAAATGTAGTTGACGAGGAGGAGGTTTATCGAATTTTCGGCAGATGCCTGCAAA	2	G62A,C70G	1.00E-06	0.000393174	1.00E-06	5.68E-06	4.63E-05		4.71E-05	1.48E-05	4.71E-05	2.17E-05	1.97E-05	2.17E-05	1.00E-06		1.00E-06	4.83E-05	2.19E-05				1	0.0002534	1.00E-06	0.003946328	3.09E-05	0.000933673
1517	ATAAAAGCGCCAGATCTACAGAAATGTAGTTGACGAGAAGGAGGTTTATCGAATTTTCGGCGGATGCCTCCAAA	2	A15T,G38A	1.00E-06		1.00E-06	1.78E-06	3.84E-05		1.00E-06	0.000105615	1.00E-06	1.00E-06	0.000183408	1.00E-06	3.05E-06	4.62E-05							0.000118068	0.404899104	0.008469717	2.47E-06	0.00023906	4.77E-06
1518	ATAAAAGCGCAAGAACTACAGAAATGTAGTTGACGAGGAGGAGGTTTATCGAATTTTCGGAGGATGCCTCCAAA	2	C11A,C61A	9.42E-06	1.19E-05		4.77E-06	2.40E-05		4.97E-06	3.93E-05		7.08E-06	2.40E-05		4.91E-06	3.01E-05		8.40E-06	1.14E-06				0.039991095	3.587235583	0.000235616	2.63E-06	1.39E-05	7.84E-06
1519	ATAAAAGCGCCAGAACTACAGAAATGTAGTTGACGAGGAGGAGGTTTATCGAATTTTCGGCGTATGCCTCCAAA	1	G63T	1.00E-06	3.45E-05	1.00E-06	1.00E-06		1.00E-06	1.21E-06	2.29E-05		1.00E-06	3.16E-05	1.00E-06	1.00E-06	7.24E-05	1.00E-06	1.13E-06	8.99E-08				1	1
1520	ATAAAAGCGCTAGAGCTACAGAAATGTAGTTGACGAGGAGGAGGTTTATCGAATTTTCGGCGGATGCTTCCAAA	3	C11T,A15G,C68T				0.000318008	8.69E-05	0.000318008	9.88E-05	2.12E-05	9.88E-05	4.79E-05	2.37E-05	4.79E-05
1521	ATAAAAGCGCCAGAACTACAGAAATGTAGTTGACGAGGAGGAGGTTAGTCGAATTTTCCGCGGATGCCTTCAAA	4	T47A,A48G,G59C,C70T
1522	ATAAAAGCGCCAGAACTACAGAAATGTAGTTGACAATGAGGAGGTTTATCGAATTTTCGGCGGATGCCTGCAAA	3	G35A,G37T,C70G
1523	ATAAAAGCGCCAGAACTACAGAAATGTAGTTGACGAGGAGCAGTTTTATCGAATTTTCGGCGGATGCCTCCAAA	2	G41C,G44T	1.00E-06	0.000234409	1.00E-06	1.00E-06	0.000106286	1.00E-06	1.00E-06		1.00E-06	1.00E-06		1.00E-06	1.00E-06		1.00E-06						0.000392452	0.002982921	0.002548082	0.000335242	0.000674674	6.65E-06
1524	ATAAAAGCGCCAGAACTACAGAAATGTAGTCGACGAGGAGGGGGTTTATCGAATTTTCGGCGGATGCCTCCAAA	2	T31C,A42G	0.007542544	0.001193349	0.007542544	0.00406601	0.001056395	0.00406601	0.002115121	0.000351593	0.002115121	0.000468732	0.000158298	0.000468732	0.000165783	2.88E-05	0.000165783	0.008943926	0.001122023	2262.854343	403.5366644	3.952497323	0.937397341	0.118002908	0.008046261	0.063918288	0.000175398	0.003560607
1525	ATAAAAGCGCCAGATATACAGAAATGTAGTTGACGAGGAGGAGGTTTATCGAATTTTCGGCGGATCCCTCCAAA	3	A15T,C16A,G66C
1526	ATAAAAGCGTCAGAGCTACAGAAATGTAGTTGACGAGGAGGAAGTTTATCGAATTTTCGGCGGATGCCTCCAAA	3	C10T,A15G,G43A
1527	ATAAAAGAGCCAGAACTACAGAAATGTAGTTGACGAGGAGGAGGATTATCGAATTGTCGGTGGATGCCTCCAAA	4	C8A,T45A,T56G,C61T
1528	ATAAAAGCGCCAGAACTACAGAAATGTAGTTGCCGAGGAGGAGGTTTATCGAATTTTCGGCGGACGCCTCCAAA	2	A33C,T65C	1.34E-06	0.000137169		1.00E-06		1.00E-06	1.00E-06		1.00E-06				2.29E-06	9.82E-05							0.003393151	0.001901215	0.000395022	0.000705006	6.79E-06	1.57E-05
1529	ATAAAAGCGCCTGAACTACAGAAATGTAGTTGACGAGGAGGAGGTTTTTCGACTTTTCGGTGGATGCCTCCAAA	4	A12T,A48T,A53C,C61T
1530	ATAAAAGCGCCAGAACTACAGAAATGTAGTTGCCGAGGAGGAGGTTTATCTAATTTTCGGCGGATGCCTCCAAA	2	A33C,G51T	1.00E-06		1.00E-06	6.00E-06	0.000121451		1.00E-06		1.00E-06	1.00E-06		1.00E-06	3.00E-06	0.000101445							0.002531507	0.784788659	0.000395022	1.27E-06	6.79E-06	9.28E-06
1531	ATAAAAGCGCCAGCACTACAGAAATGTAGTTGACGAGGAAGAGGTTTATCGAATTTTCGGCGGATGCCTCCAAA	2	A14C,G40A	0.001124594	0.000111902	0.001124594	0.000306131	8.15E-05	0.000306131	0.000371366	5.79E-05	0.000371366	8.20E-05	1.60E-05	8.20E-05	3.61E-05	8.70E-06	3.61E-05	0.001060134	0.000417512	1851.970024	1321.018759	0.572435868	0.115864219	0.109034542	0.009706141	0.010314111	0.000238537	0.00063293
1532	ATAAAAGCGCCAGAACTACAGAAATGTAGTTGACGAGGAGGAGGTTTATCGAATTCTCGGCGGATGACTCCAAA	2	T56C,C67A	3.95E-05	7.48E-06	3.95E-05	3.57E-05	1.39E-05	3.57E-05	1.73E-05	2.28E-05		3.38E-06	6.42E-05		1.24E-06	8.66E-05		4.27E-05	1.51E-06	701.3801552	184.9839844	0.060909388	0.008952117	0.002544491	0.00441601	0.01553656	0.000108428	0.000761378
1533	ATAAAAGCGCCAGAACTACAGAAATGTAGTTGACGAGGAGGAGGTTTATCGAATTTTCGGCGGATGCCGGTAAA	3	T69G,C70G,C71T
1534	ATAAAAGCGCCAGATCTACAGAAATGTAGTAGACGAGGAGGATGTTTATCGAATTTTCGGCGGATGCCTCCAAA	3	A15T,T31A,G43T
1535	ATAAAAGCGCCAGAACTACAGAAATGTATTTGACTAGGAGGAGGTCTATCGAATTTTCGGTGGATGCCTCCAAA	4	G29T,G35T,T46C,C61T
1536	ATAAAAGCGCCAGAAATACAGAAATGTAGTTGAGGAGGCGGATGTTTATCGAATATTCGGCGGATGCCTCCAAA	5	C16A,C34G,A39C,G43T,T55A
1537	ATAAAAGGGCCAGAACTACAGAAATGTAGTTGACGAGGAGGAGGTTTATCGAATTTTCGGAGGATGCCTCCAAA	2	C8G,C61A	2.41E-06	6.36E-05		1.00E-06	8.04E-05	1.00E-06	2.32E-06	8.14E-05		1.00E-06	0.000146735	1.00E-06	1.00E-06	0.001487444	1.00E-06	2.05E-06	4.69E-07				2.409545719	0.917331725	1.00E-06	2.63E-06	6.97E-05	7.84E-06
1538	ATAAAAGCGCCAGAACTACAGAAATGTAGTTGACGAGGACGAGGTTTATCGAATTTTCGACAGATGCCTCCAAA	3	G40C,G60A,G62A
1539	ATAAAAGCGCCAGAACTACAGAAATGTAGTTGACGAGGAGGAGGTTTATCGAATTTCCGGCAGATGCGTCCAAA	3	T57C,G62A,C68G	8.96E-06	5.69E-05											5.11E-06	8.63E-05
1540	ATAAAAGCGCCAGAACTACAGAAATGTAGTTGACGAGGAGGAGGTTTCTCGAGTTTTCGGCGGATGCCTCCAAA	2	A48C,A53G	0.000272417	3.55E-05	0.000272417	0.000186668	2.85E-05	0.000186668	7.49E-05	1.22E-05	7.49E-05	2.60E-05	1.53E-05	2.60E-05	1.38E-05	2.51E-05		0.000334132	1.49E-05	2134.544272	188.9087201	0.156535741	0.753482858	0.004261064	0.000361543	0.063931594	6.58E-06	0.002921405
1541	ATAAAAGCGCCAAAACTACAGAAATGTAGCTGGCGAGGAGGTGGTTTATCGAATTTTCGGTGGATGCCTCCAAA	5	G13A,T30C,A33G,A42T,C61T
1542	ATAAAAGCGCGAGAACTACAGAAATGTAGTTGACGAGGAGGAGGTTTATCGAAATTTCGACGGATGCCTCCAAA	3	C11G,T54A,G60A
1543	ATAAAAGCGCCAGAACTACAGAAATGTAGTTGACGAGGAGGAGGTTTATCTAATTTTCGACGGATGCCTCCAAA	2	G51T,G60A	1.00E-06	0.003422813	1.00E-06	1.86E-06	6.11E-05		1.88E-06	0.000154938		1.00E-06	0.000913597	1.00E-06				1.88E-06	5.49E-08				0.784788659	0.050417756	1.27E-06	1.98E-05	9.28E-06	1.24E-06
1544	ATAAAACCGCCAGTACTACAGAAATGTAGTTGACGAGGAGGAGATTTATTGAATTTTCGGCGGATGCCTCCAAA	4	G7C,A14T,G44A,C50T
1545	ATAAAAGCGCCAGAACTACAGAAATGTAGTTGACGAGGAGGAGGTTTATCGAATTTCCGGAGGATGGCTCCAAA	3	T57C,C61A,C67G
1546	ATAAAAGCGCCAGAAGTACAGAAATGTAGTTGACGAGGAGGAGTTTTATCGAATTTTCGGCGGATGCCTCCAAA	2	C16G,G44T	2.26E-05	1.05E-05	2.26E-05				1.03E-06	8.18E-05		1.00E-06		1.00E-06	1.00E-06	0.000401469	1.00E-06						0.002655524	0.067347022	0.008502104	0.000335242	0.000299847	6.65E-06
1547	ATAAAAGCGCCAGAACTACAGAAATGTAGTTGACAAGGAGGAGGTTTATCGAATTTTCGGCGGATGTCTCCAAA	2	G35A,C67T	1.06E-06	0.000133507		1.00E-06	9.89E-05	1.00E-06	1.00E-06		1.00E-06	1.00E-06		1.00E-06	1.00E-06		1.00E-06						1.055454658	4.91E-05	1.00E-06	0.021491599	1.75E-05	0.000867958
1548	ATAAAAGAGCCAGAACTACAGAAATGTAGTTGACGAGGAGGAGGTTTATCGAATTTACGGCGGATGCCTCCAAA	2	C8A,T57A	1.00E-06		1.00E-06	1.00E-06		1.00E-06	1.00E-06		1.00E-06	1.00E-06		1.00E-06	7.50E-06	5.16E-05							1	0.003217973	1.00E-06	0.000310755		6.27E-06
1549	ATAAAAGCGCCAGATTTACAGAAATGTAGTTGACGAGGAGGAGGTTTATCGAATTTTCGGCGGATGCCTCCAAA	2	A15T,C16T	0.0017188	0.000262803	0.0017188	0.000885491	0.000161525	0.000885491	0.000423263	9.60E-05	0.000423263	0.000152326	3.23E-05	0.000152326	4.63E-05	9.61E-06	4.63E-05	0.001762708	0.000278364	1753.409676	437.9011756	1.005303011	0.202934817	0.037547848	0.008469717	0.045776271	0.00023906	0.002179472
1550	ATAAAAGCGCCAGAACTACAGAAATGTAGTTGACTAGGAGGAGGTTTATCGAATTTTCGGCGGATGCCTGCAAA	2	G35T,C70G	2.59E-06	8.88E-05		1.00E-06	0.000375819	1.00E-06	1.00E-06		1.00E-06	1.00E-06	0.000844034	1.00E-06	1.00E-06	0.00028142	1.00E-06						2.589938632	0.000656291	1.00E-06	0.003946328	3.46E-05	0.000933673
1551	ATAAAAGCGCCGGAACTACAGAAATGTAGTTGACGAGGAGGGGGTTTATCGAATTTTCGGCGGATGCCTCCAAA	2	A12G,A42G	0.001032937	0.000119303	0.001032937	0.000640436	7.66E-05	0.000640436	0.000188908	1.94E-05	0.000188908	3.49E-05	1.31E-05	3.49E-05	1.20E-05	1.64E-05		0.001618746	0.00030074	4878.968139	1295.077334	0.331780416	1.033335477	0.016160277	0.000999615	0.063918288	1.56E-05	0.003560607
1552	ATAAAAGCGCCAGAACTACAGAAATGTAGTTGACGAGGAGGGGGTTTATCGATGTTCCGGTGGATGCCTGCAAA	6	A42G,A53T,T54G,T57C,C61T,C70G
1553	ATAAAAGCGCCAGAACTACAGAAATGTAGTTGACGAGGAGGAGGTTTATCGAATTGTCGGCGGACGCCTCCAAA	2	T56G,T65C	0.000366045	0.000107365	0.000366045	0.000169367	3.33E-05	0.000169367				1.16E-05	1.46E-05		8.11E-06	6.82E-05		0.000621998	6.22E-05	6797.041003	1036.684085	0.091510137	0.011702195	0.519208188	0.03128003	0.000705006	0.001158779	1.57E-05
1554	ATAAAAGCGCCAGAACTACAGAAATGTAGTTGACGAGGAGGATGTTTATCGAAGTTTCGGCGGATGCCTCCAAA	2	G43T,T54G	6.53E-05	2.34E-05	6.53E-05	6.89E-05	1.85E-05	6.89E-05	1.52E-05	1.66E-05		1.46E-06	9.00E-05					8.63E-05	2.75E-05	1496.940195	1374.610456	0.057631811	1.513995864	0.001277519	4.31E-05	0.051080192	1.20E-06	0.002616649
1555	ATAAAAGCGCCAGAACTACAGAAATGTAGTTGACGGGGAGCAGGTTTATCGAATTTTCGGCGGATGTCTCCAAA	3	A36G,G41C,C67T
1556	ATAAAAGCGGCAGAACTACAGAAATGTAGTTGACGAGGAGGAGGTTTACCGAATTTTCGGCGGATGCCTCCAAA	2	C10G,T49C	1.00E-06	0.000557756	1.00E-06	1.00E-06	0.000254281	1.00E-06	2.05E-06	0.000104055		1.00E-06	0.000196289	1.00E-06	1.00E-06		1.00E-06	1.98E-06	6.33E-07				0.24592319	0.761203038	4.07E-06	1.31E-06	3.01E-06	2.10E-05
1557	ATAAAAGCGCCACAACTACAGAAATGTAGTTGACGATGAGGAGGTTTATCGAATTTTCGGCGGATGCCTCCAAA	2	G13C,G37T	1.45E-06	0.000101048		1.70E-06	0.000110758		5.71E-06	3.94E-05		2.52E-06	7.13E-05		1.00E-06		1.00E-06	4.75E-06	2.09E-06				0.010773631	0.238851279	0.000134799	6.08E-06	1.84E-06	3.02E-06
1558	ATAAACGCGCCAGAACTACAGAAATGTAGTTGACGGGGAGGTGGTTGATCGAAGTTTCCGCGGATGCCTCCAAA	6	A6C,A36G,A42T,T47G,T54G,G59C
1559	ATAAAAGCGCCAGAACTACAGAAATGTAGTTCACGAGGAGGAGTTTTATCGAATTTTCGGCGGATGCCTCCAAA	2	G32C,G44T	1.77E-06	7.48E-05		1.00E-06		1.00E-06	1.00E-06		1.00E-06	1.00E-06		1.00E-06	1.85E-06	0.000109031							0.017168248	0.005286345	0.000103226	0.000335242	1.37E-06	6.65E-06
1560	ATAAAAGCGCCAGAACTACAGAAATGTAGTTGACCAGGAGGAAGTTTATCGAATTTTCGGCGGATGCCTCCAAA	2	G35C,G43A	3.55E-06	5.36E-05		1.00E-06		1.00E-06	6.72E-06	5.43E-05		1.00E-06		1.00E-06	1.00E-06		1.00E-06						3.548889895	0.045022768	1.00E-06	7.88E-05	2.99E-05	1.43E-06
1561	ATAAAAGCGCCTGAACTACAGAAATGTAGTTGACGAGGAGGAGGTCTAGCGAATTTTCGGCGGACGCCTCCAAA	4	A12T,T46C,T49G,T65C													1.00E-06		1.00E-06
1562	ATAAAACCGCCAGAACTACAGAAATGTAGATGACGAGGAGGAGGTTTATCGAATTTTCGGCGGTTTCCTCCAAA	4	G7C,T30A,A64T,G66T
1563	ATAAAAGCGCCAGAACTACAGAAATGTACTTGACGAGGAGGCGTTTTATCGAATTTTCGGCGGATGTCTCCAAA	4	G29C,A42C,G44T,C67T
1564	ATAAATGCGCCAGATCTACAGAAATGTAGTTGAAGAGGAGGAGGTTTATTGAATTTTCGGCGGATGCCTCCAAA	4	A6T,A15T,C34A,C50T
1565	ATAAAAGCGACAGAACTACAGAAATGTAGTTCACGAGGAGGAGGTTTATCGAATTTTCGGCGGATGCCTCCAAA	2	C10A,G32C	1.30E-06	0.000127893		1.00E-06		1.00E-06	1.00E-06		1.00E-06				1.00E-06	0.000445102	1.00E-06						0.166832676	0.012608467	7.80E-06	0.000103226	3.10E-06	1.37E-06
1566	ATAAAAGCGCCAGACCTACAGAAATGTAGTTGACGAGGAGGAGGTTTATCGAATTTTTGGCGGATGCCTCCAAA	2	A15C,C58T				2.90E-05	1.08E-05	2.90E-05	2.47E-05	1.42E-05	2.47E-05	4.43E-06	5.74E-05		5.40E-06	6.73E-05		3.18E-05	2.22E-06	214.1800881	96.8220382	0.148341315
1567	ATAAAAGGTGCCAAACTACAGAAATGTAGTTGACGAGGAGGAAGTTTATCGAATTTTCGTCGAATGCCTCCAAA	8	C8G,G9T,C10G,A12C,G13A,G43A,G60T,G63A
1568	ATAAAAGCGCCAGGACTACAGAAATGTAGTTGACGAGGAGGGGGGTTATCGAATTTTCGGCGGTTGCCTCCAAA	4	A14G,A42G,T45G,A64T
1569	ATAAAAGCGCTAGAACTACAGAAATGTAGTTGACGAGGAGGAGGTTTATCGAATTTTCGCCGGATGGCTCCAAA	3	C11T,G60C,C67G
1570	ATAAAAGCGCCAGAACTACAGAAATGTAGTTGACGAGGAGGAGCTTTATCGAATTTTCGGCGGATGCCTGCAAA	2	G44C,C70G	1.00E-06		1.00E-06	1.00E-06		1.00E-06	1.00E-06		1.00E-06	1.00E-06		1.00E-06	1.00E-06		1.00E-06						0.006307388	0.0002534	0.000158544	0.003946328	3.46E-06	0.000933673
1571	ATAAAAGCGCCAGAACTACAGAAATGTAGTTCACGATGTGGAGTTTTATCGAATTTTCGGCGGATGCCTCCAAA	4	G32C,G37T,A39T,G44T
1572	ATAAAAGCGCCTGAACTACAGAAATGTAGTTGACTAGGAGGCGGTATATCGAATTTTCGGCGGATGCATCCAAA	5	A12T,G35T,A42C,T46A,C68A				1.00E-06		1.00E-06
1573	ATAAAAGCGCCAGATCTACAGAAATTTAGTTGACGCGGAGGAGGTTTATCGGATTTTCGCCGGATGCCTCGAAA	6	A15T,G26T,A36C,A52G,G60C,C71G
1574	ATAAAAGCGCCAGAACTACAGAAATGTAGTTGAAGAGGAGGAGGTTTATCGAACTTTCGGCGGATGCCTCCAAA	2	C34A,T54C	1.00E-06		1.00E-06	2.00E-06	7.12E-05		1.00E-06	0.000473508	1.00E-06	1.00E-06		1.00E-06	1.00E-06		1.00E-06						0.268286454	1.96E-05	3.73E-06	0.050963543	3.50E-06	0.002645116
1575	ATAAAAGCGCCAGTACTACAGAAATGTAGTTGACGAGGTGGAGGTTTATCGAATTTTCGGCGGATGCCTCCAAA	2	A14T,A39T	0.006320576	0.000889423	0.006320576	0.003460639	0.000625085	0.003460639	0.001614914	0.000235663	0.001614914	0.000257664	6.66E-05	0.000257664	0.000132831	1.74E-05	0.000132831	0.008139597	0.002417357	3052.661972	1219.874681	2.666393011	0.441146626	0.182059714	0.014327608	0.034717048	0.000467724	0.001204554
1576	ATAAAAGCGCCAGAACTACAGAAATGTAGTTGACGAGGAGGAGGTTTATCGAATTTTCTGCGGATGCGTCCAAA	2	G59T,C68G	1.73E-06	4.63E-05		2.42E-05	1.36E-05	2.42E-05	2.75E-05	1.46E-05	2.75E-05	1.60E-05	1.63E-05		1.93E-06	4.16E-05		2.57E-05	4.77E-06				0.033900755	0.003662628	5.11E-05	0.000473383	9.86E-07	9.88E-05
1577	ATAAATGCGCCAGAACTACAGAAATGTAGTTGACGAGGAGGAGGTTTATCTAATTTTCGGCGGATGCCTCCAAA	2	A6T,G51T	1.00E-06		1.00E-06	1.00E-06	8.14E-05	1.00E-06	1.00E-06	0.000445431	1.00E-06	1.00E-06		1.00E-06	1.00E-06	0.000481883	1.00E-06						0.002891667	0.784788659	0.000345821	1.27E-06	6.32E-06	9.28E-06
1578	ATAAAAGCGCAAGCACTACAGAAATGTAGTTGACGAGGAGGCGGTTTATCGAATCTTCGGCGGGTGCCTCCAAA	5	C11A,A14C,A42C,T55C,A64G				1.00E-06		1.00E-06
1579	ATAAAAGCGCCAGAACTACAGAAATGTAGTTGCCGAGGAGGAGGTTTATCGAATTTTCGGCGGATGCCTACAAA	2	A33C,C70A	1.00E-06		1.00E-06	1.02E-06	0.000161213		1.00E-06		1.00E-06	1.00E-06		1.00E-06	1.25E-06	7.55E-05							0.002531507	0.000260418	0.000395022	0.003839977	6.79E-06	0.0010726
1580	ATAAAAGCGCCAGAACTACAGAAATGTAGTTGACGAGAAGGAGGTTTATCGAATTTTCCGCGGATGCCTCTAAA	3	G38A,G59C,C71T
1581	ATAAAAGCGCGAGAACTACAGAAATGTAGTTGACGAGGAGGAGGTTTATCGAATTTTCGGCGGATGCCTGCAAA	2	C11G,C70G	2.25E-05	9.57E-06	2.25E-05	5.33E-05	1.38E-05	5.33E-05	9.08E-05	1.59E-05	9.08E-05	0.000175409	0.00010781	0.000175409	1.74E-05	1.45E-05	1.74E-05	4.34E-05	1.75E-05				3.015623082	0.00569615	7.45E-06	0.003946328	3.69E-06	0.000933673
1582	ATAAAAGCGCCAGAACTACAGAAATGTAGTTGACGAGGAGGAGGTTTATCGAGTTTTCTGCGGATGCCTCAAAA	3	A53G,G59T,C71A
1583	ATAAAAGCGCCCGAACTACAGAAATGTAGTTGACGAGGAGGTGGTTCATCGAATTTTCGGCGGATGCCTCCAAA	3	A12C,A42T,T47C
1584	ATAAAAGCGCCAGAACTACAGAAATGTAGTTGACGAGGAGGAGGTTTATCTAGTTTTCTGCGGATGCCTCCAAA	3	G51T,A53G,G59T				1.00E-06		1.00E-06
1585	ATAAAAGCGCCAGAATTACAGAAATGTAGTTGACGAGGAGGAGGTTTCTCGAATTTTCGGCGGATGCCTCCAAA	2	C16T,A48C	0.000203218	3.06E-05	0.000203218	0.000141931	2.39E-05	0.000141931	3.07E-05	1.21E-05	3.07E-05	1.73E-05	2.59E-05		4.11E-06	2.45E-05		0.000296573	6.39E-05	3910.920585	1665.025512	0.075832102	0.004439366	0.562083931	0.045776271	0.000361543	0.002179472	6.58E-06
1586	ATAAAAGCGTCAGAACTACAGAAATGTATTTGACGAGGAGGAGGTTTATCGAATTTCCGGCGGATGCCTCCAAA	3	C10T,G29T,T57C				1.00E-06		1.00E-06	1.48E-06	0.000256974
1587	ATAAAAGCGCCAGAACTACAGAAATGTAGTTGACGAGGAGGAGGTTTATCGAATTTTCAGCGGATGCGTCCAAA	2	G59A,C68G	3.04E-06	4.45E-05		1.72E-05	1.41E-05	1.72E-05	1.71E-05	1.61E-05	1.71E-05	1.62E-05	1.48E-05	1.62E-05	6.35E-06	3.40E-05		1.72E-05	2.35E-06				0.040997838	0.006430464	7.42E-05	0.000473383	1.19E-06	9.88E-05
1588	ATAAAAGCGCCAGAACTACAGAAATGTAGCCGACGAGGAGGAGGTTTATCGAATTTTCGGCGGATGCCTCCAAA	2	T30C,T31C	0.003284921	0.000409769	0.003284921	0.001249092	0.0001631	0.001249092	0.000787561	0.000156753	0.000787561	0.000413354	7.39E-05	0.000413354	3.30E-05	1.12E-05	3.30E-05	0.003710344	0.001919199	3463.450208	2960.096018	1.071285611	8.326127451	0.408254388	0.000394532	0.008046261	6.50E-06	0.000175398
1589	ATAAAAGCGCCAGAACTACAGAAATGTAGTTGACGAGGAGAAGGTTTATCGAATTTTCGGCGGATACCTCCAAA	2	G41A,G66A	0.002796038	0.000370681	0.002796038	0.000832309	0.000181208	0.000832309	0.000562498	8.60E-05	0.000562498	0.0001161	3.74E-05	0.0001161	6.67E-05	1.23E-05	6.67E-05	0.002803525	0.001350424	2926.547851	2141.137478	0.957963069	0.279605341	0.088354664	0.009999945	0.031645618		0.001504052
1590	ATAAAAGCGAAAGAACTACAGAAATGTAGTTGACGAGGAGGAGGTTTATCGAATTTTCGGCGGATGCCTCCAAA	2	C10A,C11A	1.00E-06		1.00E-06	1.53E-06	0.000186537		1.00E-06	0.000235578	1.00E-06	2.18E-06	0.000115719		1.00E-06		1.00E-06						0.128183183	0.004244188	7.80E-06	0.000235616	3.10E-06	1.39E-05
1591	ATAAAAGCGCCAGAACTACAGAAATGTAGTTGTCGAGGAGGAGGTTTATCGAATTTTCGGCGGATTCCTCCAAA	2	A33T,G66T	1.03E-05	9.81E-06	1.03E-05	1.26E-05	1.50E-05		3.18E-06	7.42E-05		1.00E-06		1.00E-06	1.57E-06	4.74E-05		1.11E-05	1.19E-06				0.093191187	0.004579487	0.000110545	0.002249559	1.43E-06	6.27E-05
1592	ATAAAAGCGCCAAAACTACAGAAATGTAGTTGACGAGGAGGAGGTTTATTGAATTTTCGGCGGAACCCTCCAAA	4	G13A,C50T,T65A,G66C
1593	ATAAAAGCGCCAGAACTACAGAAATGTAGTTGACGAGGAGGGGGTTTATCGAATTTTCGGCGGATGCCTCCAAA	1	A42G	0.063918288	0.003560607	0.063918288	0.023794434	0.001558351	0.023794434	0.012812697	0.000543838	0.012812697	0.004056667	0.000214586	0.004056667	0.001433141	3.37E-05	0.001433141	0.043182546	0.01473331	1274.524653	525.3818004	33.88129534	1	1
1594	ATAAAAGCGCCAGAACTACAGAAATGTAGTTGACGAGGAGGAGGTTTCTCGAATTTTCTGCGGATGACTCCAAA	3	A48C,G59T,C67A													1.00E-06	0.000272536	1.00E-06
1595	ATAAAAGCGCCAGAACTACAGAAATGTAGTTGACGAGGACGAGGTTTATCGAAGTTTTGGCGGATGCCTCCAAA	3	G40C,T54G,C58T
1596	ATAAAAGCGCCTGAACTACAGAAATGTAGTTGACGAGGTGGAGGTTTATCGAATTTTCGTCGGATGCGTCCAAA	4	A12T,A39T,G60T,C68G
1597	ATAAAAGCGCCAGAACTACAGAAATGTAATGGACGAGGAGGAAGTTTATCGAATTTTCGGCGGATGCCTCCAAA	3	G29A,T31G,G43A	3.56E-06	0.000103673
1598	ATAAAAGGGCCAGAACTACAGAAATGTAGTTGACGAGGAGCAGGTTTATCGAATCTTAGGCGGATGCCTCCAAA	4	C8G,G41C,T55C,C58A
1599	ATAAAAGCGCCAGAACTACAGAAATGTAGTTGACAAGGAGGAGGTTGATCGAATTTTGGGCGGATGGCTCCAAA	4	G35A,T47G,C58G,C67G
1600	ATAAAAGCGCCAGGACTACAGAAATGTAGTTGACGAGGAGGAGGTTTATCGAATTTTCGGCGGAAGCCTCCAAA	2	A14G,T65A	0.009403493	0.000980691	0.009403493	0.004922789	0.000869879	0.004922789	0.002128356	0.000348384	0.002128356	0.000423617	8.57E-05	0.000423617	0.000169319	1.90E-05	0.000169319	0.012353704	0.002153576	3347.472663	803.7240411	3.690456933	0.104236847	1.874901766	0.090212755	0.005015459	0.004798782	0.000123877
1601	ATAAAAGCGCCAGAACTACAGAAATGTAGTTGACGAGGGGGAGGTTTATCGAATTTTCGGCGGATGCCTCTAAA	2	A39G,C71T	0.028449522	0.006869396	0.028449522	0.011870154	0.002656839	0.011870154	0.007834796	0.001244564	0.007834796	0.003961322	0.000592585	0.003961322	0.001444269	0.000173584	0.001444269	0.013863641	0.003350342	370.0686869	135.2732337	37.46234668	0.379380329	0.514555456	0.07498945	0.055289516	0.003691103	0.002677265
1602	ATAAAAGCGCCAGAACTACAGAAATGTAGGTGACGAGGAGGAAATTTATCGAATTTTCGGCGGATGCGTCCAAA	4	T30G,G43A,G44A,C68G
1603	ATAAAAGCGCCAGAACTACAGAAATGTAGTTGACGAGGAGGAGGTTTTTCGAATTTTCGGCGGATGCCTTCAAA	2	A48T,C70T	0.000670705	9.28E-05	0.000670705	0.000416172	6.19E-05	0.000416172	0.000333723	5.51E-05	0.000333723	5.07E-05	8.01E-06	5.07E-05	7.51E-06	1.07E-05		0.000820572	0.000212298	2164.949987	900.6073263	0.379025862	1.131185206	0.012115816	0.000592922	0.055357767	1.09E-05	0.00348855
1604	ATAAAAGCGCCAGAACTACAGAAATGTAGTTGACGAGGTGGAGGTTTATCGAATTTACGGCGGGAGCGTCCAAA	5	A39T,T57A,A64G,T65A,C68G
1605	ATAAAAGCGCCAAAACTACAGAAATGTAGTTGACGAGGTGGAGGTTTATCGAATTTTCGGCGGATGCCTCCAAA	2	G13A,A39T	0.000276622	3.36E-05	0.000276622	0.000152867	2.04E-05	0.000152867	6.49E-05	8.90E-06	6.49E-05	1.93E-05	1.83E-05	1.93E-05	2.63E-06	4.09E-05		0.000348938	1.80E-05	2913.55358	268.1306234	0.119763649	0.292618426	0.0079679	0.000945333	0.034717048	3.63E-05	0.001204554
1606	ATAAAAGCGCCAGAACTACAGAAATGTAGTTGACGAGGAGAAGGTTTATCGAATTTTCGGCGGATGCCTCGAAA	2	G41A,C71G	0.00015418	1.39E-05	0.00015418	0.000106181	2.10E-05	0.000106181	6.55E-05	9.78E-06	6.55E-05	1.43E-05	2.10E-05		4.58E-06	1.95E-05		0.000168337	7.77E-06	1075.052155	150.1777692	0.156584644	0.01541807	0.049219339	0.009999945	0.003132505		0.000188689
1607	ATAAAAGCTCCAGAGCTACAGAAATGTAGTTGACGAGGAGGAGGTTTGTCGAATTTTCGGCGGATGCGTCCAAA	4	G9T,A15G,A48G,C68G
1608	ATAAAAGCGCGAGAATTACAGAAATGTAGTTGACGAGGAGGAGGTTTATCCAATTTTCGGCGGATGACTCCAAA	4	C11G,C16T,G51C,C67A
1609	ATAAAAGCGCCAGAACTACAGAAATGTAGTTGACGAGGAGGAGGTTCAGCGAAATTTTGGCGGATGCCTCCAAA	4	T47C,T49G,T54A,C58T
1610	ATAAAAGCGCCAGAACTACAGAAATGTAGTTGAGGAGGAGGAGGTTAATCGAATTTTCGGCGGATGCCTCCAAA	2	C34G,T47A	1.24E-06	0.000165736		1.00E-06	0.000128775	1.00E-06	1.00E-06		1.00E-06	1.00E-06		1.00E-06	1.95E-06	5.60E-05							1.24171588	3.01E-05	1.00E-06	0.041186087		0.001635346
1611	ATAAAAGCGCCAGAACTACAGAAATGTAGTTGACGACGAGGAGGTTTATCGAAGTTTCGGCGGATGCCTCCAAA	2	G37C,T54G	3.98E-05	8.57E-06	3.98E-05	1.13E-05	1.38E-05		4.06E-05	2.10E-05	4.06E-05	1.10E-05	3.13E-05		2.47E-06	0.000102162		5.61E-05	4.00E-05				0.843699363	0.000778372	4.71E-05	0.051080192	8.47E-07	0.002616649
1612	ATAAAAGCGCCAGAAGTACAGAAATGTAGTTGACGAGGAGGAGGTTTATCGAATTTTCGCCGGATGCCTCCAAA	2	C16G,G60C	1.79E-06	0.000132861		2.52E-06	0.000117221		4.71E-06	7.41E-05		2.12E-06	0.000211001		1.65E-06	7.87E-05		3.67E-06	9.05E-07				0.000210375	0.972237261	0.008502104	1.84E-06	0.000299847	8.78E-06
1613	ATAAAAGCGCTAGAACTACAGAAATGTAGTTGACGAGGAGGAGGATTATCGAATTTTCGGCGGATGCCTCTAAA	3	C11T,T45A,C71T
1614	ATAAAAGCGCCAGAACTCCAGAAATGTAGTTGACGAGGAGGAGGTTTATCGAATTTTCGGCGGATGCCTCCAAA	1	A18C	0.270044185	0.746163522		0.075587394	0.051031137	0.075587394	0.016915	0.0040791	0.016915	0.006465414	0.00225894	0.006465414	0.001083261	0.000303374	0.001083261						1	1
1615	ATAAAAGCGCCAGAACTACAGAAATGTAGTTGTCGAGGAGGAGGTTTATCGAACTTTCGGCTGATGCCTCCAAA	3	A33T,T54C,G62T
1616	ATAAAAGCGCCAGAACTACAGAAATGTAGTCTACGAGGAGGAGGTTTATCGAATTTTCGGCGGATGCCTCCAAA	2	T31C,G32T	0.000594386	5.75E-05	0.000594386	0.000281047	2.88E-05	0.000281047	0.000111716	9.62E-06	0.000111716	3.53E-05	8.09E-06	3.53E-05	8.24E-06	1.55E-05		0.000798904	7.98E-05	4029.893214	597.8282968	0.19824436	0.073871072	0.56899186	0.008046261	0.00104463	0.000175398	1.41E-05
1617	ATAAAAGCGCCAGAACTACAGAAATGTAGTTGACGGGTAGGAGGTTTATCGAATTTTCGGCGGATGCGTCCAAA	3	A36G,G38T,C68G	3.10E-05	1.48E-05	3.10E-05	5.42E-05	3.22E-05	5.42E-05	9.46E-05	3.18E-05	9.46E-05				2.79E-05	2.37E-05	2.79E-05	4.35E-05	1.69E-05
1618	ATAAAAGCGCCAGAACTACAGAAATGTAGTTCACGAGGAGGAGGTTTATCGAATTTTCGTCGGATGCCTCCAAA	2	G32C,G60T	1.00E-06		1.00E-06	1.00E-06	0.00055995	1.00E-06	1.00E-06	0.000551388	1.00E-06	1.00E-06		1.00E-06	1.26E-06	8.71E-05							0.009687511	0.916073227	0.000103226	1.09E-06	1.37E-06	9.45E-06
1619	ATAAAAGCGCCAGAACTACAGAAATGTAGTTGACGAGGAGGAGGTTTATCGGATTTTCGGCGGATGCCGCCAAA	2	A52G,T69G	2.37E-05	1.26E-05	2.37E-05	7.25E-05	1.19E-05	7.25E-05	0.00011272	2.52E-05	0.00011272	7.33E-05	1.41E-05	7.33E-05	1.84E-05	1.96E-05		5.99E-05	1.97E-05				0.010745568	0.050660994	0.002203842	0.000467451	6.22E-05	7.83E-05
1620	ATAAAAGCGCCAGAACTACAGAAATGTAGTTGACGTGGAGGAGGTTTATCGAATTTTCGGCGGATTCCTCCAAA	2	A36T,G66T	1.00E-06		1.00E-06	3.99E-06	5.70E-05		1.00E-06	0.000387265	1.00E-06	1.00E-06		1.00E-06	1.00E-06	0.000676625	1.00E-06						0.12976946	0.000444532	7.71E-06	0.002249559	2.95E-06	6.27E-05
1621	ATAAAAGCCCCAGAACTACAGAAATGTAATTGACGAGGAGGAGGTTTATTTAATTTTCGGCGGATGCCTCCAAA	4	G9C,G29A,C50T,G51T
1622	ATAAAAGCCCCAGAACTACAGAAATGTAGTTGACGAGGAGGAGGTTTATCGAATTTTCGGCGGATGCATCCAAA	2	G9C,C68A	1.00E-06		1.00E-06	1.66E-06	6.34E-05		1.00E-06		1.00E-06	1.00E-06		1.00E-06	1.00E-06		1.00E-06						1	0.002238175	1.00E-06	0.000446792		7.54E-05
1623	ATAAAAGCGCCAGAAGTACAGAAATGTAGTTGACGAGGAGGAGGTTTATCGAATTTTCGGCGGCTTCCTTCAAA	4	C16G,A64C,G66T,C70T
1624	ATAAAAGCGCCAGAACTACAGAAATGTAGTTGACGAGGAGGAGGTTTATCGAATTTTCGGCGGATGCATTCAAA	2	C68A,C70T	4.17E-06	1.40E-05		1.82E-05	1.44E-05	1.82E-05	1.17E-05	1.28E-05		5.90E-06	3.35E-05		1.00E-06	5.45E-05	1.00E-06	1.14E-05	4.07E-06				0.009343154	7.54E-05	0.000446792	0.055357767	7.54E-05	0.00348855
1625	ATAAAAGCGCCACAACTACAGAAATGTAGTAGACGAGGAGGAGGTTTATCGAATTATCGGCGGGTGCCTCCAAA	4	G13C,T31A,T56A,A64G
1626	ATAAAAGTGCCAGAACTACAGAAATGTACTTGACGAGGAGGAGGTTTATCGAATTTTCGGCGGATGCCTCCAAA	2	C8T,G29C	1.00E-06		1.00E-06	1.00E-06		1.00E-06	1.00E-06		1.00E-06	1.00E-06		1.00E-06	1.00E-06		1.00E-06						0.387838502	0.00026497	2.58E-06	0.003774017	8.78E-06	0.000112629
1627	ATAAAAGCGCCAGAACTACAGAAATGTAGTTGACGAGGAGGAGCTTTATCGAATTTTCGGCGGATGCCTCTAAA	2	G44C,C71T	1.23E-05	1.43E-05		2.21E-05	2.24E-05		1.19E-05	2.36E-05		1.42E-06	5.64E-05		1.25E-06	9.27E-05		1.52E-05	3.32E-06				0.077462516	0.000222126	0.000158544	0.055289516	3.46E-06	0.002677265
1628	ATAAAAGCGTCAGAACTACAGAAATGTAGTTGACGAGGAGGAGGTTTATCGAATTTTCGGCGGTTGCCTCCAAA	2	C10T,A64T	1.00E-06		1.00E-06	1.00E-06	0.000699238	1.00E-06	1.00E-06	9.70E-05	1.00E-06	1.00E-06		1.00E-06	1.00E-06		1.00E-06						0.041562997	0.007099108	2.41E-05	0.000140863	1.01E-06	2.19E-06
1629	ATAAAAGCGCCAGAACTACAGAAATGTAGTTGACGAGGAGGAGGTTTATCGAATTTTGGGCGGATGCCTCTAAA	2	C58G,C71T	7.36E-05	9.05E-06	7.36E-05	7.26E-05	8.72E-06	7.26E-05	4.63E-05	1.13E-05	4.63E-05	2.05E-05	2.19E-05		1.25E-05	3.02E-05		7.95E-05	3.43E-06	401.5697461	99.27321173	0.198071064	0.494173095	0.001331784	0.000149004	0.055289516	2.27E-06	0.002677265
1630	ATAAAAGCGCCAGTACTACAGAAATGTAGTTGACGAGGAGGAGGTTTATCGAATTTTCGGCGGAAGCCTCCAAA	2	A14T,T65A	0.001050244	0.000118685	0.001050244	0.000448625	0.000124862	0.000448625	0.00020299	2.66E-05	0.00020299	4.54E-05	1.34E-05	4.54E-05	1.42E-05	1.30E-05	1.42E-05	0.001498875	0.000166085	4457.749185	759.575701	0.336240407	0.073302151	0.209401461	0.014327608	0.005015459	0.000467724	0.000123877
1631	ATAAAGGCGCCAGTACTACAGAAATGTAGGTGACAAGGAGGAGGTTTATCGAATTTTCGGCGGTTGCCTCCAAA	5	A6G,A14T,T30G,G35A,A64T
1632	ATAAAAGCGCCAGATCTACAGAAATGTAGTTGACGTGGAGGAGGTTTATCGAATTTTCGGCGGATGCCTCCAAA	2	A15T,A36T	1.00E-06		1.00E-06	2.42E-06	4.27E-05		1.00E-06		1.00E-06	1.00E-06	0.000456615	1.00E-06	1.00E-06		1.00E-06						0.000118068	0.12976946	0.008469717	7.71E-06	0.00023906	2.95E-06
1633	ATAAAAGCGTCAGAACTACAGAAATGTAGTTGACGAGGAGGAGGTTTTTCGAGTTTTCGGCGGATGCCTCGAAA	4	C10T,A48T,A53G,C71G				3.35E-06	5.28E-05		1.95E-05	3.04E-05
1634	ATAAAAGCGCCAGAACTACAGAAATGTAGTTGACGAGGAGGAGGTTTATCGAATTTTCGGAGAATGCCTCCAAA	2	C61A,G63A				1.00E-06		1.00E-06	1.00E-06	0.000471805	1.00E-06	1.00E-06		1.00E-06	1.00E-06	0.0001921	1.00E-06
1635	ATAAAAGCGCCAGAACTACAGAAATGTAGTGGACGAGGAGGAGGTTTATCGAATTTTCGGCGGATGTCTCCAAA	2	T31G,C67T	0.003908973	0.000474926	0.003908973	0.001789006	0.000274244	0.001789006	0.000819778	0.000119702	0.000819778	0.000329048	6.43E-05	0.000329048	0.000123906	9.43E-06	0.000123906	0.002908304	0.000942223	1042.319603	455.81283	2.790222686	0.171891573	0.181883784	0.022740925	0.021491599	0.000806917	0.000867958
1636	ATAAAAGCGCCAGAACTACAGAAATGTATTTAACGAGGAGGAGGTTTATCGAATGTTCGGCGGATGCCTCCAAA	3	G29T,G32A,T55G
1637	ATAAAAGCGCCAGAACTACAGAAATGTAGTTGACGAGGAGGAGGTTTATCTAATTGTCGACGGATGCCTCCAAA	3	G51T,T56G,G60A
1638	ATAAAAGCGCCAGAACTACAGAAATGTAGCTGACGAGGAGGAGGTTTATCGAATTTTCGGCGGATTCCTCCAAA	2	T30C,G66T	5.01E-06	2.49E-05		1.45E-05	2.40E-05		5.78E-06	4.55E-05		1.00E-06		1.00E-06	3.66E-06	3.57E-05		9.61E-06	3.58E-06				0.012697335	0.002226881	0.000394532	0.002249559	6.50E-06	6.27E-05
1639	ATAAAAGCGCCAGAACTACAGAAATGTAGTTGACGAGGAGAAGGTTTATCGAATTTTCGGAGGATGCCTCCAAA	2	G41A,C61A	1.00E-06		1.00E-06	1.00E-06		1.00E-06	1.00E-06		1.00E-06	1.00E-06		1.00E-06	1.00E-06		1.00E-06						0.000100001	0.380707333	0.009999945	2.63E-06		7.84E-06
1640	ATAAAAGCTCAAGAACTACAGAAATGTAGTTGAGGAGGACGAGGTTTATCGAATTTTCGGCGGATGCCTCCAAA	4	G9T,C11A,C34G,G40C
1641	ATAAAAGCGCCAGAACTACAGAAATGTACTTGACGAGGAGGAGGTTTATCGAATTTTCGGCTGATGCCTCCAAA	2	G29C,G62T	1.28E-06	8.88E-05		8.85E-06	3.58E-05		3.23E-06	6.59E-05		1.00E-06	9.85E-05	1.00E-06	1.00E-06		1.00E-06	8.39E-06	4.32E-06				0.000338386	1.277073732	0.003774017	1.00E-06	0.000112629	3.32E-05
1642	ATAAAAGCGCCAGAACTACAGAAATGTAGTTGGCGAGGAGGAGGTTTATCGAATTTTCGGCGGATCCCCCGAAA	4	A33G,G66C,T69C,C71G
1643	ATAAAAGCGCCAGAACTACAGAAATGTAGTTTACGAGGCGGAGGTTTATCGGATTTTCGGCGGATGCCTCCAAA	3	G32T,A39C,A52G
1644	ATAAAAGCGCCAGAACTACAGAAATGTAGTTGACGATGAGGAGATTTATCGAATTTTCGGCGGATGCCGCCAAA	3	G37T,G44A,T69G
1645	ATAAAAGCGCCAGAACTACAGAAATGTAGTTGACGAGGAGGAGGATTATCGAATTTTCGGCGGATGCCTCCAAA	1	T45A	0.075059682	0.004099153	0.075059682	0.052852327	0.004167062	0.052852327	0.016703186	0.000630222	0.016703186	0.005322416	0.000223322	0.005322416	0.00191903	4.03E-05	0.00191903	0.073088163	0.02609265	1683.906913	698.1144163	43.40392137	1	1
1646	ATAAAAGCGCCAGAACTACAGAAATGTAGTTGACGAGGAGGAGGTTTATCGTATTCTCGGCGGATGTCTCCAAA	3	A52T,T56C,C67T
1647	ATAAAAGCGCCAGAACTACAGAAATGTAGTTGACGAGGAGGAGGTGTGTCGAATTTTCGGCGGATGCCTCCAAA	2	T46G,A48G	7.08E-05	9.96E-06	7.08E-05	5.40E-05	1.18E-05	5.40E-05	2.63E-05	1.61E-05	2.63E-05	5.30E-06	4.74E-05		1.00E-06	0.001160832	1.00E-06	7.99E-05	1.05E-06	1247.629793	69.30172084	0.064003198	0.007336431	0.688561483	0.009645962	0.000102775	0.000256037	1.52E-06
1648	ATAAAAGCGCCAGAACTACAGAAATGTAGTGGACGATGAGGATGTTTATCGAATTTTCGGCGGATGCCTCCAAA	3	T31G,G37T,G43T
1649	ATAAAAGCGCCAGAACTACAGAAATGTAGTTGACAAGGAGGAGTTTTAACGAATTTTCGGCGGATGCCTCCAAA	3	G35A,G44T,T49A													1.00E-06		1.00E-06
1650	ATAAAAGCGCCTGAACTACAGAAATGTAGTTGACGAGGAGGAGGATTATCGATTTTTCGGCGGATGCCTCCAAA	3	A12T,T45A,A53T	0.102631149	0.116622968		0.104082344	0.228944237		0.09675437	0.120736655					0.004372846	0.000904368	0.004372846	0.125067764	0.042178735	1098.928803	393.2375958	113.8087958
1651	ATAAAAGCGCCAGAACTACAGAAATGTCTTTGACGAGGAGAAGGTTTATCGAATTTTCGGCGGATGCCTCCAAA	3	A28C,G29T,G41A
1652	ATAAAAGCGCCAGAACTACAGAAATGTATTTGACGAGGAGGAGGTTTACCGAATTTTCGGCGGATGCCGCCAAA	3	G29T,T49C,T69G
1653	ATAAAAGCGCCACAACTACAGAAATGTAGTTGACGAGGAGGACGTTTATCGAATTTTCGGCGGATGCCTCCAAA	2	G13C,G43C	1.00E-06		1.00E-06	1.00E-06		1.00E-06	1.00E-06		1.00E-06	1.00E-06	0.000106054	1.00E-06	1.00E-06	0.000191492	1.00E-06						0.007418446	0.492576432	0.000134799	2.03E-06	1.84E-06	7.91E-06
1654	ATAAAAGGGCCAGAACTACAGAAATGTAGTTGACCAGGTGGAGGGTTATCGAATGTTCCGCGGATGTCTCCAAA	7	C8G,G35C,A39T,T45G,T55G,G59C,C67T
1655	ATAAAAGCGCCAGAACTACAGAAATGTAGTTGACGTGGAGGAGGTTTATCGAAATTTCGGCGGATGACTCCAAA	3	A36T,T54A,C67A	1.00E-06		1.00E-06	1.00E-06		1.00E-06	1.00E-06		1.00E-06				1.00E-06		1.00E-06
1656	ATAAAAGCGCCAGAACTACAGAAATGTAGGTGACGAGGAGGAGGTTTATCGAATTTTCGGCGGATGACTCCAAA	2	T30G,C67A	0.001879331	0.000288544	0.001879331	0.000629668	0.000173338	0.000629668	0.000560508	9.09E-05	0.000560508	0.00017459	3.28E-05	0.00017459	6.13E-05	1.34E-05	6.13E-05	0.001453849	0.000472845	1113.684837	568.8466425	1.305440162	0.119617382	0.120961823	0.015711184	0.01553656	0.000581796	0.000761378
1657	ATAAAAGCGCCGGAACTACAGAAATGTAGTTGACGAAAAGCAGGTTTATCGAATTTTCGGCGGATGCCTCCAAA	4	A12G,G37A,G38A,G41C
1658	ATAAAAGCGCCAGGACTACAGAAATGTAGTGGACGAGGAGGAGGTTTATCGAATTTTCGGCGGATGCCTCCAAA	2	A14G,T31G	0.006345283	0.000943222	0.006345283	0.003896168	0.000672588	0.003896168	0.001747347	0.000314698	0.001747347	0.000539209	9.85E-05	0.000539209				0.007516711	0.000299546	2115.08281	137.9662482	3.553861373	0.070336868	0.279024826	0.090212755	0.022740925	0.004798782	0.000806917
1659	ATAAAAGCGCCAGAACTACAGAAATGTAGTTGACGAGGAGGAGGTTTATCGAGTTCTCGGCGGTTGCCTCCAAA	3	A53G,T56C,A64T
1660	ATAAAAGCGCCAGAACTACAGAAATGTAGTTGACGAGGAGGAGGTTTATCGAATTTTCAGTGGATGCCTCCAAA	2	G59A,C61T	1.00E-06	0.000256344	1.00E-06	1.45E-06	6.95E-05		1.00E-06	0.000104791	1.00E-06	1.38E-06	0.000180761		1.00E-06	0.000269642	1.00E-06	1.33E-06	1.32E-07				0.013468099	0.084003834	7.42E-05	1.19E-05	1.19E-06	1.39E-06
1661	ATAAAAGCACAAGAACTACAGAAATGTAGTTGACGAGGAGGAGGTCTATCGAATTTTCGGCGGATGCCTCCAAA	3	G9A,C11A,T46C				7.75E-06	4.11E-05
1662	ATAAAAGCGCCAGAACTACAGAAATGTAGTTGACGAGGAGGAGGTTTATCGAATTTTCGGCGGATGACTCTAAA	2	C67A,C71T	0.001829692	0.000248118	0.001829692	0.000678759	7.64E-05	0.000678759	0.000414311	4.06E-05	0.000414311	0.000150546	1.26E-05	0.000150546	7.16E-05	5.50E-06	7.16E-05	0.000895763	0.00034325	637.9725949	354.5237257	1.404076942	0.117766837	0.033092921	0.01553656	0.055289516	0.000761378	0.002677265
1663	ATAAAAGCGCCAGAACTACAGAAATGTAGATGAGGAGGAGGACGTTTATCGAATTTTCGGCGGATGCCTCCAAA	3	T30A,C34G,G43C	1.00E-06		1.00E-06	1.00E-06		1.00E-06	1.00E-06		1.00E-06				1.00E-06		1.00E-06
1664	ATAAAAGCGCTTGAAATACAGAAATGTAGTTGACGATGAGGAGGTTTATCGAATTTTCGGCGGATGCGTCCAAA	5	C11T,A12T,C16A,G37T,C68G
1665	ATAAAAGCGCCAGAACTACAGAAATGTAGTTGACGAGGAGGAGGTATATCTGATTTTCGGCGGATGCATGCAAA	5	T46A,G51T,A52G,C68A,C70G
1666	ATAAAAGCGCCAGACCTACAGAAATGTAGTTGACGAGGAGGAGGTTTATCGAATTTTCGGCGGATGTCTCCAAA	2	A15C,C67T	0.00139073	0.000154757	0.00139073	0.001765576	0.000375815	0.001765576	0.000449685	6.91E-05	0.000449685	0.000198064	6.15E-05	0.000198064	7.54E-05	8.71E-06	7.54E-05	0.001429831	0.000331936	880.7559529	334.2548902	1.623413931	0.149210431	0.064710393	0.009320594	0.021491599	0.000255449	0.000867958
1667	ATAAAAGCTCCAGAACTACAGAAATGTAGTTGACGAGGAGGGGGTTTATCGAATTTTCGGCGTATGCCTCCAAA	3	G9T,A42G,G63T
1668	ATAAAAGCGCCAGTACTACAGAAATGTAGTTGGCGAGAAGGAGGTTTATCGAATTTTCGGCGGATGCCTCCAAA	3	A14T,A33G,G38A				1.00E-06		1.00E-06	1.00E-06	0.000744395	1.00E-06
1669	ATAAAAGCGCCAGAACTACAGAAATGTAGTTGACGAGGAGGAGGATTATCGAATTTTCGGCGGATGCCTTCAAA	2	T45A,C70T	0.010169109	0.001833575	0.010169109	0.020341181	0.009207576	0.020341181	0.001992124	0.000471429	0.001992124	0.001869495	0.000678023	0.001869495	0.001118823	0.000121185	0.001118823	0.002883778	0.001480976				0.135480305	0.183697954	0.075059682	0.055357767	0.004099153	0.00348855
1670	ATAAAAGCACCAGAACTACAGAAATGTAGTTGACCAGGAGGAGGTTTATCGAATTTTCGGAGGATGCCTCCAAA	3	G9A,G35C,C61A
1671	ATAAAAGCGCCAGCACTACAGAAATGTAGTCGACGAGGAGGAGGTTTATCGAATTTTCGGCGGATGCCTCCAAA	2	A14C,T31C	0.003990265	0.0004546	0.003990265	0.001776723	0.000242674	0.001776723	0.000748372	9.02E-05	0.000748372	0.000307432	4.29E-05	0.000307432	8.42E-05	1.07E-05	8.42E-05	0.004082871	0.001069339	2326.498977	862.6563322	1.754941936	0.41110723	0.495915369	0.009706141	0.008046261	0.000238537	0.000175398
1672	ATAAAAGCGACAGAACTACAGAAATGTAGTTGACGAGGAGGACGTTTATCGAATTTTCGGCGGATGCCTCCAAA	2	C10A,G43C	1.00E-06		1.00E-06	1.17E-06	0.000191963		1.00E-06		1.00E-06	1.00E-06		1.00E-06	1.00E-06		1.00E-06						0.128183183	0.492576432	7.80E-06	2.03E-06	3.10E-06	7.91E-06
1673	ATAAAAGCGCCAGAACTACAGAAATGTAGTTGAATTGGAGGAGGTTTATTGAATTTTCGACGGATGCGTCTAAA	7	C34A,G35T,A36T,C50T,G60A,C68G,C71T
1674	ATAAAAGCGCCAGAACTACAGAAATGTAGTTTACGAGGAAGAGGTTTATCGTATTTTCGGCGGATGCCTCCAAA	3	G32T,G40A,A52T
1675	ATAAAAGCGACAGAACTACAGAAATGTAGTTGACGCGGAGGAGGTTTATCGAATTTTCGGCGGATGCCTCCAAA	2	C10A,A36C	1.00E-06	0.000370023	1.00E-06	1.00E-06		1.00E-06	1.00E-06		1.00E-06	4.83E-06	5.22E-05		1.00E-06	0.000428953	1.00E-06						0.128183183	0.700661936	7.80E-06	1.43E-06	3.10E-06	1.51E-05
1676	ATAAAATCGCCAGAAGTACAGAAATGTACTTGACGAGGAGGAGGTTTATCGAATTTTCGGCGGATGCCTCCAAA	3	G7T,C16G,G29C
1677	ATAAAAGCGCCAGAACTACAGAAATGTAGTTGACGAGGAGGAGGTTTATCGAATTTTCTGCGGATGCCCCCAAA	2	G59T,T69C	2.65E-05	1.50E-05	2.65E-05	1.00E-05	1.35E-05		2.26E-05	2.36E-05					8.05E-06	5.09E-05		3.57E-05	2.76E-05				0.518541364	0.002346786	5.11E-05	0.011300708	9.86E-07
1678	ATAAAAGCGCTCGAACTACAGAAATGTAGTTGACGAGGCGGAGGTTTATCGAATTTTCGGCGGATGCCTTTAAA	5	C11T,A12C,A39C,C70T,C71T
1679	ATAAAAGCGCCAGAACTACAGAAATGTAGTTGACGAGGAGCAGGTTTATCGAATTTTCGGCCGATGCCTCCAAA	2	G41C,G62C
1680	ATAAAAGCGCCAGAGCTACAGAAATGTAGTTGACGAGGAGGAGGTTTATCGAATGTTCGGCGGATGCCTCCAAA	2	A15G,T55G	0.011785681	0.002737276	0.011785681	0.018726944	0.00587144	0.018726944	0.009968015	0.002633781	0.009968015	0.001834282	0.000466151	0.001834282	0.000913585	0.000134238	0.000913585	0.01388292	0.004647454	682.8002636	311.9233022	20.33232941	0.213370456	0.270140804	0.055235769	0.043627919	0.002544459	0.00212669
1681	ATAAAAGCGCCAGAACTACAGAAATGTAGTTTACGAGGAGGAGGTTTATCGAATTTTCAGCGGATGCCTCCAAA	2	G32T,G59A	4.01E-06	4.44E-05		3.41E-06	7.44E-05		1.00E-06		1.00E-06	1.00E-06		1.00E-06	1.00E-06		1.00E-06						0.003836638	0.053978348	0.00104463	7.42E-05	1.41E-05	1.19E-06
1682	ATAAAAACGACAGAACTACAGAAATGTAGTTGACAAGGAGGAGGTTTATCGAATTTTCGGCGGATGCCTCCAAA	3	G7A,C10A,G35A				1.11E-06	0.000163375		4.43E-06	7.89E-05
1683	ATAAAAGCGCCAGAACTACAGAAATGTAGTTGACGAGGAGGAGGTTTATCGAATTTTGGGCGGTTGCCTCCAAA	2	C58G,A64T	1.00E-06		1.00E-06	1.00E-06		1.00E-06	1.00E-06	0.000526713	1.00E-06	1.09E-06	0.000175051		1.00E-06	0.000702547	1.00E-06						0.006711236	0.007099108	0.000149004	0.000140863	2.27E-06	2.19E-06
1684	ATAAAAGCGCGAGAACTACAGAAATGTAGTTGACGAGGAGGAGGTTTATCGAATTTTCGTCGGATGCCTCCAAA	2	C11G,G60T	1.00E-06		1.00E-06	7.02E-06	4.18E-05		1.00E-06	0.000277549	1.00E-06	1.00E-06	0.000665354	1.00E-06	1.00E-06		1.00E-06						0.134153651	0.916073227	7.45E-06	1.09E-06	3.69E-06	9.45E-06
1685	ATAAAAGCGCCAGACCTACAGAAATGTAGTTGACGAGGAGGAGGTTTATCGAATTTTCGGCTGATGCCTCCAAA	2	A15C,G62T	1.00E-06		1.00E-06	1.00E-06	9.97E-05	1.00E-06	3.11E-06	6.60E-05		3.14E-06	8.60E-05		1.00E-06		1.00E-06						0.000107289	1	0.009320594	1.00E-06	0.000255449	3.32E-05
1686	ATAAAAACGCCAGAACTACAGAAATGTAGTTGACGAGGAGGAGGTTTATCGAATTTTCCGCGGATGCCTCGAAA	3	G7A,G59C,C71G
1687	ATAAAAGCGCCAGAACTACAGAAATGTAGTTGACGAGGAGGAGGTTTATCGAATTTTCGGCGGATGTCTCTAAA	2	C67T,C71T	0.00213285	0.000288765	0.00213285	0.001209206	0.000257696	0.001209206	0.000403119	3.06E-05	0.000403119	0.000128401	1.59E-05	0.000128401	6.24E-05	6.81E-06	6.24E-05	0.002446622	0.001189862	2805.11625	1712.390818	0.872199954	0.099241126	0.038576038	0.021491599	0.055289516	0.000867958	0.002677265
1688	ATAAAAGCGCCGGAACTACAGAAATGTAGTTGTCGAGGAGGAGGTTTATTGAATTTTAGGCGGATGCCTCCAAA	4	A12G,A33T,C50T,C58A
1689	ATAAAAGCGCCAGAACTACAGAAATGTAGGTGACAAGGAGGAGGTTTATCGAATTTTCGGCGAATGCCTCCAAA	3	T30G,G35A,G63A
1690	ATAAAAGCGCCAGAACTACAGAAATGTAGGTGCCGAGGAGGAGGTTTATCGAATTTTCGGCGGATGCCTCCAAA	2	T30G,A33C	3.40E-05	8.08E-06	3.40E-05	2.21E-05	1.44E-05	2.21E-05	8.07E-06	3.47E-05		1.06E-06	0.000192499		1.00E-06		1.00E-06	4.15E-05	6.03E-07	2228.032096	135.1214011	0.018643599	0.002160933	0.085946735	0.015711184	0.000395022	0.000581796	6.79E-06
1691	ATAAAAGCGTCAGGAATACAGAAATGTAGTTGACGGAGAGGAGGTTTATCGAATTTTCGGCGGATGCCTCGAAA	6	C10T,A14G,C16A,A36G,G37A,C71G
1692	ATAAAAGCGCCAGAACTACAGAAATGTAGGTGACGAGGAGGAGGTTTATTGAATTTTCGGCGGATGCCTCCAAA	2	T30G,C50T	7.51E-06	1.99E-05		1.48E-06	5.90E-05		1.33E-05	2.41E-05		1.00E-06	0.00086658	1.00E-06	2.38E-06	0.000129721		9.24E-06	2.14E-06				0.000478129	0.075495217	0.015711184	9.95E-05	0.000581796	1.60E-06
1693	ATAAAAGCGCCAGAACTACAGAAATGTAGTTGACGAGGAGGAGGTTTATCGAATGTTCGGGGGATGCCTCCAAA	2	T55G,C61G	3.49E-06	6.27E-05		9.51E-06	3.08E-05		4.44E-06	4.83E-05		5.60E-06	4.61E-05		3.88E-06	6.06E-05		7.72E-06	1.72E-06				7.99E-05	3.485153724	0.043627919	1.00E-06	0.00212669	1.40E-05
1694	ATAAAAGCGGCAGAACTACAGAAATGTAGTTGTCGAGGAGGAGGTATATCGAATTTTCGGCGGATGCCTCCAAA	3	C10G,A33T,T46A
1695	ATAAAAGCGCCGGAACTACAGAAATGTAGTTGACGGGGAGGAGGTTTATCGAATTTTCGGGGGATGCCTACAAA	4	A12G,A36G,C61G,C70A
1696	ATAAAAGCGCCCGCACTACAGAAATGTAGTTGACCAGGAGGAGGTTTATCGAATTTTCGGCGGATGCCTCCAAA	3	A12C,A14C,G35C
1697	ATAAAAGCGGCAGAACTACAGAAATGTAGTTGACGAGGAGGAGGTTTGTCGAATTTTCGGCGGATGCCTCCAAA	2	C10G,A48G	1.00E-06		1.00E-06	1.00E-06	0.0001648	1.00E-06	1.00E-06		1.00E-06				2.49E-06	6.53E-05							0.24592319	0.009729989	4.07E-06	0.000102775	3.01E-06	1.52E-06
1698	ATAAAAGCGCTAGAACTACAGAAATGTAGTTGACGAGGAGGAGGTTTATCGAACTTTCGGCGGATGCCTCCAAA	2	C11T,T54C	0.001668527	0.000328185	0.001668527	0.000920235	0.000242113	0.000920235	0.000616398	0.000168848	0.000616398	0.000204258	9.16E-05	0.000204258	6.42E-05	1.23E-05	6.42E-05	0.00157344	0.000207514	990.1636811	206.5048495	1.5890704	0.568910026	0.032739616	0.002932848	0.050963543	9.81E-05	0.002645116
1699	ATAAAAGCGCCAGAACTACAGAAATGTAGTTGACGAGGAGGAGGTTTATCCAACTTTCGGCGGATGCCTCCAAA	2	G51C,T54C	1.00E-06	0.00017344		1.00E-06	0.001875614	1.00E-06	1.00E-06		1.00E-06	2.00E-06	0.000138168		1.03E-06	0.000115688		1.56E-06	5.15E-07				1.001268507	1.96E-05	1.00E-06	0.050963543	4.02E-05	0.002645116
1700	ATAAAAGAGCCAGAACTACAGAAATGTAGTTGACGAGGAGGAGGTTTATCGAATTCTCGGCGCCTGCCTCCAAA	4	C8A,T56C,G63C,A64C
1701	ATAAATGCGCCAGAACTACAGAAATGTAGTTGACGAGGAGGAGGTTTATCGAATTTTCGGCGAATGCCTGCAAA	3	A6T,G63A,C70G
1702	ATAAAAGCGCCAGAACTACAGAAATGTAGTTGACGAGGAGGAGGTATATCGAATTTTCGGCGGATACCTCCAAA	2	T46A,G66A	0.000629591	7.87E-05	0.000629591	0.000320514	8.60E-05	0.000320514	0.000156241	3.32E-05	0.000156241	4.24E-05	2.51E-05	4.24E-05	1.04E-05	1.56E-05		0.000792445	5.90E-05	2834.867955	435.8313953	0.279534927	0.18312331	0.019895049	0.003438072	0.031645618	9.06E-05	0.001504052
1703	ATAAAAGCGCCAGAACTACAGAAATGTAATCGACGAGGAGGAGGTTTACCGAATTTTCGGCGGATGCCTACAAA	4	G29A,T31C,T49C,C70A
1704	ATAAAAGCGAGAGAACTACAGAAATGTAGTTGACGAGGAGGAGGTTTATCGAATTTTCGGCGGATGCCTCCAAA	2	C10A,C11G	1.13E-06	0.000141215		1.27E-06	0.000127338		1.00E-06		1.00E-06	1.00E-06		1.00E-06	1.00E-06	0.000137145	1.00E-06						0.145152252	0.151913098	7.80E-06	7.45E-06	3.10E-06	3.69E-06
1705	ATAAAAGCGCAAGAACTACAGAAATGTAGTTGAGGAGGAGGAGGTTTATCGAATTTTCGGCGGATGCCTCCAAA	2	C11A,C34G	1.00E-06		1.00E-06	4.08E-06	7.77E-05		1.00E-06	0.000633556	1.00E-06	1.00E-06		1.00E-06	1.00E-06		1.00E-06						0.004244188	1	0.000235616	1.00E-06	1.39E-05
1706	ATAAAAGCGACATAACTACAGAAATGTAGTTGACGAGGAGGAGGTTTCTCGAATTTTCGGCGGATGCCTCCAAA	3	C10A,G13T,A48C
1707	ATAAAAGCGCCAGAACTACAGAAATGTAGTTGACGAGGAGTAGGTTTATCGAGTTTTCGGCGGATTACTCCAAA	4	G41T,A53G,G66T,C67A
1708	ATAAAAGCGCCAGAACTACAGAAATGTAGTGGAGGAGGAGGAGGTTTATCGAATTTTCGGCGGATGCCTCCAAA	2	T31G,C34G	1.00E-06		1.00E-06	4.05E-06	6.87E-05		1.00E-06		1.00E-06	1.00E-06		1.00E-06									4.40E-05	1	0.022740925	1.00E-06	0.000806917
1709	ATAAAAGCGCCATAACTACAGAAATGTAGTTTAGGAGGAGGAGGTTTATCGAATTTTCGGCGGATGCCTCCAAA	3	G13T,G32T,C34G
1710	ATAAAAGCGCCAGAACTACAGAAATGTAGTTGACGAGGAGGAGGTTTATCGTATTTTCGGCGGATGCCTGCAAA	2	A52T,C70G	5.93E-05	7.60E-06	5.93E-05	8.15E-05	8.56E-06	8.15E-05	5.38E-05	1.07E-05	5.38E-05	7.33E-05			2.92E-06	2.30E-05		7.01E-05	1.13E-05				0.167042024	0.015020687	0.00035486	0.003946328	5.45E-06	0.000933673
1711	ATAAAAGCGCCAGAACTACAGAAATGTAGCTGACGAGGAGGAGGTTTATCGCATTTTCGGCGGATGCCTCCAAA	2	T30C,A52C	1.99E-06	9.32E-05		1.00E-06		1.00E-06	1.00E-06	9.45E-05	1.00E-06	3.03E-06	8.86E-05		1.00E-06		1.00E-06						0.005047108	0.07780841	0.000394532	2.56E-05	6.50E-06	1.31E-06
1712	ATAAAAGCGCCAGAACTACAGAAATGTAGTTGACGATGAGGAGGTTTATCGAATTTTCGGCGGATGTCTCCAAA	2	G37T,C67T	1.87E-06	7.16E-05		1.76E-05	3.62E-05		5.88E-06	8.46E-05		9.69E-06	5.47E-05		1.00E-06	0.000520168	1.00E-06	1.39E-05	4.46E-06				0.307320132	8.69E-05	6.08E-06	0.021491599	3.02E-06	0.000867958
1713	ATAAAAGCGGCAGAACTACAGAAATGTAGTTGCCGAGGAGGAGGTTCATCGAATTTTCGGCGGATGCCTACAAA	4	C10G,A33C,T47C,C70A
1714	ATAAAAGCGCCAGAACTACAGAAATGTAGTTGACGAGGAGAAGGTGTAACGAATTTTCGGCGGATGCCTCCAAA	3	G41A,T46G,T49A
1715	ATAAAAGCGCCAGAACTACAGAAATGTAGTTGTCGAGGAGGAGGTTTATCGAATTTTCGGCGGATGCGTCCAAA	2	A33T,C68G	1.51E-06	8.31E-05		4.28E-06	5.01E-05		4.25E-06	5.12E-05		3.87E-06	4.96E-05		1.00E-06	0.001164562	1.00E-06	3.84E-06	5.79E-07				0.013699875	0.003199217	0.000110545	0.000473383	1.43E-06	9.88E-05
1716	ATAAAAGCCCCAGAACTACAGAAATGTAGTTGCCGAGGAGGTGGTTTATCGAATTTTCGGCGGATGCCTCCAAA	3	G9C,A33C,A42T
1717	ATAAAAGCACCAGAACTACAGAAATGTAGTTGACGAGGAGGAGGTTTATCGAATTTTCCGCGGTTGCCTCCAAA	3	G9A,G59C,A64T
1718	ATAAAAGCGCCAGAACTACAGAAATGTAGTTGACGAGGAGGAGGTTTATCGAATTGTCGTCGCATGCCTCCAAA	3	T56G,G60T,G63C				1.00E-06		1.00E-06
1719	ATAAAAGCGCCAGAACTACAGAAATGTAGTTTACAAGGAGGAGGATTCTCGAATTCTCGGCGGATGCCTCCAAA	5	G32T,G35A,T45A,A48C,T56C
1720	ATAAAAGCGCCAGAACTACAGAAATGTAGTTGACGAGGAGGAGGTTTATCGAATATTCGGCGGATGCGTCCAAA	2	T55A,C68G	8.04E-05	7.39E-06	8.04E-05	8.44E-05	1.10E-05	8.44E-05	8.75E-05	1.16E-05	8.75E-05	6.64E-05	1.00E-05	6.64E-05	3.36E-05	1.04E-05	3.36E-05	8.49E-05	3.45E-06	51.21527738	13.63155047	1.656914188	0.00144932	0.16991075	0.055496905	0.000473383	0.002499311	9.88E-05
1721	ATAAAAGCGACAGAACTACAGAAATGTAGTTGACGAGGCGGAGGTTTATCGAATTTTCGGCGGATGCCTCCAAA	2	C10A,A39C	2.23E-06	0.000146651		2.26E-06	8.11E-05		1.00E-06		1.00E-06	1.33E-06	0.00027115		1.00E-06		1.00E-06						0.286042177	0.000296585	7.80E-06	0.007524027	3.10E-06	0.000191297
1722	ATAAAAGCGCCAGAACTACAGAAATGTAGCTGAGGAGGAGGAGGTTTATCGAATTTTCGGCGGATGCCTCCAAA	2	T30C,C34G	1.00E-06		1.00E-06	2.84E-06	0.000101825		1.00E-06		1.00E-06	1.17E-06	0.000244304		1.52E-06	0.000106062							0.00253465	1	0.000394532	1.00E-06	6.50E-06
1723	ATAAAAGCGCCAGAACTACAGAAATGTAGTTGACGAGGGGGAGGTTTATCGAATTTTCGGCGGATGCCGCCAAA	2	A39G,T69G	9.32E-05	1.02E-05	9.32E-05	0.00014278	1.74E-05	0.00014278	7.75E-05	1.26E-05	7.75E-05	0.000113713	3.18E-05	0.000113713	4.07E-05	1.29E-05	4.07E-05	0.000101399	1.45E-05	55.43131965	53.46925941	1.829272996	0.001243097	0.199420245	0.07498945	0.000467451	0.003691103	7.83E-05
1724	ATAAAAGCGCCAGACCTACAGAAATGTAGTTGACGAGGAGGAAGTTTATCGAAATTTCGGCGGATGCCTCCAAA	3	A15C,G43A,T54A
1725	ATAAAAGCGACAGAACTACAGAAATGTAGTTGACGAGGAGGGGGTTTATCGAATTTTCGGGGGTTGCCGCCAAA	5	C10A,A42G,C61G,A64T,T69G
1726	ATAAAAGCGCCAGAACTACAGAAATGTAGTTTACGAGGAGGAGGTTTATGGAATTTTCGGCGGATGCCTCCAAA	2	G32T,C50G	1.23E-05	1.92E-05		0.000335703	0.00023519	0.000335703	2.13E-05	2.62E-05		5.71E-05	1.97E-05	5.71E-05	2.31E-05	1.56E-05	2.31E-05	2.96E-05	1.73E-05				0.011822244	0.030241197	0.00104463	0.000408379	1.41E-05	5.84E-05
1727	ATAAAAGCGCCACAACTACAGAAATGTAGTTGACGAGGAGGAGGTTTATCGATTTTTCGGCGGATGCCTCCAAA	2	G13C,A53T	8.95E-05	1.25E-05	8.95E-05	4.93E-05	1.63E-05	4.93E-05	1.12E-05	1.04E-05	1.12E-05	3.08E-06	9.13E-05		1.76E-06	6.96E-05		0.000137321	1.44E-05	5254.691018	1291.470325	0.026132974	0.663618797	0.002128689	0.000134799	0.042023617	1.84E-06	0.001755102
1728	ATAAAAGCGCCAGAACTACAGAAATGTAGTTGACGAGGAGGACGTTTATCGAATTTTCGTCGGATGACTCCAAA	3	G43C,G60T,C67A
1729	ATAAATGCGCCTGAACTACAGAAATGTAGTTGACGAGGAGGAGGTTTATCGAATTTTCGGCGGATGCATCCAAA	3	A6T,A12T,C68A
1730	ATAAAAGCGCCAGAACTACAGAAATGTAGTTGACGAGTAGGAGGATTATCGAATTTTAGGCGGACGCCTCCAAA	4	G38T,T45A,C58A,T65C	1.00E-06		1.00E-06
1731	ATAAAAGCGCCAGAACTACAGAAATGTAGTTGACGAGGTGGATGTTTATCGAATTTTCGGCGGATGCGTCCAAA	3	A39T,G43T,C68G
1732	ATAAAAGCGCTAGAACTACAGAAATGTAGTGGCCGATGAGGAGGTTTATCGAATTTTCGGAGGATGCCTCCAAA	5	C11T,T31G,A33C,G37T,C61A							1.20E-06	0.000319171
1733	ATAAAAGCGCCAGAACTACAGAAATGTAGTTGTCGAGGAGGAGGTTTATCGAATTTTCGGCGGATGCTTCCAAA	2	A33T,C68T	1.58E-05	9.69E-06	1.58E-05	1.51E-05	1.45E-05	1.51E-05	3.78E-06	2.83E-05		4.11E-06	4.03E-05		1.00E-06	0.000196722	1.00E-06	1.75E-05	1.63E-06	768.715935	465.2447777	0.02273576	0.143122087	0.001582144	0.000110545	0.009999998	1.43E-06	0.005755817
1734	ATAAAAGCGCCAGTACTACAGAAATGTAGTTGACGAGGAGGAGGTTTATTGAATTTTCGGCGCATGCCTCCAAA	3	A14T,C50T,G63C				1.00E-06		1.00E-06
1735	ATAAAAGCGCCAGAACTACAGAAATGTAGCTGACGAGGAGGAGGTTTATCGAATTTTCGGCGCATGCCTCTAAA	3	T30C,G63C,C71T	1.00E-06	0.000856415	1.00E-06
1736	ATAAAAGCGCCAGAACTACAGAAATGTAGTTGACGAGGTGGGGGTTTATCGAATTTTCGGCGGATGCCTCTAAA	3	A39T,A42G,C71T
1737	ATAAAAGCGCCATAGCTACAGAAATGTAGTTGACGAGGAGGAGGTTTATCGAATTTTCGGCGGATGCCTCCAAA	2	G13T,A15G	0.001907873	0.000252605	0.001907873	0.000584261	0.000140756	0.000584261	0.000387719	7.51E-05	0.000387719	0.000116261	5.01E-05	0.000116261	3.80E-05	2.87E-05	3.80E-05	0.002645302	0.001103126	5263.622386	3640.161971	0.502563065	1.027672866	0.034540526	0.001856498	0.055235769	5.80E-05	0.002544459
1738	ATAAAAACGCCAGAACTACAGAAATGTAGTTGACGAGGTGGAGGGTTATCGAATTTTCGGCGGATGCGTCCAAA	4	G7A,A39T,T45G,C68G
1739	ATAAAAGCGCCAGAACTACAGAAATGTAGTTGACGAGGAGGAGGTTTACCGGATTTTCGGCGGATGCCTCCAAA	2	T49C,A52G	1.00E-06	0.002241678	1.00E-06	1.00E-06		1.00E-06	1.00E-06		1.00E-06	2.47E-06	0.00014332		1.58E-06	0.000156228							0.761203038	0.000453753	1.31E-06	0.002203842	2.10E-05	6.22E-05
1740	ATAAAAGCGCCAGAACTACAGAAATGTAGTTGACGGCGAGGAGGTTTATCGAATTTTCGGCGGATGCCTACAAA	3	A36G,G37C,C70A
1741	ATAAAAGCGCTAGCAATACAGAAATGTAGTTGACGAGTAAGAGGTTTATGGAATTTTCGGCGGATGCCTCCAAA	6	C11T,A14C,C16A,G38T,G40A,C50G				6.83E-05	2.37E-05	6.83E-05
1742	ATAAAAGCCCCAGACCTACAGAAATGTAGTTGACGAGGAGGAGGTTTATCGAATTTTCGGCGGATGCCTCCAAA	2	G9C,A15C	1.00E-06		1.00E-06	1.42E-06	0.000123338					1.00E-06		1.00E-06	1.00E-06		1.00E-06						1	0.000107289	1.00E-06	0.009320594		0.000255449
1743	ATAAATGCGCCACAACTACAGAAATGTAGTTGCCGAGGAGGAGGTTTATCGAATTTTCGTCGGATGCCTCCAAA	4	A6T,G13C,A33C,G60T
1744	ATAAAAGCGCCAGAACTACAGAAATGTACTTGACGAGGAGGAGGTTTATTGAATTTTCGGCGGATGCCTCCAAA	2	G29C,C50T	2.12E-06	6.35E-05		5.92E-06	4.63E-05		9.13E-06	2.69E-05		1.00E-06		1.00E-06	2.32E-06	0.000119751		7.61E-06	2.09E-06				0.00056248	0.021334214	0.003774017	9.95E-05	0.000112629	1.60E-06
1745	ATAAAAGTGCCAGAACTACAGAAATGTAGTTGACGAGGAGGAGGTTTTTCGAATTTTCGGCGGATGCCTTCAAA	3	C8T,A48T,C70T
1746	ATAAAAGCGCCAGAACTACAGAAATGTAGTTGACGAGGAGGAGGTTTATCGAATTTTCGGGGGCTGCCTCCAAA	2	C61G,A64C	1.00E-06	0.000809175	1.00E-06	6.99E-06	3.90E-05		1.17E-06	0.000250798		1.00E-06	8.99E-05	1.00E-06	1.00E-06		1.00E-06	1.15E-05	5.84E-06				1	0.006349415	1.00E-06	0.000157495	1.40E-05	2.79E-06
1747	ATAAAAGCGCCGGAACTACAGAAATGTAGTTGACGAGGAGGAGGTTTATCGAATTTTAGGCGGATGCCTCCAAA	2	A12G,C58A	0.000522689	7.42E-05	0.000522689	0.000244644	3.30E-05	0.000244644	0.000153637	1.71E-05	0.000153637	4.69E-05	1.26E-05	4.69E-05	7.66E-06	2.30E-05		0.000476257	0.000104932	1510.318224	614.5771249	0.315335782	0.52289093	0.78560407	0.000999615	0.000665334	1.56E-05	2.25E-05
1748	ATAAAAGCGCCAGAGCTACAGAAATGTAGTTGACGAGGAGGAGGTTTATCGCATTTTCGGCGGATGCCTCCAAA	2	A15G,A52C	2.66E-05	9.94E-06	2.66E-05	2.11E-05	1.40E-05	2.11E-05	6.64E-06	3.71E-05		7.89E-06	3.79E-05		1.00E-06		1.00E-06	2.96E-05	2.00E-06	1087.969935	404.0970168	0.02723054	0.000482046	1.040425511	0.055235769	2.56E-05	0.002544459	1.31E-06
1749	ATAAAAGCGCCAGAAGTACAGAAATGTAGTTGACGAGGAGTAGGTTTGTCGAATTTTTGGCGGATGACTCCAAA	5	C16G,G41T,A48G,C58T,C67A
1750	ATAAAAGTGCCAGAACTACAGAAATGTACTTGACGCGGAGGAGGTTTATCGAATTTTCGGCGGATGCCTTCAAA	4	C8T,G29C,A36C,C70T
1751	ATAAAAGCGACAGAACTACAGAAATGTAGTTGCCGAGGACGAGGTTTATCGAATTTTCGGCGGATGCCTTCAAA	4	C10A,A33C,G40C,C70T				1.12E-06	0.00019431		1.00E-06		1.00E-06	1.00E-06		1.00E-06
1752	ATAAAAGCGCCAGAACTACAGAAATGTAATTGACGAGGAGGAGGTTTATCGATTTTTCGGCGGATGCCTCCAAA	2	G29A,A53T	0.002757403	0.000552578	0.002757403	0.001291933	0.000187913	0.001291933	0.000594906	9.29E-05	0.000594906	0.000232767	5.46E-05	0.000232767	9.50E-05	1.87E-05	9.50E-05	0.002121775	0.000649787	1322.824431	661.5091678	1.60397321	0.395547286	0.065615567	0.006971109	0.042023617	0.000228365	0.001755102
1753	ATAAAAGCGCCAGAACTACAGAAATGTAGTTGACTAGGAGCAGGTTTATCGAATTTTCGGCGGATGCCTCCAAA	2	G35T,G41C	1.00E-06	0.00016631	1.00E-06	1.00E-06		1.00E-06	1.00E-06		1.00E-06				1.00E-06		1.00E-06						1	0.000392452	1.00E-06	0.002548082	3.46E-05	0.000674674
1754	ATAAAAGCGCCAGATCTACAGAAATGTAGTTGACGAGGAGGAGGTTTATCGAATTTTCGGGGGATGCCTCCAAA	2	A15T,C61G	1.00E-06		1.00E-06	2.50E-06	6.68E-05		2.66E-06	6.90E-05		4.85E-06	4.25E-05		1.00E-06		1.00E-06						0.000118068	1	0.008469717	1.00E-06	0.00023906	1.40E-05
1755	ATAAAAGCGCCAGAACTACAGAAATGTAGTTGACGAGGAGTAGGTTTATCGAATTTTCGGCGGATTCCTCCAAA	2	G41T,G66T	5.53E-05	1.35E-05	5.53E-05	5.12E-05	1.52E-05	5.12E-05	3.02E-05	1.46E-05	3.02E-05	1.00E-06	0.000419921	1.00E-06	2.42E-06	4.35E-05		5.98E-05	1.94E-06	582.2243143	88.6105487	0.102780256	0.005531694	0.024590101	0.009999991	0.002249559		6.27E-05
1756	ATAAAAGCGCCAGAACTACAGAAATGTAGATGACGAGGAGGAGGTTTATCGTATTTTCGGCGGATGCCTCCAAA	2	T30A,A52T	9.26E-05	1.40E-05	9.26E-05	4.37E-05	1.60E-05	4.37E-05	2.71E-05	1.90E-05	2.71E-05	1.86E-06	0.000115886		1.00E-06		1.00E-06	0.00013209	2.21E-05	4378.340833	1855.115765	0.030168963	0.008110052	0.260923604	0.011416868	0.00035486	0.000393107	5.45E-06
1757	ATAAAAGCGCCAGAACTACAGAAATGTAGTTGATGAGGAGGAGGTTTATCGAATTTTCGGCGGCCGCCTCCAAA	3	C34T,A64C,T65C	1.04E-06	0.000171559
1758	ATAAAAGCGCCAGAACTACAGAAATGTAGTTGACGAGGAGGAGGTTTATCGAATTTTCCGCGGATGACTCCAAA	2	G59C,C67A	1.00E-06	0.010267182	1.00E-06	7.49E-06	2.95E-05		1.03E-05	2.73E-05		8.34E-06	3.40E-05		1.00E-06		1.00E-06	8.87E-06	1.26E-06				1	6.44E-05	1.00E-06	0.01553656	1.62E-05	0.000761378
1759	ATAAAAGCTCCAGAACTACAGAAATGTACTTGACGAGGAGGATGTTTATCGAATTTTCGGCGGATGCCTCCAAA	3	G9T,G29C,G43T
1760	ATAAAAGCGCCAGAACTACAGAAATGTAGTTGACGAGGAGGAGGTTTATCGAATTTTCCGCGGTTGCCTCCAAA	2	G59C,A64T	1.00E-06		1.00E-06				1.00E-06		1.00E-06	1.00E-06	0.00069568	1.00E-06	1.00E-06	0.000128492	1.00E-06						1	0.007099108	1.00E-06	0.000140863	1.62E-05	2.19E-06
1761	ATAAAAGGGCCAGAACTACAGAAATGTAGTTGACGAGGAGGAGGTTTATCGTATTTTCGGTGGATGCCTCCAAA	3	C8G,A52T,C61T	4.11E-06	9.09E-05
1762	ATAAAAGCGGCAGAACTACAGAAATGTAGTTGACGAGGAGGAGGTTTAACGAGTTTTCGGCGGATGCCTCCAAA	3	C10G,T49A,A53G
1763	ATAAAAGCGCCAGCACTACAGAAATGTAGTTGGCGAGGAGGAGGTTTTTCGATTTTTCGGCGGATGCCTCCAAA	4	A14C,A33G,A48T,A53T
1764	ATAAAAGCGCCAGAACTACAGAAATGTAGTTGACGAGGAGGAGGTTTGTCGAATTTTAGGCGGATGCCTCCAAA	2	A48G,C58A	4.59E-05	1.09E-05	4.59E-05	3.26E-05	2.13E-05	3.26E-05							1.88E-06	9.39E-05							0.44637014	0.068951355	0.000102775	0.000665334	1.52E-06	2.25E-05
1765	ATAAAAGCGCCAGAACTACAGAAATGTAGTTGACGAGGAAGAGGTTTATCGTATTTTCGGCGGATGCCTCCAAA	2	G40A,A52T	0.000146038	2.34E-05	0.000146038	9.49E-05	1.50E-05	9.49E-05	8.68E-06	1.19E-05		5.65E-06	4.85E-05		4.21E-06	0.000102972		0.00022842	7.94E-05	4799.580853	3222.98519	0.04759166	0.014159021	0.411535965	0.010314111	0.00035486	0.00063293	5.45E-06
1766	ATAAAAGCGCCAGAACTACAGAAATGTAGTTGACGAGGAGCAGGTTTATCGAATTTTCGGCGGATGTCTCCAAA	2	G41C,C67T	1.00E-06	0.000145251	1.00E-06	1.00E-06	8.90E-05	1.00E-06	1.00E-06		1.00E-06	1.00E-06		1.00E-06	1.00E-06	0.000203664	1.00E-06						0.000392452	4.65E-05	0.002548082	0.021491599	0.000674674	0.000867958
1767	ATAAAAGCGCCAGAACTACAGAAATGTAGTTGACGAGGAGGAGTTTTATCGAATTTGCGGCGGTTGCCTCCAAA	3	G44T,T57G,A64T
1768	ATAAAAGCGTCAGAACTACAGAAATGTAGTTGACGAGGAGGAGGTTTATCGAAGTTTCGGCGGATGCCTCCAAA	2	C10T,T54G	1.04E-05	1.17E-05		6.92E-06	1.39E-05		1.39E-05	1.87E-05		3.46E-06	6.06E-05		1.00E-06		1.00E-06	9.79E-06	1.99E-06				0.433571724	0.000204222	2.41E-05	0.051080192	1.01E-06	0.002616649
1769	ATAAAAGCGTCGGAACTACAGAAATGTAGTTGACGAGGACGAGGTTTATCCAATTTTGGGCGGATGCCTCCAAA	5	C10T,A12G,G40C,G51C,C58G
1770	ATAAAAGCGCCAGAACTACAGAAATGTAGTTGAGGAGGAGTAGGTTTATCGAATTTTTGGCGGATGCCTCCAAA	3	C34G,G41T,C58T	1.00E-06		1.00E-06										1.00E-06	0.000293073	1.00E-06
1771	ATAAAAGCGCCAGAACTACAGAAATGTAGTTAACGAGGAGGAGGTTTATCGAATCTTCGGCGGATGCCTCCAAA	2	G32A,T55C	0.001429073	0.000183135	0.001429073	0.001219102	0.000204781	0.001219102	0.000402917	4.78E-05	0.000402917	9.47E-05	1.62E-05	9.47E-05	1.88E-05	1.01E-05	1.88E-05	0.00196389	0.000364843	2786.637731	755.5949575	0.704752659	0.384080481	0.040944162	0.003720764	0.034902973	7.62E-05	0.001388531
1772	ATAAAAGCGCCATAACTACAGAAATGTAGTTGACAAGCAGTAGGTTTATCGAATTTTCGGCGGATGCCCTCAAA	6	G13T,G35A,G38C,G41T,T69C,C70T
1773	ATAAAAGCGCCAGAACTACAGAAATGTACTTGACGAGGAGGAGGTTTATCGAATTTTCGGCGGAGGCCTCCAAA	2	G29C,T65G	0.000590694	0.00014661	0.000590694	0.000279178	7.35E-05	0.000279178	0.000114553	2.67E-05	0.000114553	2.40E-05	1.59E-05	2.40E-05				0.000829567	0.000130439	4403.436914	1026.866855	0.18839085	0.156515866	0.150364222	0.003774017	0.003928418	0.000112629	7.16E-05
1774	ATAAAAGCGCCAGAACTACAGAAATGTAGTTGACGAGGAGGAGGTTTATCGAATTTTCGGCGGTCGCCTCCAAA	2	A64T,T65C	2.70E-06	3.49E-05		8.31E-06	3.28E-05		2.74E-06	9.12E-05		1.00E-06		1.00E-06	1.00E-06		1.00E-06						0.019155524	0.003827342	0.000140863	0.000705006	2.19E-06	1.57E-05
1775	ATAAAAGCGCCAGAATTACAGAAATGTAGTTGACGAGGATGGGGTTTATCGAATTTTCGGCGGATGCCTCCAAA	3	C16T,G40T,A42G
1776	ATAAAAACGCCAGAACTACAGAAATGTAGTCGACGAGGAGTAGGTTTATCGAATTTTCGGCGGATGCCTCCAAA	3	G7A,T31C,G41T
1777	ATAAAAGCGCCAGAACTACAGAAATGTAGTTGACGAGGAGGAGGTATATCGAATTTCCGGCGGATGCCTCGAAA	3	T46A,T57C,C71G
1778	ATAAAAGCGACAGTACTACAGAAATGTAGTTGACGAGGAGGAGGTTTATCGAATTTTCGGCGGATGCCTCCAAA	2	C10A,A14T	1.08E-06	0.000211198		8.28E-06	2.67E-05		1.00E-06		1.00E-06	3.27E-06	7.52E-05		1.00E-06		1.00E-06						0.138350107	7.53E-05	7.80E-06	0.014327608	3.10E-06	0.000467724
1779	ATAAAAGCGCCAGAACTACAGAAATGTAGTTGACGAGGAGGATGTTTATCGATTTTTCGGCGTATGCCTCCAAA	3	G43T,A53T,G63T
1780	ATAAAAGCGCCAGAACTACAGAAATGTAGTTGACGTCGAGGAGGTTTATCGAATTTTCGGCGGATGCCTCCAAA	2	A36T,G37C	1.61E-06	9.84E-05		2.62E-06	6.37E-05		1.69E-06	3.33E-05		4.68E-06	4.93E-05		3.75E-06	5.29E-05							0.208330925	0.034066631	7.71E-06	4.71E-05	2.95E-06	8.47E-07
1781	ATAAAAGCGCCAGAACTACAGAAATGTAGTTGACGAGGAGGAGTTATATCGAATTTTCGGCGGATGCCTCCAAA	2	G44T,T46A	0.000116615	2.87E-05	0.000116615	0.000111576	3.76E-05	0.000111576															0.347853255	0.033918713	0.000335242	0.003438072	6.65E-06	9.06E-05
1782	ATAAAAGCGCCAGAACTACAGAAATGTAATTGACGAGGATGAGGTTTATCGAATTTTCGGCGGATGCCTCCAAA	2	G29A,G40T	0.000181706	4.01E-05	0.000181706	0.000206651	2.79E-05	0.000206651	8.95E-05	1.87E-05	8.95E-05	7.13E-06	1.86E-05		7.55E-06	2.02E-05		0.000248325	5.59E-05	1133.572991	627.2977001	0.219063984	0.02606558	0.018170601	0.006971109	0.01	0.000228365	0.016727247
1783	ATAAAAGCGCCAGAACTACAGAAATGTAGTTGACGAGGAGGAGGTTTATCGAATTTTCCGCGGATGCTTCCAAA	2	G59C,C68T	4.28E-06	2.86E-05		6.80E-06	2.50E-05		9.06E-06	2.53E-05		7.57E-06	2.42E-05		1.00E-06		1.00E-06						4.278117547	0.000427812	1.00E-06	0.009999998	1.62E-05	0.005755817
1784	ATAAAAGCGCCAGAACTACAGAAATGTAGTTGACGAGGAGGATTTTTATCGAATTTTCGGCGGATGCCTCCAAA	2	G43T,G44T	1.00E-06		1.00E-06	1.00E-06		1.00E-06	1.00E-06	0.000634753	1.00E-06	1.00E-06		1.00E-06	1.00E-06		1.00E-06						0.023200905	0.002982921	4.31E-05	0.000335242	1.20E-06	6.65E-06
1785	ATAAAAGCGCCAGAACTACAGAAATGTAGTTGACGAGGAGGAGGTTTATCGAATTTTCGGCGGATCCCTCCAAA	1	G66C	0.000711604	1.79E-05	0.000711604	0.000708733	3.81E-05	0.000708733	0.000243842	6.16E-06	0.000243842	8.08E-05	2.40E-06	8.08E-05	2.55E-05	1.83E-06	2.55E-05	0.000831854	7.45E-05	1474.982565	207.6539346	0.563975755	1	1
1786	ATAAAAGCGTCATACCTACAGAAATGTAGTTAACCAGGAGGAAGTTTATCGGATTTTCGGCGGATGCCTCCAAA	7	C10T,G13T,A15C,G32A,G35C,G43A,A52G
1787	ATAAAAGCGCCAGAACTACAGAAATGTAGTTAACGAGGAGGAGGTGTATCGAATTTTCGGCGGATGCCTCCAAA	2	G32A,T46G	0.000467965	6.75E-05	0.000467965	0.000302799	5.57E-05	0.000302799	9.72E-05	1.78E-05	9.72E-05	4.68E-05	2.55E-05	4.68E-05	1.41E-05	2.12E-05		0.000630523	7.44E-05	3222.868186	664.8448018	0.195640322	0.125771264	0.048514108	0.003720764	0.009645962	7.62E-05	0.000256037
1788	ATAAAAGCGCAAGAACTACAGAAATGTAGTTGAAGAGGAGGAGGTTAATCGAATTTTTGGCGGATGCCTGCAAA	5	C11A,C34A,T47A,C58T,C70G
1789	ATAAAAGCGCCAGAACTACAGAAATGTAGTTGACGATGAGGAGGTTTATCGACTTTTCGGCGGATGCCTCTAAA	3	G37T,A53C,C71T
1790	ATAAAAGCGCCAGAACTACAGAAATGTAATTGACTAGGAGGAGGTTTATCGAATTTTCGGCGGATGCCTCCAAA	2	G29A,G35T	1.00E-06	0.000443294	1.00E-06	1.00E-06		1.00E-06	1.00E-06		1.00E-06	6.67E-06	4.08E-05		1.57E-06	6.93E-05							0.000143449	1	0.006971109	1.00E-06	0.000228365	3.46E-05
1791	ATAAAAGCGCCAGAACTACAGAAATGTAGTTGACGAGGAGGAGGTTTATCGAACTTCCGGCGGATGACTCCAAA	3	T54C,T57C,C67A
1792	ATAAAAGCGCCAGAACTACAGAAATGTAGTGGACGAGGAGGAGGTTTATAGAATTTTCGGCGGATGCCTCCAAA	2	T31G,C50A	2.00E-05	2.02E-05					1.65E-06	9.46E-05					4.82E-06	7.19E-05							0.000879827	0.803220383	0.022740925	2.49E-05	0.000806917	1.25E-06
1793	ATAAAAGCGCAAGAACTACAGAAATGTAGTTTACGAGGACGAGGTTTATCGAATTTTCGGTGGATGCCTCCAAA	4	C11A,G32T,G40C,C61T
1794	ATAAAGGCGCCAGAACTACAGAAATGTAGTTGACGAGGAGGGGGTTTATCATATTTTCGGCGGATGCCTCCAAA	4	A6G,A42G,G51A,A52T	1.00E-06		1.00E-06										1.00E-06		1.00E-06
1795	ATAAAAGCGCCAGAACTACAGAAATGTAGTTGACGAGTAGGAGGTTTATCGTATTTTCGGCGGATGCCTCCAAA	2	G38T,A52T	1.00E-06		1.00E-06	1.32E-06	6.43E-05		1.00E-06		1.00E-06	1.00E-06		1.00E-06	3.31E-06	6.35E-05							0.174408846	0.002818011	5.73E-06	0.00035486	6.60E-06	5.45E-06
1796	ATAAAGGCGCCAGAACTACAGAAATGTAGTTGACGAGGAGGTGGTTTATCGAATTTTCGGCGGGTGCCTCCAAA	3	A6G,A42T,A64G	1.00E-06		1.00E-06	1.00E-06		1.00E-06	1.00E-06		1.00E-06				1.00E-06		1.00E-06
1797	ATAAACGCGCCGGAACTACAGAAATGTAGTTGACGAGAAGGAGGTTGATCGAATTTTCGGCGGATGCCTCCAAA	4	A6C,A12G,G38A,T47G
1798	ATAAAAGGGCCATAACTACAGAAATGTAGTTGACGAGGAGGAGGTTTATCGAATTTTCGGCGGATGCCTCCAAA	2	C8G,G13T	1.00E-06		1.00E-06	1.00E-06		1.00E-06	1.00E-06		1.00E-06	1.00E-06		1.00E-06	1.00E-06	0.000802975	1.00E-06						1	0.000538649	1.00E-06	0.001856498	6.97E-05	5.80E-05
1799	ATAAAAGCCCCGGAACTACAGAAATGTAGTTAACGAGGAGGCGGTTTGTCGAATTTTCGGCGAATGCCTCCAAA	6	G9C,A12G,G32A,A42C,A48G,G63A
1800	ATAAAAGCGCCAGAACTACAGAAATGTATTTGACGAGGAGCAGGTTGATCGAATTTTCGGCGGATGCCTCCAAA	3	G29T,G41C,T47G
1801	ATAAAAGAGCCAGACCTACAGAAATGTAGTTGACGAGGAGTAGGTTTATCGAATTTTCGGCGGATGCCTCCAAA	3	C8A,A15C,G41T
1802	ATAAAAGCGCCCGAACTACAGAAATGTAGTTGACGAGGAGAAGGTTTATGGAATTTTCGGCGGATGGCTCCAAA	4	A12C,G41A,C50G,C67G
1803	ATAAAAGCGCCAGAACTACAGAAATGTAGTTGACGGGGAGGAGGTTTATAGATTTTTCGACGGATGCCTCCAAA	4	A36G,C50A,A53T,G60A
1804	ATAAAAGCGCCAGAACTACAGAAATGTAGTTGACGAGGGGGAGGTTTATCGAATTTTCGGCGGATGTCTCCAAA	2	A39G,C67T	0.0066569	0.000893324	0.0066569	0.003375806	0.000699059	0.003375806	0.002158425	0.000330956	0.002158425	0.000761605	0.000155613	0.000761605	0.000330376	5.81E-05	0.000330376	0.005967736	0.001332342	978.9024817	374.0138057	6.096354206	0.088771156	0.309744294	0.07498945	0.021491599	0.003691103	0.000867958
1805	ATAAAAGCGCCAGAACTACAGAAATGTAGTTGACGAGTAGAAGGTTTATCGAATTTTCGGCGGATGCCTCCAAA	2	G38T,G41A	1.00E-06		1.00E-06	1.00E-06	0.002078941	1.00E-06	1.00E-06		1.00E-06	1.00E-06		1.00E-06	1.00E-06		1.00E-06						0.174408846	0.000100001	5.73E-06	0.009999945	6.60E-06
1806	ATAAAAGCGCCAGAACTACAGAAATGTAGTTGAACAGGAGAAGGTTTATCGAATTTTCGGCGGATGCCTCCAAA	3	C34A,G35C,G41A
1807	ATAAAAGCGCCACAACTACAGAAATGTAGTTGACGCGGAGCAGGTTTATCGAATTTTCGGCGGATGCCTCCAAA	3	G13C,A36C,G41C
1808	ATAAAAGCGCCAGAACTACAGAAATGTAGTTGACGAGGAGGAGGTTTATCGAATTTTCGGCGGATGTTTCCAAA	2	C67T,C68T	0.000107321	7.43E-06	0.000107321	0.000123955	1.35E-05	0.000123955	7.85E-05	9.06E-06	7.85E-05	3.97E-05	8.58E-06	3.97E-05	8.95E-06	1.38E-05		0.000115495	7.32E-06	292.9029463	84.6918277	0.394310507	0.004993622	0.010732096	0.021491599	0.009999998	0.000867958	0.005755817
1809	ATAAAATCGCCAGAACTACAGAAATGTACTTGACGAGGAGGAGGTTTATCGAATTTTCGGCGGATGCGTCCAAA	3	G7T,G29C,C68G
1810	ATAAAAGCGCCAGAACTACAGAAATGTAGTTGACGAGGAGGAGGTTTATCGAATTTTCGGCGGATGTCTTCAAA	2	C67T,C70T	0.000376608	3.02E-05	0.000376608	0.000263676	1.99E-05	0.000263676	0.0001317	9.46E-06	0.0001317	4.68E-05	6.15E-06	4.68E-05	8.19E-06	7.61E-06	8.19E-06	0.000418293	1.69E-05	1371.76498	105.9181025	0.304930192	0.017523516	0.006803171	0.021491599	0.055357767	0.000867958	0.00348855
1811	ATAAAAGCGCTAGAACTACAGAAATGTAATTGACGAGGAGGAGGTTTATCGAATTTTCGGCGGATGCCTCCAAA	2	C11T,G29A	0.000474206	5.62E-05	0.000474206	0.000193922	3.03E-05	0.000193922	9.17E-05	1.14E-05	9.17E-05	2.50E-05	1.31E-05	2.50E-05	1.92E-05	1.98E-05		0.00062765	0.000129181	4190.961622	1356.981594	0.149762669	0.161687779	0.068024427	0.002932848	0.006971109	9.81E-05	0.000228365
1812	ATAAAAGCGCCACAACTACAGAAATGTAGTCGCCGAGGAGGAGGTTTATCGAATTTTCGGCGGATGCCTCCAAA	3	G13C,T31C,A33C
1813	ATAAAATCGCCAGTACTACAGAAATGTAGTGGACGAGGAGGACGTTTATCGAATTTTCGGCGGATGCCTCCAAA	4	G7T,A14T,T31G,G43C
1814	ATAAAAGCGCCAGAACTACAGAAATGTAGTTCACGAGGAGGAGGTTTATCGAATTTACGGCGGATGCCTCCAAA	2	G32C,T57A	7.56E-06	2.57E-05		2.69E-06	4.55E-05		5.88E-06	5.84E-05					1.00E-06		1.00E-06						0.073207237	0.024317793	0.000103226	0.000310755	1.37E-06	6.27E-06
1815	ATAAAAGCGCCAGAACTACAGAAATGTAGTTGACGAGGAGGTGGTTTATCGAAATTTCGGCGGATGCCTTCAAA	3	A42T,T54A,C70T
1816	ATAAAAGCGCCAGAACTACAGAAATGTAGTTGACGAGGAGGAGGTTTACCGAATTTTCGGCGGATGCCTCTAAA	2	T49C,C71T	1.00E-06		1.00E-06	2.44E-06	3.33E-05		4.46E-06	4.86E-05		1.55E-06	0.00022716		1.00E-06		1.00E-06						0.761203038	1.81E-05	1.31E-06	0.055289516	2.10E-05	0.002677265
1817	ATAAAAGCGCCAGAACTACAGAAATGTAGCTGACGAGGAGGAGGTTTATCGAATTTTCGGCGGATCCCTCCAAA	2	T30C,G66C	6.42E-06	3.37E-05		1.00E-06		1.00E-06	1.00E-06	0.003245372	1.00E-06	1.93E-06	4.50E-05		1.83E-06	7.77E-05		6.63E-06	4.02E-07	346.9577946	123.3200062	0.019119002	0.016269084	0.009020006	0.000394532	0.000711604	6.50E-06	1.79E-05
1818	ATAAAAGCGCCAGAGGTACAGAAATGTAGTGGACGAGGAGGAGGTTTATCGAATTTTCGGCGGATGCCTCCAAA	3	A15G,C16G,T31G
1819	ATAAAAGCGCCAGATCTACAGAAATGTAGTTGACGAGCATGAGGTTTATCAAATTTTCGGCGGATGCGTCCAAA	5	A15T,G38C,G40T,G51A,C68G
1820	ATAAAAGCGCCAGAACTACAGAAATGTAGTTGACGAGGAGGAGGTTTATCGGATTTTCGGCAGATGCCTCCAAA	2	A52G,G62A	1.00E-06		1.00E-06	1.14E-05	4.31E-05		4.49E-06	8.67E-05		1.00E-06	0.001503162	1.00E-06	1.84E-06	7.45E-05		2.22E-05	9.65E-06	2358.407147	2040.965763	0.009421971	0.000453753	1	0.002203842	1.00E-06	6.22E-05	3.09E-05
1821	ATAAAAGCGCCAGAACTACAGAAATGTAGTTGACGAGGAGGAGGTTTATCGAATTTTCGGCGGATGCCACGAAA	2	T69A,C71G	1.10E-05	1.68E-05		4.01E-05	9.16E-06	4.01E-05	5.27E-05	1.48E-05	5.27E-05	2.29E-05	1.58E-05	2.29E-05	9.97E-06	2.66E-05		3.77E-05	9.72E-06				0.036904293	0.003517495	0.000298572	0.003132505	4.60E-05	0.000188689
1822	ATAAAAGCGCCAGAATTACAGAAATGTAGTTGACCAGGAGGAGGTTTATAGAATTTTCGGCGGATGCCTCCAAA	3	C16T,G35C,C50A
1823	ATAAAAGCGCCAGAACTACAGAAATGTAGTTGACGAAGAGTAGGTTTATTGAATTTTCGGCGGATGCCTCCAAA	3	G37A,G41T,C50T
1824	ATAAAAGCGCCAGTACTACAGAAATGTAGGTGACGAGGAGGAGGTTTATCTGATTTTCGGCGGATGCCTCCAAA	4	A14T,T30G,G51T,A52G
1825	ATAAAAGCGTCAGAAGTACAGAAATGTAGTTGACGAGGAGGAGGTTTATCGAATTTTCGGTGGATGCCTCCAAA	3	C10T,C16G,C61T				1.01E-05	3.35E-05		5.85E-06	8.28E-05		3.42E-06	7.44E-05
1826	ATAAAAGCGCCAGAACTACAGAAATGTAGTTGACGAGGAGGAGGTTTATCTATTTTTCGGCGGATGCCACCAAA	3	G51T,A53T,T69A
1827	ATAAAAGCGCCAGAACTACAGAAATGTAGTTTACGAGGAGAACGTTTATCGAATTTTCGGCGGATGCCTCCAAA	3	G32T,G41A,G43C
1828	ATAAAATCGCCAGAACTACAGAAATGTAGTTTACGAGGAGGAGGTTTATCGTATTTTCGGCGGAGGCCTCCAAA	4	G7T,G32T,A52T,T65G
1829	ATAAAAGCGCCAGACCTACAGAAATGTAGTTGACGAGGAGGAGGTTTATCGAATTTTCGGCGGATGCCTACAAA	2	A15C,C70A	4.95E-05	8.23E-06	4.95E-05	9.56E-05	1.49E-05	9.56E-05	5.56E-05	1.21E-05	5.56E-05	3.37E-05	1.55E-05	3.37E-05	2.13E-06	3.60E-05		6.11E-05	1.23E-05				0.005306699	0.012880701	0.009320594	0.003839977	0.000255449	0.0010726
1830	ATAAAAGCGCCAGGACTACAGAAATGTAGTTGACGAGGACGAGGTTTATCGAATTATCGGCGGATGCGACGAAA	6	A14G,G40C,T56A,C68G,T69A,C71G
1831	ATAAAAGCGCCGGAACTACAGAAATGTAGTTGACGAAGAGTAAGTTTATCGAATTTTCGGCGGATGCCTCCAAA	4	A12G,G37A,G41T,G43A				1.00E-06		1.00E-06
1832	ATAAAAGCGCCAGAACTACAGAAATGTAGTTGACGAGGAGGTGGTTTATAGAATTTTCGGCGGATGTCTCCAAA	3	A42T,C50A,C67T
1833	ATAAAAGCGCCAGAACTACAGAAATGTAGTTGACGAGGAGGAGGTTTATCGAAATATCGGCGGATGCCTCCAAA	2	T54A,T56A	0.0088676	0.001730122	0.0088676	0.007115296	0.002035447	0.007115296	0.002237821	0.000476499	0.002237821	0.000705919	0.000195485	0.000705919	0.000220075	4.03E-05	0.000220075	0.010887726	0.001439442	2140.700204	383.8805387	5.086058355	0.178319388	0.416765754	0.049728749	0.02127718	0.002381465	0.000790054
1834	ATAAAAGCGGCAGAACTACAGAAATGTAGTTGACAAGGAGGAGGTTTATCGAGTTTTCGGCGGATGCCTCCAAA	3	C10G,G35A,A53G
1835	ATAAAAGCGCCAGAACTACAGAAATGTAGTTGACGAGGAGGAGGTTTATCGAATTTCTGGCGGATGCCTCCAAA	2	T57C,C58T	1.76E-05	1.04E-05	1.76E-05	4.55E-06	1.60E-05		6.36E-06	2.63E-05		1.00E-06		1.00E-06	4.96E-06	4.48E-05							0.074510194	0.228353948	0.000235871	7.70E-05	4.41E-06	1.30E-06
1836	ATAAAAGCGCCAGAACTACAGAAATGTAGCAGACGAGGAGCAGGTTAATCGAATTTTCGGCGTATGCCTCCAAA	5	T30C,T31A,G41C,T47A,G63T
1837	ATAAAAGCGCCAGCACTACAGAAATGTAGTTTACGCGGAGGAGGTTTATCGAATTTTCGGCGGATGCCTCTAAA	4	A14C,G32T,A36C,C71T
1838	ATAAAAGCGCCAGAACTACAGAAATGTAGTTGACGAGGACGAGGTTTATCGAATTTTTGGCGGATGCCTCCAAA	2	G40C,C58T	4.95E-06	2.23E-05		2.46E-06	2.29E-05		4.79E-06	4.21E-05		1.00E-06		1.00E-06	1.00E-06	0.000487045	1.00E-06	3.94E-06	1.15E-06				0.000495059	0.064324398	0.01	7.70E-05	0.009019731	1.30E-06
1839	ATAAACGGGCCAGAACTACAGAAATGTAGTTGACGTGGAGGAGGTTTATCGATTTTTCGGTGGATGTCTCCAAA	6	A6C,C8G,A36T,A53T,C61T,C67T
1840	ATAAAAACGCCAGAACTACAGAAATGTAGTTGACGAGGAGGAGGTTTATCGAATTTTCGGCGGATGCCTGCAAA	2	G7A,C70G	8.18E-05			5.18E-06	3.41E-05		0.000954282			6.84E-06	2.61E-05		1.32E-05	1.85E-05							2.615137704	0.020720213	3.13E-05	0.003946328	1.06E-06	0.000933673
1841	ATAAAAGCGCCAGAACTACAGAAATGTAGTTCACGAGGATGAGGTTTATCGCATTTTCGGCGGATGCCTGCAAA	4	G32C,G40T,A52C,C70G				1.21E-06	0.000135038
1842	ATAAAAGCGCCAGAACTACAGAAATGTAGTTGACGAAGAGGAGGTTTATAGAATTTTCAGCGGATACCTCCAAA	4	G37A,C50A,G59A,G66A				1.07E-05	5.33E-05								1.00E-06		1.00E-06
1843	ATAAAAGCGCCAGTACTACAGAAATGTAGTTGACGAGGACGAGGTTTATCGAACTTTCGGCGGATGCCTCCAAA	3	A14T,G40C,T54C
1844	ATAAAAGCGCCAGAACTACAGAAATGTAGTTGACGAGGAGAAGGTTTATCTAATTTTCGGCGGATGCCTCCAAA	2	G41A,G51T	1.00E-06		1.00E-06	1.00E-06		1.00E-06	1.00E-06		1.00E-06	1.00E-06	0.000305554	1.00E-06	3.00E-06	0.000124817							0.000100001	0.784788659	0.009999945	1.27E-06		9.28E-06
1845	ATAAAAGCGCCAGAACTACAGAAATGTAGTTGACGATAAGGAGGTTTATCGAATTTTCGGCGGATGCCTCCAAA	2	G37T,G38A	1.00E-06	0.000161506	1.00E-06	2.40E-06	2.87E-05		4.98E-06	4.93E-05		4.58E-06	7.10E-05		1.00E-06		1.00E-06						0.164466872	0.404899104	6.08E-06	2.47E-06	3.02E-06	4.77E-06
1846	ATAAAAGCGCCAGAACTACAGAAATGTAGGTGACGAGGAGGAGGTTTATCGCATTTTCGGCGGTTGCCTCCAAA	3	T30G,A52C,A64T
1847	ATAAAAGCGCCAGAACTACAGAAATGTACTTGACGAGGAGGAGGTTTATCGAATTTTCGACGGAGGCGTCCAAA	4	G29C,G60A,T65G,C68G	1.44E-05	3.25E-05		2.59E-05	2.67E-05								5.19E-05	3.55E-05	5.19E-05
1848	ATAAAAGCGCCAGAACTACAGAAATGTAGTTGACGTGGAGGAGGTTTATCGAATTTTCGGCGTATGTCTCCAAA	3	A36T,G63T,C67T
1849	ATAAAAGCGCCAGAACTACAGAAATGTAGTTGACGAGGAGGAGGTTTTTCGAATTTCCGGCGGATGCCTCCAAA	2	A48T,T57C	1.00E-06		1.00E-06	1.00E-06	0.000151626	1.00E-06	4.78E-06	7.19E-05		1.00E-06	0.001409639	1.00E-06	1.00E-06		1.00E-06						0.001686563	0.00423961	0.000592922	0.000235871	1.09E-05	4.41E-06
1850	ATAAAAGCGCCAGAACTACAGAAATGTAGTTGACGAGGAGGAGGTTTATCGTATTTTCAGCGGATGCCTCCAAA	2	A52T,G59A	1.00E-06		1.00E-06	1.00E-06		1.00E-06	1.00E-06		1.00E-06	1.00E-06		1.00E-06	1.00E-06		1.00E-06						0.002818011	0.013468099	0.00035486	7.42E-05	5.45E-06	1.19E-06
1851	ATAAAAGCGCCAGTACTACAGAAATGTAGTTGACGAGGAGGAGGTTTAGCGAATTTTCGGCGGATGCCTCCAAA	2	A14T,T49G	9.65E-05	9.54E-06	9.65E-05	5.86E-05	2.28E-05	5.86E-05	2.09E-05	1.01E-05	2.09E-05	1.72E-06	6.02E-05		3.78E-06	3.10E-05		0.000126881	2.49E-06	3134.371839	198.2848934	0.040480501	0.006734726	0.085540231	0.014327608	0.001128037	0.000467724	4.52E-05
1852	ATAAAAGCGCCCGAACTACAGAAATGTAGTTGAAGAGGAGGAGGTTTATCGAATTTTCGGCGGATGCCTCCAAA	2	A12C,C34A	1.60E-06	9.89E-05		1.00E-06	0.000119709	1.00E-06	1.00E-06	8.13E-05	1.00E-06	1.00E-06	0.002054867	1.00E-06	1.00E-06		1.00E-06	1.52E-06	2.24E-07	388.5610699	268.3007474	0.003902676	4.06E-05	0.428473913	0.039294701	3.73E-06	0.001333912	3.50E-06
1853	ATAAAAGCGCCAGAACTACAGAAATGTAGTTGACGAGGAGGAGGTTTATCGAATTTTCGTCAGTTGCCTCCAAA	3	G60T,G62A,A64T
1854	ATAAAAGCGCCAGAACTACAGAAATGTAGTTGTCGAGGAGGAGGTTTATCGAATTTTCAGCGGATGCATCCAAA	3	A33T,G59A,C68A
1855	ATAAAAGCGCCAGAACTACAGAAATGTAGTTGACGAGGAGCAGGTTTATCGAATTTTCGCCGGATGCCTCCAAA	2	G41C,G60C	1.00E-06		1.00E-06	1.00E-06		1.00E-06	1.00E-06		1.00E-06	1.00E-06		1.00E-06	1.00E-06		1.00E-06						0.000392452	0.543564529	0.002548082	1.84E-06	0.000674674	8.78E-06
1856	ATAAAAGCGGACGAACTACAGAAATGTAGTTGACGAGGAGGAGGTTTATCGAATGTTCGGCGGATGCCTCCAAA	4	C10G,C11A,A12C,T55G	3.88E-06	9.44E-05
1857	ATAAAATCGCCAGAACTACAGAAATGTAGTTGACGAGGAGGAGGTTTTTCGAATTTTCGGCGGATGCCTCCAAA	2	G7T,A48T	1.00E-06		1.00E-06	1.00E-06		1.00E-06	1.00E-06		1.00E-06	1.00E-06		1.00E-06	1.00E-06	0.000157149	1.00E-06						1	0.001686563	1.00E-06	0.000592922	7.00E-05	1.09E-05
1858	ATAAAAGCGACAGAACTACAGAAATGTAGTTGACGAGAAGGAGGTTTATCGAACTTTCGGCCGATGCCTCCAAA	4	C10A,G38A,T54C,G62C
1859	ATAAAAGCGCCAGAACTACAGAAATGTAGTTGACGAGGAGCAGGTTTATCGAATTTTCGGCGGATCCCTCCAAA	2	G41C,G66C	1.38E-05	1.71E-05		1.95E-05	2.55E-05		1.00E-06	0.000255401	1.00E-06	2.16E-06	0.000253253		1.00E-06		1.00E-06	1.55E-05	2.40E-06				0.005408458	0.019366387	0.002548082	0.000711604	0.000674674	1.79E-05
1860	ATAAAAGCGCCAGAACTACAGAAATGTAGTTGACGAGGAGGAGGCTTATCGAATTTGCGGTGGTTGCCTCCAAA	4	T45C,T57G,C61T,A64T
1861	ATAAAAGCGCCAGAACTACAGAAATGTAGTTGACGAGAAGGAGGTTTATCGAAATTTCGGCGGATGCCTCCAAA	2	G38A,T54A	8.47E-06	3.61E-05		1.00E-06		1.00E-06	7.27E-06	4.33E-05		1.49E-06	7.97E-05		1.36E-06	0.000129581		8.91E-06	8.96E-07	238.722021	138.5249771	0.037310815	3.429523384	0.000170325	2.47E-06	0.049728749	4.77E-06	0.002381465
1862	ATAAAAGCGCCTGAACTACAGAAATGTAATTGACGAGCAGGAGGTTGATCGAATTTTCGGCGGATGCCTCCAAA	4	A12T,G29A,G38C,T47G
1863	ATAAAAGCGCCAGAACTACAGAAATGTAGTTGACGAGGAGGAGGATTATCGAATTTTCGGCGGATGCCGCCAAA	2	T45A,T69G	4.20E-05	2.17E-05	4.20E-05	0.000108653	3.16E-05	0.000108653	5.46E-05	1.88E-05	5.46E-05	1.08E-05	5.58E-05		1.25E-05	4.39E-05		6.38E-05	2.03E-05				0.000558977	0.089756219	0.075059682	0.000467451	0.004099153	7.83E-05
1864	ATAAAAGCGCCAGAACTACAGAAATGTAGTTGACGAGGAGGAGGTTTATCGAAGTTTCGGCGCACGCCTCCAAA	3	T54G,G63C,T65C							1.00E-06		1.00E-06				1.00E-06		1.00E-06
1865	ATAAAAGCGCCAGAACTACAGAAATGTAGCTGACGAGGAGAAGGTTTATCCAATTTTCGGCGGATGCCTCCAAA	3	T30C,G41A,G51C
1866	ATAAAAGCGCCAGTACTACAGAAATGTAGTTGACGAGAAGGAGGTTTATCGAATTTTCGGCGGATGCCTCCAAA	2	A14T,G38A	1.00E-06		1.00E-06	4.80E-06	4.77E-05		1.49E-06	4.86E-05		4.90E-06	4.15E-05		3.15E-06	7.34E-05		3.80E-06	1.30E-06				6.98E-05	0.404899104	0.014327608	2.47E-06	0.000467724	4.77E-06
1867	ATAAAAGCGCCAGAACTACAGAAATGTAGTTGACGAGGAGGAGGTTTATCAAATTTTCCGCGGATGCCTCGAAA	3	G51A,G59C,C71G
1868	ATAAAAGCGCCAGAACTACAGAAATGTAGTCGACGAGGAGGAGGTTTATCGAATTATCGGCGGATGTCTCCAAA	3	T31C,T56A,C67T	0.000671169	0.000147512	0.000671169	0.000427428	0.000122042	0.000427428
1869	ATAAAAGCGCCAGAACTACAGAAATGTAGTTGACGAGGAGGAGGTTTATCGAATTTTCGGCGGAAGCCTGCAAA	2	T65A,C70G	7.32E-05	7.61E-06	7.32E-05	7.95E-05	1.02E-05	7.95E-05	7.89E-05	1.04E-05	7.89E-05	5.95E-05	1.20E-05	5.95E-05	2.29E-05	1.18E-05	2.29E-05	7.88E-05	4.13E-06	66.34470432	24.56785783	1.188130667	0.014591936	0.018545153	0.005015459	0.003946328	0.000123877	0.000933673
1870	ATAAACGCGCCAGAACTACAGAAATGTAGTTGACGAGGAGGAGGTTTATCGAATTTTCGGCGGATGACTCCAAA	2	A6C,C67A	3.18E-05	9.09E-06	3.18E-05	2.36E-05	1.72E-05	2.36E-05	1.25E-05	2.66E-05		2.06E-06	0.000156821		2.26E-06	9.37E-05		3.57E-05	2.76E-07	1255.121465	54.27866446	0.028470497	0.275289397	0.00204531	0.000115432	0.01553656	1.77E-06	0.000761378
1871	ATAAAAGCGCCAGAACTACAGAAATGTAGTTGTTGAGGAGGAGGTTTATCGAATTTTCGGCGGATGCCTCCAAA	2	A33T,C34T	1.00E-06		1.00E-06	5.84E-06	4.91E-05		1.00E-06		1.00E-06	1.00E-06	0.000118778	1.00E-06	1.00E-06		1.00E-06						0.009046084	1	0.000110545	1.00E-06	1.43E-06	2.53E-05
1872	ATAAAATCGCCAGAACTACAGAAATGTAGTTGACGAGGAGGAGGTTTATCGAATTTTCGGCGGTTGCCTCCAAA	2	G7T,A64T	1.00E-06		1.00E-06	1.17E-06	8.21E-05		1.00E-06		1.00E-06	1.91E-06	0.000113224		1.40E-06	0.000133849							1	0.007099108	1.00E-06	0.000140863	7.00E-05	2.19E-06
1873	ATAAAAGCGCCAGCACTACAGAAATGTAGTTGACGAGGAGGGGGTTTATCGAATTTTCGGCGGATGCCTCCAAA	2	A14C,A42G	0.007877821	0.001077895	0.007877821	0.00494344	0.000745839	0.00494344	0.001540484	0.000233254	0.001540484	0.000475073	7.15E-05	0.000475073	0.000181266	1.96E-05	0.000181266	0.009699204	0.00246634	2691.461728	886.6639627	3.603694003	0.811632673	0.123248308	0.009706141	0.063918288	0.000238537	0.003560607
1874	ATAAAAGCGCCAGAACTACAGAAATGTAGTTGACGAGGAGGAGGTTTTTAGAATTTTCGGCGGATGCCGCCAAA	3	A48T,C50A,T69G
1875	ATAAAAGCGCCAGAACTACAGAAATGTAGTTGACGAGGAGGAGGTTTATCGAATTTTCGGCGGATGGGTCCAAA	2	C67G,C68G	0.000522896	0.000358632	0.000522896	3.70E-05	4.69E-06	3.70E-05	5.01E-05	6.47E-06	5.01E-05	6.20E-05	7.74E-06	6.20E-05	1.71E-05	8.60E-06	1.71E-05	4.53E-05	9.18E-06				0.360098643	1.104594623	0.001452091	0.000473383	3.70E-05	9.88E-05
1876	ATAAAAGCGCCAGAACTACAGAAATGTACTTGACGAGGAGGAGGTTTATCGAATTTGGGACGGATGCCTCCAAA	4	G29C,T57G,C58G,G60A
1877	ATAAAAGAGCCAGAACTACAGAAATGTAGTTGACGAGGTGGAGGTTTATCGAATTTTCGGTGGATGCCTCCAAA	3	C8A,A39T,C61T
1878	ATAAATGGGCCAGAACTACAGAAATGTAGTTGACGAGGAGGAGGTTTATCGAATTTTCGGCGGATGCCTCCAAA	2	A6T,C8G	1.00E-06		1.00E-06	1.00E-06	0.000671882	1.00E-06	3.39E-06	5.80E-05		1.00E-06		1.00E-06	5.50E-06	3.56E-05							0.002891667	1	0.000345821	1.00E-06	6.32E-06	6.97E-05
1879	ATAAACGCGCCTGAACTACAGAAATGTAGTTGACGAGGCGGAGGTTTATCGAATTTTCGGCGGATGCCTCCAAA	3	A6C,A12T,A39C
1880	ATAAAAGCGCCAAAACTACAGAAATGTAGTTGACGAGGAGCAGGTTTATCTAATTTTCGGAGGATGCCTCCAAA	4	G13A,G41C,G51T,C61A				1.00E-06		1.00E-06
1881	ATAAAAGCGACATAACTACAGAAATGTAGTATACGAGGAGGAGGTGTATCGATTTTTCGGCGGATGCCTCCAAA	6	C10A,G13T,T31A,G32T,T46G,A53T
1882	ATAAAAGCGCCAGAATTACAGAAATGTAGTTGACGAGGAGGAGGTTTATCTAATTTTCGGCGGATGCCTGCAAA	3	C16T,G51T,C70G
1883	ATAAAAGCGCCAGAACTACAGAAATGTAGTTGGCGAGGAGGAGGTTTATCGAATTTTCGGCGGATGACTTCAAA	3	A33G,C67A,C70T
1884	ATAAAAGCGCCAGAACTACAGAAATGTAGTTGACGAGGAGGACGTTTATCGAAATTTCGGCGGATGCCTCCAAA	2	G43C,T54A	1.00E-06		1.00E-06	1.00E-06	0.000362554	1.00E-06	1.00E-06		1.00E-06	1.00E-06	0.001210743	1.00E-06	1.00E-06	0.000631171	1.00E-06						0.492576432	2.01E-05	2.03E-06	0.049728749	7.91E-06	0.002381465
1885	ATAAAAGCGCCCGAACTACAGAAATGTAGTTGACGAGGAGTAGGTTTATCGAATTTTCGGCGGATGCCTCCAAA	2	A12C,G41T	0.001288881	0.000132456	0.001288881	0.000339794	6.25E-05	0.000339794	0.00028006	6.07E-05	0.00028006	7.73E-05	8.93E-06	7.73E-05	5.28E-05	7.04E-06	5.28E-05	0.000937198	0.000534835	1662.47623	1418.711717	0.563736255	0.032800389	0.128888266	0.039294701	0.009999991	0.001333912
1886	ATAAAAGCGCCAGAACTACAGAAATGTATTTGGCGAGGCGGAGGTTTATCGAATTTTCGGCGGATGCCTCCAAA	3	G29T,A33G,A39C
1887	ATAAAAGCTCCAGAAGTACAGAAATGTAGTTGACGAGGTGAAGGTTTATCTAGTTTTCGGCGGATGCCTCCAAA	6	G9T,C16G,A39T,G41A,G51T,A53G
1888	ATAAAATCGCTAGAACTACAGAAATGTAGTTGACGAGGAGGAGTTTTATCGAATTTTCGGCGGATGCCTCTAAA	4	G7T,C11T,G44T,C71T
1889	ATAAAAGCGCCAGACCTACAGAAATGTAGTTGACGAGGAGGAGGTTTATCGAATTTTCGGCGGACGCCTCCAAA	2	A15C,T65C	6.14E-05	1.01E-05	6.14E-05	9.83E-05	2.18E-05	9.83E-05	2.66E-05	1.82E-05	2.66E-05	2.74E-06	0.000140927		1.91E-06	4.97E-05		7.01E-05	1.46E-05				0.00659157	0.087144397	0.009320594	0.000705006	0.000255449	1.57E-05
1890	ATAAAAGCGCCAGAACTACAGAAATGTAGTTGACGAGGAGGAGGTTTATCGAATTTTCGGCGGATGGCACCAAA	2	C67G,T69A	7.53E-06	2.63E-05		1.36E-05	2.42E-05		3.37E-06	2.02E-05		1.00E-06	0.000333221	1.00E-06	1.00E-06		1.00E-06	1.14E-05	5.35E-06				0.005184176	0.025213028	0.001452091	0.000298572	3.70E-05	4.60E-05
1891	ATAAAAGCGCCAGAACTACAGAAATGTAGGTGACGAGGAGGAGGTTTATAGAATTTTCGGAGGATGCCTCCAAA	3	T30G,C50A,C61A													1.96E-06	0.000117722
1892	ATAAAAGCGCCAGCTCTACAGAAATGTAGTTGACGAGGAGGAGGTTCATCGAATTTTCGGCGGATGCCTCCAAA	3	A14C,A15T,T47C													1.00E-06		1.00E-06
1893	ATAAACGCGTCAGAACTACAGAAATGTAGGTGACGAGGAGGAGGTTTATCGAATTTTCGGCGGATGCCTCCAAA	3	A6C,C10T,T30G
1894	ATAAAAGCGTCAGAACTACAGAAATGTATTTGACAAGCAGGATGTTTATCGAATTTTCGGCGGATGCTTCCAAA	6	C10T,G29T,G35A,G38C,G43T,C68T
1895	ATAAAAGCGCCAGAAATACAGAAATGTAGTTGACGAGGAGCAGGTGTATTGAATTTTCGGCGGATGCCTCCAAA	4	C16A,G41C,T46G,C50T
1896	ATAAAATCGCCAGAACTACAGAAATGTAGTTGACGAGGAGGAGTTTTATCGAATTTTCGGCGGATGCCTCCAAA	2	G7T,G44T	1.00E-06		1.00E-06	1.94E-06	8.95E-05		1.00E-06		1.00E-06	1.00E-06		1.00E-06	1.00E-06		1.00E-06						1	0.002982921	1.00E-06	0.000335242	7.00E-05	6.65E-06
1897	ATAAAAGCGCCAGAACTACAGAAATGTAGTTGACGAGGACAAGGTTTATCGAATTTTCGGCGGATGCCTCCAAA	2	G40C,G41A	0.00010098	1.31E-05	0.00010098	0.000104173	1.09E-05	0.000104173	5.69E-05	8.60E-06	5.69E-05	7.22E-06	1.58E-05		1.86E-05	2.01E-05		0.000118342	1.36E-05	667.1518394	260.2819571	0.177383985	0.01009804	0.010098096	0.01	0.009999945	0.009019731
1898	ATAAAAGCGCCAGAACTACAGAAATGTAGTTGACGAGGAAGAGGTGCATCGAATTTTCGGCGGATGCCTCCAAA	3	G40A,T46G,T47C
1899	ATAAAAGCGCCAGAAGTACAGAAATGTAGTTGACGAGGAAGAGGTTTATCGCATTCTCGGCGGATGGCTCCAAA	5	C16G,G40A,A52C,T56C,C67G
1900	ATAAAAGCGCCAGAACTACAGAAATGTAGTTGACTAGGAGGAGGTTTATCGAATTGTCGGCGGATGCCTCCAAA	2	G35T,T56G	1.00E-06	0.000226877	1.00E-06	1.00E-06	0.000657103	1.00E-06	1.00E-06		1.00E-06	2.08E-06	0.000128235		1.00E-06		1.00E-06						1	3.20E-05	1.00E-06	0.03128003	3.46E-05	0.001158779
1901	ATAAAAACGCCAGAACTACAGAAATGTAGTTGACGAGGAGGAGGTTTATCTAATTTTCGGCGGATGCCTCCAAA	2	G7A,G51T	1.43E-06	7.37E-05		1.00E-06	0.000402101	1.00E-06	1.00E-06	0.003743279	1.00E-06	1.00E-06		1.00E-06	1.00E-06		1.00E-06						0.045630079	1.119687376	3.13E-05	1.27E-06	1.06E-06	9.28E-06
1902	ATAAAAGCGACAGAACTACAGAAATGTAGTTGACGAGGAGGAGGTTTATCGAATTTTCGGCGGCTGCCTTCAAA	3	C10A,A64C,C70T
1903	ATAAAAGCGCCAGAACTACAGAAATGTAGTAGACGAGGAGGAGGATTATCGAATTTTCGGCGGATGTCTCAAAA	4	T31A,T45A,C67T,C71A
1904	ATAAAAGCGCCAGATCTACAGAAATGTAGTTGATGAGGAGGAGGTTTATCGAATTTTCGGCGGATGCTTCCAAA	3	A15T,C34T,C68T				1.03E-05	5.45E-05
1905	ATAAAAGCGACTGAACTACAGAAATGTAGTTGACGAGGAGGAGGTTTATCGAATTTTCGGCGGATGCCTCCAAA	2	C10A,A12T	5.08E-06	2.98E-05		1.54E-05	2.14E-05					5.01E-06	4.09E-05		1.00E-06		1.00E-06						0.650741559	5.27E-05	7.80E-06	0.09633733	3.10E-06	0.005171599
1906	ATAAAAGGGCCAGAACTACAGAAATGTAGTTGACGAGGTGAAGGTTTATCGAATTTTCGGCGGATGCCTCCAAA	3	C8G,A39T,G41A
1907	ATAAATGCGCCAGAACTACAGAAATGTAGTTGACGAGGAGGAGGTTTATCGAATTTTCGGCGGATGCCTCTAAA	2	A6T,C71T	0.00023515	2.45E-05	0.00023515	0.000149347	1.74E-05	0.000149347	5.53E-05	9.22E-06	5.53E-05	2.04E-05	1.15E-05	2.04E-05	3.89E-06	2.46E-05		0.00030178	1.27E-05	2706.384325	229.1788126	0.111506705	0.679975418	0.004253067	0.000345821	0.055289516	6.32E-06	0.002677265
1908	ATAAATGCGGCAGAACTACAGAAATGTAGTTGACGAGGAGGAGGTTTGTCGAATTTTCGGCGGATGCCTCCAAA	3	A6T,C10G,A48G
1909	ATAAAAGCGCCAGAACTACAGAAATGTAGTTGACGAGGAGGAGGTTTATTGATTTTTCGGCGGATGCCTCCAAA	2	C50T,A53T	3.82E-05	8.63E-06	3.82E-05	2.07E-05	2.37E-05		3.58E-06	2.01E-05		1.10E-06	0.000164155		1.00E-06		1.00E-06	5.88E-05	7.89E-06	5389.528193	1958.312488	0.010913257	0.383591749	0.00090826	9.95E-05	0.042023617	1.60E-06	0.001755102
1910	ATAAAAGCGCCAGAACTACAGAAATGTAGTAGACGAGGAGGAGGTTTATAGAATTTTCGGCGGATTCGTCCAAA	4	T31A,C50A,G66T,C68G
1911	ATAAAAGCGCCAGAACTACAGAAATGTAGTTTACGAGGGGGAGGTTTATCGAATTTTCGGTGGATGCCTCCAAA	3	G32T,A39G,C61T
1912	ATAAAAGCGCCAGAACTACAGAAATGTAGTTGACGAGGGGGAGGTTTATCGAATTTCCGGCGGATGCCTCCAAA	2	A39G,T57C	0.00035131	6.36E-05	0.00035131	0.000129869	2.27E-05	0.000129869	5.87E-05	1.52E-05	5.87E-05	2.90E-05	1.94E-05	2.90E-05	1.00E-06	0.000185667	1.00E-06	0.000566408	0.000198659	7164.93677	3713.69269	0.07905275	0.004684789	1.489416533	0.07498945	0.000235871	0.003691103	4.41E-06
1913	ATAAAAGCGCCAGAACTACAGAAATGTAGTTGACGAGGAGGAGGTTTATCGATTTGTCGGCGGAGGCCTCCAAA	3	A53T,T56G,T65G				0.000912825	0.000178785	0.000912825
1914	ATAAAAGCGCCAGAACTACAGAAATGTAGTTGACGAGGAGGAGGTTTATCGAATTTTCGGCGGATGCGTACAAA	2	C68G,C70A	1.00E-06	0.000167697	1.00E-06	3.92E-06	4.62E-05		3.88E-06	3.30E-05		3.42E-06	4.47E-05		1.00E-06		1.00E-06	3.88E-06	4.37E-07				0.002112456	0.000260418	0.000473383	0.003839977	9.88E-05	0.0010726
1915	ATAAAACCGCCAGAACTACAGAAATGTAGTTGACGAGGAGGGGGTTTATCGAATTTTCGGCGGATGCCTCCAAA	2	G7C,A42G	1.00E-06		1.00E-06	1.00E-06	0.000151885	1.00E-06	1.00E-06		1.00E-06	1.00E-06		1.00E-06	1.00E-06		1.00E-06						1	1.56E-05	1.00E-06	0.063918288		0.003560607
1916	ATAAAAACGCCAGAACTACAGAAATGTAGTTGACGAGGAGGAAGTTTATCGAATTTTCGGCGGGTGCCTTCAAA	4	G7A,G43A,A64G,C70T
1917	ATAAAAGCGCCAGAACTACAGAAATGTAGTTGACGAGGATGAGGTTTATCGAATTTTCGGCGAATTCCTCCAAA	3	G40T,G63A,G66T
1918	ATAAAAGCGGCAGAACTACAGAAATGTAGTTGACGAGGACGAGGTTTATCGAATTTTAGGCGGATGCCTCCAAA	3	C10G,G40C,C58A
1919	ATAAAAGCGCCAGAACTACAGAAATGTAGTTGACGAGGAGGGTGTTTATCGAATTTTCGGCGGATGCCTTCAAA	3	A42G,G43T,C70T	1.00E-06		1.00E-06										1.00E-06		1.00E-06
1920	ATAAAGGCGCCACAACTACAGAAATGTAGTTGGCGAGGGGGAGGTTTATCGAATTTTCGGCGGATGCCTCCAAA	4	A6G,G13C,A33G,A39G
1921	ATAAAAGCGCCAGAACTACAGAAATGTAGTTGTCTAGGAGGAGGTTTATCGAATTTACGGCGGATGCCCCCAAA	4	A33T,G35T,T57A,T69C
1922	ATAAAAGCGCCAGAACTACAGAAATGTAGTTTACGAGGACGGGGTTTATCGAATTTTCGGCGGATGCCTCCAAA	3	G32T,G40C,A42G				7.39E-05	1.84E-05	7.39E-05	6.49E-06	2.55E-05
1923	ATAAAAGCGCCAGAACTACAGAAATGTAGTTGACGAGGAGTAGGTTTATCGAATTTACGGCGGATGCCTCCAAA	2	G41T,T57A				1.00E-06		1.00E-06	1.00E-06	0.000759524	1.00E-06	2.83E-06	8.83E-05
1924	ATAAAAGCGCCATAACTACAGAAATGTAGTTGACGACGAGGAGGTTTATCGAATTTTCGGCGGATGTCTCCAAA	3	G13T,G37C,C67T				2.80E-06	0.000177318		8.90E-06	5.57E-05		1.12E-06	9.71E-05
1925	ATAAAAGCACCAGAACTACAGAAATGTAGTTGACGAGGAGGAGATTTATCGAATTTTCGGCGGATGCTTCCAAA	3	G9A,G44A,C68T
1926	ATAAAAGCGCCAGAACTACAGAAATGTAGTTGACGAGGAGGACGTTTATCGAATTTTCGGCGGATGCCTCTAAA	2	G43C,C71T	1.43E-06	6.82E-05		1.00E-06		1.00E-06	1.00E-06	0.000384844	1.00E-06	1.00E-06		1.00E-06	1.00E-06	8.05E-05	1.00E-06						0.701948507	2.58E-05	2.03E-06	0.055289516	7.91E-06	0.002677265
1927	ATAAAAGCGCCAGAACTACAGAAATGTATTTGACGAGGAGGAGGTTTATCGAATTTTCGGCGTATGCCTCCAAA	2	G29T,G63T	1.00E-06		1.00E-06	1.85E-06	6.98E-05		1.00E-06	9.53E-05	1.00E-06	1.00E-06		1.00E-06	1.00E-06		1.00E-06						0.000132143	1	0.007567535	1.00E-06	0.000238896	3.45E-05
1928	ATAAAAGCGCCAGAACTACAGAAATGTAGTTGACGAGCAGGAGGTTTATCGAAATTTCGGCGGATGCCTGCAAA	3	G38C,T54A,C70G
1929	ATAAAAGCCCCATAACTACAGAAATGTAGTTGACGAGGAGGAGGTTTATCGATTTTTCGGCGGATGCCTCCAAA	3	G9C,G13T,A53T
1930	ATAAAAGCGCCAGAACTACAGAAATGTAGTTGACCAGGCGTAGGTTTATCGAATTTTCGGCGGATGCCTCCAAA	3	G35C,A39C,G41T				1.00E-06		1.00E-06	1.00E-06		1.00E-06	1.00E-06		1.00E-06
1931	ATAAAAGCGTCAGAACTACAGAAATGTAGTTGACGAGGAGTAGGTTTATCGCATTTTCGGCGGATGCCTCCAAA	3	C10T,G41T,A52C
1932	ATAAAAGCGCCAGAACTACAGAAATGTAGTTGACGAGGAGGAGGTTTATCGAGTTTTCGGCCGAGGCCTCCAAA	3	A53G,G62C,T65G
1933	ATAAAAGCGCCAGAATTACAGAAATGTAGTTGACGAGGAGGAGGTTTATCGAATTTTAGGCGGATGCCTCCAAA	2	C16T,C58A	0.000939783	0.000146733	0.000939783	0.000305227	6.08E-05	0.000305227	0.000130883	2.74E-05	0.000130883	0.000527934	0.000249341	0.000527934	1.22E-05	1.92E-05		0.001793347	0.001063368	9961.906017	8212.518829	0.180020509	0.020529905	1.412496539	0.045776271	0.000665334	0.002179472	2.25E-05
1934	ATAAAAGCGCCAGAACTACAGAAATGTAGTTGACGAGGAGGAGGTTTATCGAATCTTCGGCTTATGCCGCCAAA	4	T55C,G62T,G63T,T69G				7.55E-06	2.57E-05		4.33E-06	2.68E-05
1935	ATAAAATCGCCAGATCTACAGAAATGTAGTTGACGAGGAGGAGGTTTATGGAATTTTCGTCGGATGCCTCCAAA	4	G7T,A15T,C50G,G60T				2.12E-05	2.45E-05		2.21E-05	3.39E-05
1936	ATAAAAGCGCCAGAACTACAGAAATGTAGTTGATGAGGAGGAGGTTTAACGAATTGTCGGCGGATGCCTCCAAA	3	C34T,T49A,T56G
1937	ATAAAAGCGCCAGAACTACAGAAATGTAGTTGACGAGGAGGAGGCTTATCGAATATTCGGCGGATGCCTCCAAA	2	T45C,T55A	0.004566013	0.001150139	0.004566013	0.001816076	0.000669937	0.001816076	0.000580534	0.000133514	0.000580534				5.89E-05	1.36E-05	5.89E-05	0.006811748	0.002616642	5902.186785	2835.225744	1.15410572	1.185170089	0.082275086	0.003852622	0.055496905	9.43E-05	0.002499311
1938	ATAAAAGCGCCAGAACTACAGAAATGTAGTTGACGAGGAGGAGGTTCGTCGAATTTTCGGCGGATGCCTCCAAA	2	T47C,A48G	1.00E-06	0.000300717	1.00E-06	1.36E-06	0.000247411		1.00E-06	0.000145788	1.00E-06	1.00E-06		1.00E-06	1.00E-06	0.000858584	1.00E-06	1.10E-06	1.27E-07				0.000266918	0.009729989	0.003746473	0.000102775	9.18E-05	1.52E-06
1939	ATAAAAGCGCCAGAACTACAGAAATGTACTTGACGAGGAGGAGGTTTATCGACTTTTCCGCGGATGCCTCCAAA	3	G29C,A53C,G59C
1940	ATAAAAGCGCCAGAACTACAGAAATGTACTTGACGAGGAGGAGGTTAATCGAATTTTCGGCGGATGCCTCCAAA	2	G29C,T47A	0.001580533	0.000204491	0.001580533	0.00057886	8.38E-05	0.00057886	0.000292537	3.79E-05	0.000292537	7.89E-05	1.56E-05	7.89E-05	4.95E-05	1.11E-05	4.95E-05	0.001733151	0.00071227	3369.264003	2038.90586	0.514400582	0.418793282	0.038375409	0.003774017	0.041186087	0.000112629	0.001635346
1941	ATAAAAGCGCCAGAACTACAGAAATGTAGTTGACGCGGAGGAGGTTTATCGAATTTTCGGCGGATGCCTGCAAA	2	A36C,C70G	1.75E-05	1.05E-05	1.75E-05	0.000185114	0.000127085	0.000185114	0.000123713	2.14E-05	0.000123713	0.000162223	0.000113195	0.000162223	2.39E-05	1.29E-05	2.39E-05	3.80E-05	2.66E-05				12.26615144	0.004436154	1.43E-06	0.003946328	1.51E-05	0.000933673
1942	ATAAAAGCCCCAGAACTACAGAAATGTAGTTGACGAGGAAGAGCTTTAACGAATTTTCGGCGGATGTCTCCAAA	5	G9C,G40A,G44C,T49A,C67T
1943	ATAAAAGCGCCAGAACTACAGAAATGTAGTTGACGAGGAGGAGGTTTATCGGATTTTCGGCGGATTCCTCCAAA	2	A52G,G66T	0.000129772	1.54E-05	0.000129772	6.20E-05	1.61E-05	6.20E-05	2.89E-05	1.12E-05	2.89E-05	2.49E-05	2.62E-05		6.09E-06	4.70E-05		0.000179922	2.37E-05	4027.149855	1261.312655	0.044677164	0.058884354	0.057687653	0.002203842	0.002249559	6.22E-05	6.27E-05
1944	ATAAAAGCGCCAGAACTACAGAAATGTAGTTGACGAGGTGGAGGTTTATCTAATTTTCGGCGGATGCCTTCAAA	3	A39T,G51T,C70T
1945	ATAAAAGCGCCAGAACTACAGAAATGTAGTTGACGAGGAGGAGTTTTATCGAATTTTCGGCGGATGGCTGCAAA	3	G44T,C67G,C70G
1946	ATAAAAGCGCCAGGACTACAGAAATGTAGTTGACGAGGAGGATGTTTATCGAATTTTCGGCGGATGCCTCCAAA	2	A14G,G43T	0.000131215	1.54E-05	0.000131215	6.85E-05	8.51E-06	6.85E-05	3.90E-05	8.40E-06	3.90E-05	3.57E-06	2.02E-05		4.55E-06	2.31E-05		0.000159194	2.61E-05	2774.551057	984.35575	0.057376445	0.001454509	3.044313317	0.090212755	4.31E-05	0.004798782	1.20E-06
1947	ATAAAAGCGCCAGAACTACAGAAATGTAGTTGACGAGGAGGAGGTTTATCGATTTTTCGGCGGTTGCCTCCAAA	2	A53T,A64T	5.95E-05	7.34E-06	5.95E-05	4.18E-05	1.15E-05	4.18E-05	2.48E-05	1.56E-05	2.48E-05	7.21E-06	2.82E-05		1.00E-06	0.000103329	1.00E-06	6.70E-05	1.96E-06	1327.143522	185.4422172	0.050495717	0.001416121	0.422471603	0.042023617	0.000140863	0.001755102	2.19E-06
1948	ATAAAAGCGCCAGAACTACAGAAATGTAGTTGACAAGACGTAGGTTTATCGAATTTTCGGCCGATGCCTCCAAA	5	G35A,G38A,A39C,G41T,G62C
1949	ATAAAAGCGGCAGAACTACAGAAATGTAGTTGACGAGGAGGAGGTTTATCTAATTTTCGGCGGATGCCTCCAAA	2	C10G,G51T	1.00E-06		1.00E-06	1.00E-06	0.000168342	1.00E-06				1.00E-06		1.00E-06	1.00E-06		1.00E-06						0.24592319	0.784788659	4.07E-06	1.27E-06	3.01E-06	9.28E-06
1950	ATAAAAGCACCAGAACTACAGAAATGTAGTTGACGAGGAAGAGGTTTATCGAATTTTTGGCGGATGCCTCCAAA	3	G9A,G40A,C58T
1951	ATAAAAGCGCCAGAACTACAGAAATGTAGTTGATGAGGAGGAGGTTTATCGAATTTTCGGCGGAGGCATCCAAA	3	C34T,T65G,C68A
1952	ATAAAAGCGCCAGAACTACAGAAATGTAGTTGGCGTGGAGGAGGTTTATCGGATTTTCGGCGGATGCCTCCAAA	3	A33G,A36T,A52G
1953	ATAAAAGCGCCAGAACTACAGAAATGTAGTTGACGAGGAGGAGGTTTATCGAATTTGCCGCGGATCCCTCCAAA	3	T57G,G59C,G66C
1954	ATAAAAGCGGCAGAACTACAGAAATGTAGTTGACGAGGAGGAGGTTTATCGAATTTTCGGCGGATGCGTGCAAA	3	C10G,C68G,C70G
1955	ATAAAAGCGCCAGAACTACAGAAATGTAGTTGACGAGGGGGAGGTTTATCGAATATTCGGCCGATGCCTCCAAA	3	A39G,T55A,G62C
1956	ATAAAAGCGCCAGAACTACAGAAATGTAGTTGACGAGGAGGAGGTTTATCTAATTTTCGGCGGATGCCTGCAAA	2	G51T,C70G	1.01E-05	1.02E-05		4.11E-05	1.03E-05	4.11E-05	5.38E-05	1.37E-05	5.38E-05	2.28E-05	1.16E-05	2.28E-05	1.08E-05	1.55E-05		3.09E-05	1.15E-05				7.943039353	0.002564725	1.27E-06	0.003946328	9.28E-06	0.000933673
1957	ATAAAAGCGCCAGAACTACAGAAATGTAGTTGACGAGGAGGATGTTTATCTAATTTTCGGCGGATGCCTCCAAA	2	G43T,G51T
1958	ATAAAAGCGCCAATACTACAGAAATGTAGTTCACGAGGAGCAGGTTTATCGAATTTTCGGCGGATGCCTCCAAA	4	G13A,A14T,G32C,G41C
1959	ATAAAAGCGCCAGAACTACAGAAATGTAGTTGACGAGGAGGAGGTTTATCGAATTTTCGGTGTATGCCTCTAAA	3	C61T,G63T,C71T
1960	ATAAAAGCGCCAGAACTACAGAAATGTAGTTGACTAGGAGGAGGTTTATCGAATTTTCAGCGGATGCCTCCAAA	2	G35T,G59A	3.26E-06	8.09E-05					1.00E-06		1.00E-06	4.05E-06	6.84E-05		1.00E-06	0.000165999	1.00E-06						3.263875986	0.043958205	1.00E-06	7.42E-05	3.46E-05	1.19E-06
1961	ATAAAAGTGCCAGAACTACAGAAATGTATTTGACGAGGAGGAGGTTTATCGAATTTTAGGCGGATGCCTCCAAA	3	C8T,G29T,C58A
1962	ATAAAAGCGCCAGAACTACAGAAATGTAGTTGCCGAGGAGGAGGTTTATCGAATTTTTGGCGGATGCCGCCAAA	3	A33C,C58T,T69G
1963	ATAAAAGCTCCAGAACTACAGAAATGTAGTTGACGATGAGGAGGTTTATCGAATTTTCGGCGGATGCCTCCAAA	2	G9T,G37T	1.52E-06	8.36E-05		1.00E-06		1.00E-06	1.00E-06		1.00E-06	1.00E-06		1.00E-06	2.30E-06	0.000109425							1.316375626	0.249784205	1.15E-06	6.08E-06	1.06E-05	3.02E-06
1964	ATAAAAGCGCCAGAACTACAGAAATGTAGTTGACGAGGAGGAGGTTTATCGAATTTTCGTCGGATGACTCCAAA	2	G60T,C67A	2.55E-06	4.59E-05		1.00E-06	0.000244856	1.00E-06	2.65E-06	6.90E-05		1.00E-06	0.000311004	1.00E-06	1.00E-06		1.00E-06	2.57E-06	2.59E-07				2.336458017	0.000164162	1.09E-06	0.01553656	9.45E-06	0.000761378
1965	ATAAAAGCGCCAGAACTACAGAAATGTAGTTCACGAGGAGGAGGTATATCGAATTTTCGTCGGCTGCCTCCAAA	4	G32C,T46A,G60T,A64C
1966	ATAAAAGCCCCAGAACTACAGAAATGTAGTTGACGAGGATGAGGTTTATCGAATTTTCGGCGGATGCGTCCAAA	3	G9C,G40T,C68G
1967	ATAAAAACGCCAGAACTACAGAAATGTAGTTGACGAGGAGGAGGTTTATCGAATTTTCGACGGATGCCTCCAAA	2	G7A,G60A	1.00E-06		1.00E-06	9.35E-06	4.39E-05		1.00E-06		1.00E-06	1.00E-06		1.00E-06	1.00E-06		1.00E-06						0.031982114	0.050417756	3.13E-05	1.98E-05	1.06E-06	1.24E-06
1968	ATAAAAGCGCCAGAACTACAGAAATGTAGTTGACGACGAGGAGGTTTATCGAATTCTCGGCGGATGACTCCAAA	3	G37C,T56C,C67A
1969	ATAAAAGCGCCAGAACTACAGAAATGTAGTTGACGAGTAGGAGGTTTATCGAATTTTCGGCGGCTGCCTCCAAA	2	G38T,A64C	1.00E-06	0.000455364	1.00E-06	1.00E-06		1.00E-06	9.81E-06	3.55E-05		1.00E-06	0.000114537	1.00E-06	1.00E-06	0.000523385	1.00E-06	1.58E-05	1.13E-05				0.174408846	0.006349415	5.73E-06	0.000157495	6.60E-06	2.79E-06
1970	ATAAAAGCGCCAGAACTACAGAAATGTAGTTGACGAGGAGGAGGTTTATCGATTTTTCGGCGGATGCATCCAAA	2	A53T,C68A	1.52E-05	1.17E-05	1.52E-05	6.54E-05	9.77E-06	6.54E-05	6.67E-05	8.32E-06	6.67E-05	3.62E-05	1.05E-05	3.62E-05	2.67E-06	3.75E-05		5.43E-05	1.64E-05				0.000360749	0.033930661	0.042023617	0.000446792	0.001755102	7.54E-05
1971	ATAAAAGCGCCAGAACTACAGAAATGTAGTTGTCGAGGAGGTGGTATATCGAATTTTCGGCGGATGCCTCCAAA	3	A33T,A42T,T46A	3.58E-06	6.56E-05											1.00E-06		1.00E-06
1972	ATAAAAGCGCCAGAACTACAGAAATGTAGCGGGCGAGGAGGAGGTTTATCGAATTTTCGGCGGATGCCGCCAAA	4	T30C,T31G,A33G,T69G	1.00E-06		1.00E-06
1973	ATAAAAGTGCCAGAACTACAGAAATGTAGGTGACGAGGAGGAGGTTTATCGAATTTTCGGCGGATGCCTATAAA	4	C8T,T30G,C70A,C71T	1.88E-05	2.65E-05
1974	ATAAAAGCGCCAGAACTACAGAAATGTAGTTGATGAGGAGGAGGTTAATCGAATTATCGGCTGATGCCTCCAAA	4	C34T,T47A,T56A,G62T
1975	ATAAAAGCGCCAGAACTACAGAAATGTAGTTGACGAGGTGGCGGTTTATCCAATTTTCGGCGTATGCCTCCAAA	4	A39T,A42C,G51C,G63T
1976	ATAAAAGCGCCAGAACTACAGAAATGTAATTGACGAGGAGGAGGTTTATCGAATTTACGGCGGATGCCTCCAAA	2	G29A,T57A	3.64E-05	1.68E-05	3.64E-05	3.19E-05	3.00E-05	3.19E-05	1.56E-05	2.80E-05					1.36E-06	0.000112971		4.00E-05	1.57E-06	877.2120498	182.3686128	0.045571938	0.005218019	0.117054994	0.006971109	0.000310755	0.000228365	6.27E-06
1977	ATAAACGCGCCAGAACTACAGAAATGTAGTTGACGAGGAGGAGGTTTATCGAATTTACGGCGGATGCCTCCAAA	2	A6C,T57A	1.30E-06	0.000225709											8.55E-06	3.82E-05							0.01122664	0.004170199	0.000115432	0.000310755	1.77E-06	6.27E-06
1978	ATAAAAGCGCCAGAACTACAGAAATGTAGTTGACCAGTAGGAGGTTTATCGAATTTTCGCCGGATGCCTCCAAA	3	G35C,G38T,G60C
1979	ATAAAAGCGCCAGAACTACAGAAATGTAGTTGACGAGGATGAGGTTTATCGAATTCTCGGCGGATGCCTCCAAA	2	G40T,T56C	6.37E-06	2.18E-05		1.78E-05	2.35E-05		1.81E-06	5.85E-05		5.01E-06	6.14E-05		1.00E-06		1.00E-06	1.13E-05	5.16E-06				0.000636764	0.001441945	0.01	0.00441601	0.016727247	0.000108428
1980	ATAAAAGCGCCAGAACTACAGAAATGTAGTTGACGAGGAGGAGGTTTATCGAATTTTTGGCGGATGCCTACAAA	2	C58T,C70A	1.05E-05	1.30E-05		2.52E-05	1.54E-05	2.52E-05	3.84E-05	1.44E-05	3.84E-05	1.96E-05	1.83E-05	1.96E-05	2.22E-05	0.000211366		2.29E-05	6.87E-06				0.135868879	0.002723157	7.70E-05	0.003839977	1.30E-06	0.0010726
1981	ATAAAAGCGCCAGAACTACAGAAATGTAGTTGACGAGGAGGAGGTTTATCGAATTTACGGCGGATGCCTCTAAA	2	T57A,C71T	0.000406687	0.00015274	0.000406687	0.00013204	3.13E-05	0.00013204	5.18E-05	2.12E-05	5.18E-05	3.69E-06	2.78E-05		1.00E-06		1.00E-06	0.000911818	0.000512246	13687.15358	9460.491905	0.066618501	1.308707194	0.007355587	0.000310755	0.055289516	6.27E-06	0.002677265
1982	ATAAAAGCGCCAGACCTACAGAAATGTAGTTGACCAGGACGAGGTTTATCGAATTTTCGGCGGATGCCTCCAAA	3	A15C,G35C,G40C
1983	ATAAAAGCGCCAGAACTACAGAAATGTAGTTGACGAGGAGGAGGTTTATCGTATTTTCGGCAGATGCCTCCAAA	2	A52T,G62A	1.00E-06		1.00E-06	1.00E-06		1.00E-06	1.00E-06		1.00E-06	1.88E-06	0.000109587		1.00E-06		1.00E-06						0.002818011	1	0.00035486	1.00E-06	5.45E-06	3.09E-05
1984	ATAAAAGCGCCAGAACTACAGAAATGTAGTTGACGAGGAGGACGTATATCCAATTTTCGGCGCATGCCTCCAAA	4	G43C,T46A,G51C,G63C
1985	ATAAAAGCGCCAGAACTACAGAAATGTAGATGACTAGGAGGAGGTTTATCGAATTTTCGGCGGATGCCTCCAAA	2	T30A,G35T	1.00E-06		1.00E-06	1.00E-06		1.00E-06	1.00E-06		1.00E-06	1.00E-06		1.00E-06	1.00E-06	0.000156186	1.00E-06						8.76E-05	1	0.011416868	1.00E-06	0.000393107	3.46E-05
1986	ATAAAAGCGCCAGAACTACAGAAATGTAGTTGACGAGGAAGTGGTTTATCGAATTTTCGGCGGATGCCTCCAAA	2	G40A,A42T	5.75E-05	1.22E-05	5.75E-05	7.53E-05	1.16E-05	7.53E-05	2.32E-05	1.63E-05	2.32E-05	2.14E-06	3.70E-05		6.74E-06	3.15E-05		7.24E-05	1.60E-05				0.005572673	0.282453888	0.010314111	0.000203492	0.00063293	2.88E-06
1987	ATAAAAGCGCCGGAACTACAGAAATGTAGTTGACGAGGAGGAGGTTTAGCGAATTTTCGGCGGATGCCTCCAAA	2	A12G,T49G	6.93E-05	1.70E-05	6.93E-05	1.82E-05	9.28E-06	1.82E-05	5.60E-06	1.92E-05		1.00E-06		1.00E-06	1.00E-06	0.000332369	1.00E-06	0.001028284	0.000351312	138421.2439	50184.08244	0.007428659	0.069320431	0.061428601	0.000999615	0.001128037	1.56E-05	4.52E-05
1988	ATAAAAGCGCCAGAACTACAGAAATGTAGTTGACGAGGAGGATGTTTATCGAATTTTCGGTGGATGCCTCCAAA	2	G43T,C61T	1.00E-06	0.000640793	1.00E-06	1.00E-06	0.000165668	1.00E-06	1.00E-06	0.000829566	1.00E-06	1.00E-06		1.00E-06	1.00E-06		1.00E-06						0.023200905	0.084003834	4.31E-05	1.19E-05	1.20E-06	1.39E-06
1989	ATAAAAGCGCCAGAACTACAGAAATGTACTTGACGAGGAGGAGGTTTATCGAAGTTTCGGCGGATGCCTCCAAA	2	G29C,T54G	0.000917936	0.000144565	0.000917936	0.000509593	0.000131546	0.000509593	0.000288774	6.50E-05	0.000288774				6.00E-05	1.75E-05	6.00E-05	0.000894264	0.000251099	1094.617413	705.3628876	0.816965018	0.243225066	0.017970479	0.003774017	0.051080192	0.000112629	0.002616649
1990	ATAAAAGCGCCAGAACTACAGAAATGTAGTTGACGAGGAGGAGGTTTCTCGAATTTTCGGCGTATGCCTCCAAA	2	A48C,G63T	1.00E-06		1.00E-06	1.00E-06		1.00E-06	1.00E-06	0.000969312	1.00E-06				1.00E-06	0.000618976	1.00E-06						0.002765921	1	0.000361543	1.00E-06	6.58E-06	3.45E-05
1991	ATAAAACGCCCAGAACTACAGAAATGTAGTTGACGAGCAGGAGGTTTATCGAATTATCGGCGGATGCCTCCAAA	5	G7C,C8G,G9C,G38C,T56A
1992	ATAAAAGCGCCTGAACTACAGAAATGTAGTTGACGAGGAGGAGGTTTATTGAATTTTCGGCGGATGCCTCCAAA	2	A12T,C50T	0.000359952	4.47E-05	0.000359952	9.52E-05	1.75E-05	9.52E-05	4.86E-05	1.12E-05	4.86E-05	2.38E-05	2.19E-05	2.38E-05	1.20E-05	2.03E-05		0.001200188	0.001043144				0.003736373	3.617516475	0.09633733	9.95E-05	0.005171599	1.60E-06
1993	ATAAAAGCGCCAGAACTACAGAAATGTAGCTGACGAGGAGGAGGTTTAGCGAATTTTCGGCGGATGCCTCCAAA	2	T30C,T49G	1.00E-06		1.00E-06				1.00E-06		1.00E-06	1.00E-06		1.00E-06	1.00E-06		1.00E-06						0.00253465	0.000886496	0.000394532	0.001128037	6.50E-06	4.52E-05
1994	ATAAAGCCGCCAGAAGTACAGAAATGTAGTTGACGAGGAGGAGGTTTATCGAATTTTCGGCGGATGCCTCCAAA	3	A6G,G7C,C16G
1995	ATAAAAGCGCCAGAACTACAGAAATGTAGATGACGTGGAGGAGGTTTATCGAATTTTCGGCGGATGCCTCCAAA	2	T30A,A36T	1.12E-06	9.81E-05		5.33E-06	4.90E-05		1.00E-06		1.00E-06	8.66E-06	6.30E-05		1.17E-06	0.000159529		5.62E-06	2.14E-06				9.82E-05	0.14546212	0.011416868	7.71E-06	0.000393107	2.95E-06
1996	ATAAAACCGCCAGAACTACAGAAATGTAGTTGACGAGGAGGAGGTTTAGCGAATTTTCGGCTGATGCCTCCAAA	3	G7C,T49G,G62T
1997	ATAAAAGCGCCCGAACTACAGAAATGTAGTTGACGAGGACGAGGTTTATCGAATTTTCGGCGGATGCCTCCAAA	2	A12C,G40C	0.000745763	6.84E-05	0.000745763	0.000665639	0.000124515	0.000665639	0.000199705	6.35E-05	0.000199705	5.51E-05	8.50E-06	5.51E-05	3.01E-05	9.06E-06	3.01E-05	0.000942006	0.00014003	2312.106192	623.8268153	0.407423341	0.018978728	0.074576345	0.039294701	0.01	0.001333912	0.009019731
1998	ATAAAAGCGCCAGAACTACAGAAATGTAGTTGACGAGGAGGAGGGTTATCGAATTTTCGGGGAATGCCTCCAAA	3	T45G,C61G,G63A				1.00E-06		1.00E-06	1.00E-06		1.00E-06
[truncated: 159,880 more rows]
