# Supplementary material for: Comprehensive sequence-to-function mapping of cofactor-dependent RNA catalysis in the glmS ribozyme
Source: Nat Commun. 2020 Apr 3;11:1663. doi: 10.1038/s41467-020-15540-1 (PMC7125110; doi:10.1038/s41467-020-15540-1)
Supplement: Supplementary file 3 — Source Data file [file 41467_2020_15540_MOESM3_ESM.zip › glmS ribozyme RNA array_Source Data/Fig1e_data.xlsx]

## Sheet: Experimental data
Cofactor concentration (µM)	G1A rate (1/s)	G1A std err (1/s)	A27U rate (1/s)	A27U std err (1/s)	G38A rate (1/ s)	G38A std err (1/s)	C10A rate (1/s)	C10A std err (1/s)	G23A rate (1/s)	G23A std err (1/s)	Consensus rate (1/s)	Consensus std err (1/s)
40	1.42948e-06	2.17855e-05	2.6776e-06	1.07297e-05	6.23057e-06	2.775e-06	6.13726e-05	1.34621e-06	0.000206515	4.50604e-06	0.00143134	1.6463e-05
160	1.02072e-06	2.59416e-05	8.58135e-06	3.26321e-06	3.70282e-05	2.36021e-06	0.000152342	4.99327e-06	0.000639237	6.15844e-05	0.00462453	0.00024804
640	4.55526e-06	4.64397e-06	2.77835e-05	1.08616e-06	0.000134943	2.97899e-06	0.000602308	3.10698e-05	0.00201412	9.31229e-05	0.015962	0.000460832
2500	1.70753e-05	2.58999e-06	6.52751e-05	1.19453e-06	0.000388844	1.02178e-05	0.00169573	7.76095e-05	0.00557631	0.000237819	0.0364273	0.00152898
10000	3.12675e-05	1.06188e-06	0.000110545	1.42881e-06	0.000426132	8.13227e-06	0.00268739	8.50107e-05	0.00697111	0.000228365	0.0644327	0.00206865

## Sheet: Fit parameters
GlmS variant	G1A	A27U	G38A	C10A	G23A	Consensus
kcat (1/s)	4.39022e-05	0.000140444	0.000529621	0.00334327	0.00814401	0.0712153
KM (µM)	4035.97	2770.04	1821.99	2625.16	1588.33	1992.02
Equation	kcat*C/(C +KM)
where C is cofactor concentration
