# Supplementary material for: Comprehensive sequence-to-function mapping of cofactor-dependent RNA catalysis in the glmS ribozyme
Source: Nat Commun. 2020 Apr 3;11:1663. doi: 10.1038/s41467-020-15540-1 (PMC7125110; doi:10.1038/s41467-020-15540-1)
Supplement: Supplementary file 3 — Source Data file [file 41467_2020_15540_MOESM3_ESM.zip › glmS ribozyme RNA array_Source Data/dataframe3_insertions_deletions.csv]

	glmS_variant_sequence	kobs_10000uM	kobs_10000uM_stErr	DeletionCount	InsertionCount	MismatchCount	Deletions	Insertions	Mismatches	Epistasis
0	TAAAAGCGCCAGAACTACAGAAATGTAGTTGACGAGGAGGAAGGTTTATCGAATTTTCGGCGGATGCCTCCAAA	0.005157304000000001	0.000795468	0	1	0		+42A		1.0
1	TAAAAGCGCCAAGAACTACAGAAATGTAGTTGACGAGGAGGAGGTTTATCGAATTTTCGGCGGATGCCTCCAAA	0.0014440429999999999	0.000130525	0	1	0		+12A		1.0
2	TAAAAGCGCCAGAACTACAGAAAATGTAGTTGACGAGGAGGAGGTTTATCGAATTTTCGGCGGATGCCTCCAAA	0.036939991	0.0051488670000000005	0	1	0		+22A		1.0
3	TAAAAGGCGCCAGAACTACAGAAATGTAGTTGACGAGGAGGAGGTTTATCGAATTTTCGGCGGATGCCTCCAAA	0.000436381	5.6899999999999994e-05	0	1	0		+7G		1.0
4	TAAAAGCGCCAGAACTACCAGAAATGTAGTTGACGAGGAGGAGGTTTATCGAATTTTCGGCGGATGCCTCCAAA	0.02519498	0.004593081	0	1	0		+19C		1.0
5	TAAAAGCGCCAGAACTACAAGAAATGTAGTTGACGAGGAGGAGGTTTATCGAATTTTCGGCGGATGCCTCCAAA	0.058993317999999996	0.015575617	0	1	0		+20A		1.0
6	TAAAAGCGCCAGAACTACAGAAATGTAAGTTGACGAGGAGGAGGTTTATCGAATTTTCGGCGGATGCCTCCAAA	0.08595659	0.026689754	0	1	0		+28A		1.0
7	TAAAAGCGGCCAGAACTACAGAAATGTAGTTGACGAGGAGGAGGTTTATCGAATTTTCGGCGGATGCCTCCAAA	2.8499999999999998e-05	6.62e-06	0	1	0		+9G		1.0
8	TAAAAGCGCCAGAACTACAGAAATGTAGTTGACGAGGGAGGAGGTTTATCGAATTTTCGGCGGATGCCTCCAAA	0.014464791000000001	0.001584955	0	1	0		+37G		1.0
9	TAAAAGCGCCAGAAACTACAGAAATGTAGTTGACGAGGAGGAGGTTTATCGAATTTTCGGCGGATGCCTCCAAA	0.00483887	0.0005930180000000001	0	1	0		+14A		1.0
10	TAAAAGCGCCCAGAACTACAGAAATGTAGTTGACGAGGAGGAGGTTTATCGAATTTTCGGCGGATGCCTCCAAA	0.001614209	0.00016576400000000002	0	1	0		+10C		1.0
11	TAAAAGCGCCAGAACTACAGGAAATGTAGTTGACGAGGAGGAGGTTTATCGAATTTTCGGCGGATGCCTCCAAA	0.07146100799999999	0.026178071	0	1	0		+21G		1.0
12	TAAAAGCGCCAGAACTACAGAAATGTAGTTGACGAGGAGGAGGTTTATCGAAATTTTCGGCGGATGCCTCCAAA	0.048988490999999995	0.012422416	0	1	0		+52A		1.0
13	TAAAAGCGCCAGAACTACAGAAATGGTAGTTGACGAGGAGGAGGTTTATCGAATTTTCGGCGGATGCCTCCAAA	0.065599248	0.017745786	0	1	0		+26G		1.0
14	TAAAAGCGCCAGAACTACAGAAATGTAGTTGACGAGGAGGAGGGTTTATCGAATTTTCGGCGGATGCCTCCAAA	0.0064605980000000006	0.001590285	0	1	0		+43G		1.0
15	TAAAAGCGCCAGAACTACAGAAATGTAGTTGACGAGGAGGAGGTTTATTCGAATTTTCGGCGGATGCCTCCAAA	0.00024292700000000001	6.409999999999999e-05	0	1	0		+49T		1.0
16	TAAAAGCGCCAGAACTACAGAAATGTAGTTGACGAGGAGGAGGTTTATCGAATTTTCGGCGGATTGCCTCCAAA	0.00454258	0.00121399	0	1	0		+65T		1.0
17	TAAAAGCGCCAGAACTACAGAAATGTAGTTGACGAGGAGGGAGGTTTATCGAATTTTCGGCGGATGCCTCCAAA	0.014769477	0.001386509	0	1	0		+40G		1.0
18	TAAAAGCGCCAGAACCTACAGAAATGTAGTTGACGAGGAGGAGGTTTATCGAATTTTCGGCGGATGCCTCCAAA	0.003316832	0.000450725	0	1	0		+16C		1.0
19	TAAAAGCGCCAGAACTACAGAAATGTAGTTGGACGAGGAGGAGGTTTATCGAATTTTCGGCGGATGCCTCCAAA	0.00034857400000000004	4.31e-05	0	1	0		+32G		1.0
20	TAAAAGCGCCAGGAACTACAGAAATGTAGTTGACGAGGAGGAGGTTTATCGAATTTTCGGCGGATGCCTCCAAA	0.005420358	0.000844282	0	1	0		+13G		1.0
21	TAAAAGCGCCAGAACTACAGAAATGTAGTTGAACGAGGAGGAGGTTTATCGAATTTTCGGCGGATGCCTCCAAA	0.000358969	3.86e-05	0	1	0		+33A		1.0
22	TAAAAGCGCCAGAACTACAGAAATGTAGTTGACGGAGGAGGAGGTTTATCGAATTTTCGGCGGATGCCTCCAAA	3.18e-05	9.82e-06	0	1	0		+35G		1.0
23	TAAAAGCGCCAGAACTAACAGAAATGTAGTTGACGAGGAGGAGGTTTATCGAATTTTCGGCGGATGCCTCCAAA	0.075087767	0.017055835	0	1	0		+18A		1.0
24	TAAAAGCGCCAGAACTACAGAAATTGTAGTTGACGAGGAGGAGGTTTATCGAATTTTCGGCGGATGCCTCCAAA	0.01383709	0.003423838	0	1	0		+25T		1.0
25	TAAAAGCGCCAGAACTACAGAAATGTAGTTGACGAGGAGGAGGTTTATCGAATTTTCGGCGGATGGCCTCCAAA	0.025934722	0.004934152	0	1	0		+66G		1.0
26	TAAAATGCGCCAGAACTACAGAAATGTAGTTGACGAGGAGGAGGTTTATCGAATTTTCGGCGGATGCCTCCAAA	0.000587186	0.000105054	0	1	0		+7T		1.345579211
27	TAAAAGCGCCAGAACTACAGAAATGTAGTTGACGAGGAGGAGGTTTTATCGAATTTTCGGCGGATGCCTCCAAA	0.026432696000000002	0.007101145	0	1	0		+45T		1.0
28	TAAAAGCCGCCAGAACTACAGAAATGTAGTTGACGAGGAGGAGGTTTATCGAATTTTCGGCGGATGCCTCCAAA	1e-06		0	1	0		+8C		0.0
29	TAAAAGCGCCAGAACTACAGAAATGTAGTTGACGAGGAGGAGGTTTATCGAATTTTCGGGCGGATGCCTCCAAA	3.6700000000000004e-05	7.28e-06	0	1	0		+59G		1.0
30	TAAAAGCGCCAGAACTACAGAAATGTAGTTGACGAGGAAGGAGGTTTATCGAATTTTCGGCGGATGCCTCCAAA	0.009739479	0.001035933	0	1	0		+39A		1.0
31	TAAAAGCGCCAGAACTACAGAAATGTAGGTTGACGAGGAGGAGGTTTATCGAATTTTCGGCGGATGCCTCCAAA	0.007314073000000001	0.000786013	0	1	0		+29G		1.0
32	TAAAAGCGCCAGAACTACAGAAATGTAGTTTGACGAGGAGGAGGTTTATCGAATTTTCGGCGGATGCCTCCAAA	0.003743045	0.000387441	0	1	0		+30T		1.0
33	TAAAAGCGCCAGAACTACAGAAATGTAGTTGACGAGGAGGAGGTTTATCGAATTTTTCGGCGGATGCCTCCAAA	0.037417192	0.009931634	0	1	0		+54T		1.0
34	TAAAAGCGCCAGAACTACAGAAATGTAGTTGACGAGGAGGAGGTTTATCGAATTTTCCGGCGGATGCCTCCAAA	0.0005390169999999999	8.53e-05	0	1	0		+58C		1.0
35	TAAAAGCGCCAGAACTACAGAAATGTAGTTGACGAAGGAGGAGGTTTATCGAATTTTCGGCGGATGCCTCCAAA	0.000975066	0.000196873	0	1	0		+36A		1.0
36	TAAAAGCGCCAGAGACTACAGAAATGTAGTTGACGAGGAGGAGGTTTATCGAATTTTCGGCGGATGCCTCCAAA	0.005621327	0.0012790780000000001	0	1	0		+15G		1.0
37	TAAAAGCGCCAGAACTACAGAAATGTAGTTGACGAGGAGGAGGTTTATCCGAATTTTCGGCGGATGCCTCCAAA	1e-06	0.009902816	0	1	0		+50C		0.0
38	TAAAAGCGCCAGAACTACAGAAATGTAGTTGACGAGGAGGAGGTTTATCGAATTTTCGGCGGGATGCCTCCAAA	0.000556569	0.000117082	0	1	0		+62G		1.0
39	TAAAAGCGCCAGAACTACAGAAATGTAGTTGACGAGGAGGAGGTTTATCGGAATTTTCGGCGGATGCCTCCAAA	0.0033483320000000003	0.000558598	0	1	0		+51G		1.0
40	TAAAAGCGCCAGAACTACAGAAATGTAGTTGACGAGGAGGAGGTTTATCGAATTTTCGGCCGGATGCCTCCAAA	5.85e-05	2.1e-05	0	1	0		+61C		1.0
41	TAAAAGCGCCAGAACTACAGAAATGTAGTTGACCGAGGAGGAGGTTTATCGAATTTTCGGCGGATGCCTCCAAA	1.64e-05	1.56e-05	0	1	0		+34C		1.0
42	TAAAAGCGCCAGAACTACAGAAATGTTAGTTGACGAGGAGGAGGTTTATCGAATTTTCGGCGGATGCCTCCAAA	0.073098537	0.053636449	0	1	0		+27T		1.0
43	TAAAAGCGCCAGAACTACAGAAATGTAGTTGACGAGGAGGAGGTTTATCGAATTTTCGGCGGATGCCCTCCAAA	0.0011958160000000002	0.00039512	0	1	0		+67C		1.0
44	TAAAAGCGCCAGAACTACAGAAATGTAGTTGACGAGGAGGAGGTTTATCGAATTTTCGGCGGAATGCCTCCAAA	0.000651439	0.00026337400000000003	0	1	0		+64A		1.0
45	TAAAAGCGCCAGAACTACAGAAATGTAGTTGACGAGGAGGAGGTTTGATCGAATTTTCGGCGGATGCCTCCAAA	0.0034557990000000003	0.0008575610000000001	0	1	0		+48G		1.0
46	TAAAAGCGCCAGAACTTACAGAAATGTAGTTGACGAGGAGGAGGTTTATCGAATTTTCGGCGGATGCCTCCAAA	0.049334848	0.014132513000000001	0	1	0		+17T		1.0
47	TAAAAGCAGCCAGAACTACAGAAATGTAGTTGACGAGGAGGAGGTTTATCGAATTTTCGGCGGATGCCTCCAAA	1e-06	0.000518628	0	1	0		+9A		0.0
48	TAAAAGCGCCAGAACTACAGAAATGTAGTTGACGAGGAGGAGGTTTATCGAGATTTTCGGCGGATGCCTCCAAA	0.015239893000000001	0.006442717	0	1	0		+53G		1.0
49	CATAAGTCGCCAGAACTACAGAAATGTAGTTGACGAGGAGGAGGTTTATCGAATTTTCGGCGGATGCCTCCAAA	2.61e-06	8.43e-05	0	1	0	A3x	+8T		0.0
50	TAAAAGCGCCCAGAACTACAGAAATGTAGTTGAAGAGGAGGAGGTTTATCGAATTTTCGTCGGATGCCTCCAAA	1e-06		0	1	2		+10C	C34A,G60T	0.0
51	TAAAATGCGCCAGAACTACAGAAATGTAGTTGACGAGGAGGAGGTTTATCGAATTTTCGGCGGATGCCTTCAAA	0.000323789	6.879999999999999e-05	0	1	1		+7T	C70T	0.8634858240000001
52	TAAAAGCGCCCGAACTACAGAAATGGTAGTTGGCGAGGAGGAGGTTTATCCAGTTTTCGGCGGATGGCTCCAAA	2.39e-06	0.00010627899999999999	0	1	5		+26G	A12C,A33G,G51C,A53G,C67G	0.0
53	TAAAAGCGCCCGAAACTACAGAAATGTAGTTGACGAGGAGGAGGTTTATCGAATTTTCGGCGGATGCCTCCAAA	0.000756743	9.14e-05	0	1	1		+14A	A12C	0.25769632800000003
54	TAAAAGCGCCAGAACTACAGGAAATGTAGTTGACGAGGAGGAGAGTTATCGAATTTTCGGCCGATGCCTCCAAA	1e-06		0	1	3		+21G	G44A,T45G,G62C	0.0
55	ATAACGTGCCAGAACTACCAGAAATGTAGTTGACGAGGAGGAGGTTTATCGAATTTTCGGCGGATGCCTCCAAA	1e-06		0	1	2	A3x	+19C	A6C,C8T	0.0
56	TAAAATCGCCAGAACTACAGAAATGTAGTTGACGAGGAGGAAGGTTTATCGAATTTTCGGCGGATGCCTCCAAA	1e-06	0.001931935	0	1	1		+42A	G7T	0.0
57	TAAAAGCGCCAGAACTACAGAAATTGTAGTTGACGAGGAGGAGGTTTATCGACTTTTCGGCGGGCGCCTCCAAA	1e-06	0.0025511929999999998	0	1	3		+25T	A53C,A64G,T65C	0.0
58	TAAAAGCGCCAGAAATTACAGAAATGTAGTTGACGAGGAGGAGGTTTATCGAATTTTCGGCGGATGCCTCCAAA	0.00279235	0.000787081	0	1	1		+14A	C16T	0.8142755690000001
59	TAAAAGCGCCCAGAACTACAGAAATGTAGTAGTCTAGGAGGAGGTTTATCGAATTTTCGGCGGATGCCTCCAAA	1e-06		0	1	3		+10C	T31A,A33T,G35T	0.0
60	TAAATGCGCCAGAACTACAGAAATGTAGTTGACGACGAGGAGGTTTAATCGAATTTTCGGCGGATGCCTCCAAA	1e-06		0	1	2		+48A	A6T,G37C	0.0
61	TAAAAGCCCCAGAACTACAGAAATGTAGTTGACGAGGAGGAGGTTTATCGAATTTTTCGGCGGATGCCTCCAAA	1e-06		0	1	1		+54T	G9C	0.0
62	TAAAAGCGCCAGAACTACCAGAAATGTAGTTGACGAGGAGGAGGTTTATCGAATTTTCGGCGCATGTCTCCAAA	3.72e-06	6.82e-05	0	1	2		+19C	G63C,C67T	0.0
63	ATAAAAGCGCCAGAAACTACAGAAATGTAGTTGACGAGGAGGAGGTTTATCGAATTTTCGGCGGATGCCTCAAA	0.000419675	7.709999999999999e-05	0	1	1		+14A	C71A	0.45473987899999996
64	TAAAAGCGCCAGAACTACAGGAAATGTAGTTGACGAGGAGGAGGTTTATCGAATTTTCGGTGGATGCCTCCAAA	2.0600000000000003e-05	2.71e-05	0	1	1		+21G	C61T	1.5377480769999998
65	TAAAAGAGCCAGAACTACAGAAATGTAGTTGACGAGGGAGGAGGTTTATGGAATTTTCGGCGGATGACTCCAAA	4.02e-05	1.52e-05	0	1	3		+37G	C8A,C50G,C67A	0.0
66	TAAAAGCGCCAGAACTACAGAAATGTAGTTGACGAGGAGGAGGTTTATCGAAATTTCGCCGGATGCCTCGCAAA	5.32e-06	6.56e-05	0	1	2		+71G	T54A,G60C	0.0
67	TAAAAGCGCCAGAACTACAGAAATGTAGTTGGACGAGGAGGAGGTTTATCGAATTTTCGGCGGATGCCTCGAAA	2.51e-05	1.58e-05	0	1	1		+32G	C71G	1.48656855
68	TAAAAGCGCCAGAACTACAGAAATGTAGGTTGACGAGGAGGAGGTTTATCGAATATTCGGCGGATGTCTCCAAA	0.001647489	0.000541338	0	1	2		+29G	T55A,C67T	0.7942851340000001
69	TAAAAGCGCCGGAACTACAGAAAATGTAGTTGACGAGGAGGAGGTTTATCGAATTTTCGGCGGATGCCTCCAAA	0.000817943	0.000119021	0	1	1		+22A	A12G	1.4382826290000001
70	TAAAAGCGCCAGAACTACAGAAATGTAAGTTGACGAGGAGGAGGTTTATCGAATTTTCGGCGGGTGCCTCCAAA	0.007729858	0.002141796	0	1	1		+28A	A64G	0.141213331
71	TAAAAGCGCCAGAACTACAGAAATGTAGTTTTACGAGGAGGAGGTTTATCGAATTTTCGGCGGCTTCCGCCAAA	5.69e-06	6.28e-05	0	1	4		+30T	G32T,A64C,G66T,T69G	0.0
72	TAAAAGCGCCAGAACTACAGAAATGTAGTTGACGAGGTGGAGGTTTATCGAATTTTCGGCGGGATGCCTCCAAA	0.00023307299999999998	5.7100000000000006e-05	0	1	1		+62G	A39T	0.783684783
73	TAAAAGCGCCAGAACTACAGAAATGTAGTTGACGAGGAGGAGGTTTTATCGAAGTTGCGGCGGATGCCTCCAAA	2.2800000000000002e-05	1.7199999999999998e-05	0	1	2		+45T	T54G,T57G	0.830175973
74	TAAAAGCGCCAGAACTACAGAAATGTAGTTGACGAGGAGGAGGTTTATCGAAATTTTCGGCGGATGCATCCAAA	1.12e-05	3.13e-05	0	1	1		+52A	C68A	0.032930993
75	TAAAAGCGCCAGAACTACAGAAATGTAGTAGAACGAGGAGGAGGTTTATCGAATTTTCGGCGGATGCCTCCAAA	0.000450376	9.549999999999999e-05	0	1	1		+33A	T31A	2.8528518330000003
76	TAAAAGCGCCCAGAACTACAGAAATGTAGTTGACGATGAGGAGGTTTATCGAATTTTCGGCGGATGCCTCCAAA	2.24e-06	9.449999999999999e-05	0	1	1		+10C	G37T	0.0
77	TAAAAGCGACAGAACTACAGAAATGTAGTTGACGAGGAAGGAGGTTTATCGAATTTTCGGCGGATGCCTCCAAA	1e-06		0	1	1		+39A	C10A	0.0
78	TAAAAGCGCCAGAACTACAGAAATGTAGTTGACGAGGAGGAGGTTTATTTAATTTTCGGCGGGATGCCTCCAAA	1e-06		0	1	2		+62G	C50T,G51T	0.0
79	TAAAAGCGCCAGAAACTACAGAAATGTAGTTGACGAGGAGGTGGTTTATCGTATTTTCGGCGGATGCCTCCAAA	3.74e-06	9.86e-05	0	1	2		+14A	A42T,A52T	0.0
80	TAAAAGCGCCATAACTACAGAAATGTAAGTTGACGCGGAGGAGGTATATCGATTTTTAGGCGGATGCCTCCAAA	1e-06		0	1	5		+28A	G13T,A36C,T46A,A53T,C58A	0.0
81	TAAAACCGCCAGAACTACAGAAATGTAAGTTGACGAGGAGTAGGTTTATCGAATTTTCAGCGGATGCCTCCAAA	1e-06		0	1	3		+28A	G7C,G41T,G59A	0.0
82	TAAAAGCGCCAGAACTACAGAAATGTAGTTGACGAGGAGGGAGGGTTATCGAATTTTCGGCGGATGCCTCCAAA	0.00248983	0.000921701	0	1	1		+40G	T45G	1.358883312
83	TAAAAGCGCCAGAACTACAGAAATGTAGTTAACGAGGAGGAGGTTTATCGAAATTTTCGGCGGATGCCTCCAAA	0.003734791	0.000591639	0	1	1		+52A	G32A	1.330459565
84	TAAAAGCGCCAGAACTACAGAAATGTAGTGGACGAGGAGGAGGTTTATGGAAATTTTCGGCGGATTCCTCCAAA	2.34e-05	2.34e-05	0	1	3		+52A	T31G,C50G,G66T	0.0
85	TAAAAGGCGCCAGAACTACAGAAATGTAGTTGACGAGGAGGACGTTTATCGAATTTTCGGCGGATGCATCCAAA	1e-06		0	1	2		+7G	G43C,C68A	0.0
86	TAAAAGCGCCAGAACTACAGAAATGGTAGTTGACGAGGCGGAGGTTTATCGAATTTTCGGCGGATGCCTCCAAA	0.008499318	0.002688051	0	1	1		+26G	A39C	1.1198972740000002
87	TAAAAGCGCGCAGAACTACAGAAATGTAGTTGACGAGGAGGAGGTTTATCGAATTTTCTGCGGATGCCCCCAAA	1e-06	0.000245967	0	1	2		+11G	G59T,T69C	0.0
88	TAAAACGCGCCAGAACTACAGAAATGTAGCTGACGGGGAGGAGGTTTATGGAATTTTCGGCGGGTGCCTCCAAA	0.00017774900000000002	6.35e-05	0	1	4		+7C	T30C,A36G,C50G,A64G	0.0
89	TAAAAGCGCCAGGACTACAGAAATGTAGTTGACGAGGGCGGAGGTTTATCGAATTTTCGGCGGATGCCTCCAAA	0.022064596000000002	0.005010593	0	1	2		+37G	A14G,A39C	9.394463946
90	TAAAAGCGCCAGAACTACAGAAAATGTAGAAGACGAGGAGGAGGTTTATCGAATTTTCGGCGGATGCCTCCAAA	0.047640434	0.02025395	0	1	2		+22A	T30A,T31A	16.72642326
91	TAAAAGCGCCAGTACTACAGAAATGTAGTTGACGAGGAAGGAGGTTTATCGAATTTCCGGCGGATGCCTCCAAA	1.7800000000000002e-05	3.3299999999999996e-05	0	1	2		+39A	A14T,T57C	2.276197851
92	TAAAAGCGCCAGAACTAACAGAAATGTAGTTGACGAGGAGGAGGATTATCGAATTTTCGGCGGATGCCTCCAAA	0.11363924	0.095272823	0	1	1		+18A	T45A	1.295930326
93	ATAAAAGCGCCAGAACTACAGAAATGTAGTTGACGAGAAGGAGGTTTATCGAAATTTTCGGCGGATGCCTCAAA	1e-06	0.00034367400000000003	0	1	2		+52A	G38A,C71A	0.0
94	ATAAAAGCGCCAGAACTACAGGAAATGTAGTTGACGAAGAGGAGGTTTATCGAATTTTCGGCGGATGCCTCCAA	0.004204652	0.000788251	0	1	1		+21G	G37A	0.913088424
95	TAAAAGCGCCCAAACTACAGAAATGTAGGTTGACGAGGAGGAGGTTTATCGAATTTTAGGCGGATGCCTCCAAA	6.159999999999999e-05	1.5399999999999998e-05	0	1	3		+29G	A12C,G13A,C58A	0.0
96	TAAAAGCGCCAGAACTACAGAAATGTAATTTGACGAGGAGGAGGTTTATCGAATTTTCGGCGGATGCCTCCAAA	0.001544679	0.000331215	0	1	1		+28A	G29T	0.154399819
97	TAAAAGGCGCCTGAACTACAGAAATGTAGTTGACGAGGAGGAGGTTTATCGGATTTTCGGCGGATGCCTCCAAA	5.1e-06	4.16e-05	0	1	2		+7G	A12T,A52G	0.22886164899999997
98	TAAAAACGCCAGAACTACAGAAATGTAAGTTGACGAGGAGGAGGTTTATCGAATTTTCGGTGGATGCCTCCAAA	1e-06	0.000281895	0	1	2		+28A	G7A,C61T	0.0
99	TAAAAGCGCCAGAACTACAGAAATGTAGTTGACGAGGAGGAGGTTTATCGAGTTTTCGGCGGATTGCCTCCAAA	0.004043654	0.000947809	0	1	1		+65T	A53G	0.899869005
100	TAAAAGCGCCAGAACTTACAGAAATGTAGTTGACGAGGAGGAGGTTTATCGAATTTTCGGAGCATGCCTGCAAA	1.04e-05	2.98e-05	0	1	3		+17T	C61A,G63C,C70G	0.0
101	TAAAAGCGCCGGAACTACAGAAATGTAAGTTGACGAGGAGGAGGTTTATCGAATTTTCGGCGGATGCCTCCAAA	0.001803004	0.00029067	0	1	1		+28A	A12G	1.362496085
102	TAAAAGCGGCAGAACTACAGAAATGTAGCTGACGAGGGAAGAGGTATATCGAATTTTCGGCGGATGCCTCCAAA	2.32e-06	9.77e-05	0	1	4		+37G	C10G,T30C,G40A,T46A	0.0
103	ATAAAAGCGCCAGAACTACAGAAATGTAGTTGACGAGGAGGAGGGTGTATCGAATTTTCGGCGGATGCCTCCAA	0.004600034	0.000994194	0	1	1		+43G	T46G	3.715825981
104	TAAAAGCGGCCAGAACTACAGAAATGTAGTTGACGAGGAGGAGGTTTATCAAATTTTCGGCGGATGCCTCCAAA	1.34e-06	0.000125146	0	1	1		+9G	G51A	0.0
105	TAAAAGCGCCAGAGCTACAGAAATGTAGTTGGACGAGGAGGAGGTTTATCGAATTTTCGGCGGATGCCTCCAAA	0.000268034	4.02e-05	0	1	1		+32G	A15G	0.898724772
106	TAAAAGCGCCGGACCTACAGAAATGTAGGTTGACGAGGAGGAGGTTTATCGAATTAACGGCGGAGGCCTCCAAA	1.1e-06	0.000158807	0	1	5		+29G	A12G,A15C,T56A,T57A,T65G	0.0
107	TAAAAGCGCCAGAAACTACAGAAATGTAGTTGACGAGGAGGAGGTTTATGGAATTTTCGGCGGATGCCTCCAAA	1.92e-05	3.32e-05	0	1	1		+14A	C50G	0.6240464960000001
108	TAAAAGCGCCAGAACTACAGAAATGTAGTTGACGAGGAGGAGGTTTATCGAATTTTTCGTCGGATGCCTCCAAA	3.46e-06	9.95e-05	0	1	1		+54T	G60T	0.0
109	TAAAAGCGCCAGAACTACAGAAATGTAAGTTGACGAGGAGGAGGTTTATCGAATTTTCGGCTGATGCGTCCAAA	5.61e-06	5.429999999999999e-05	0	1	2		+28A	G62T,C68G	0.0
110	TAAAAGCGCCAGAACTACAGAAATGTAATTGAGGAGGAAGGAGGTTTATCGAATTTTCGGCGGATGCCTCCAAA	1.1900000000000001e-05	5.3299999999999995e-05	0	1	2		+39A	G29A,C34G	0.0
111	TAAAAGCGACAGAACCTACAGAAATGTAGTTGACGAGGAGGAGGTTTATCGAATTTTCGGCGGATGCGTCCAAA	8.82e-05	2.48e-05	0	1	2		+16C	C10A,C68G	0.0
112	TAAAAGCGCCAGAACTACAGAAATGTAGTTGACGAGGAGGAGGATTTTCGAATTTTCGGCGGAATGCCTACAAA	1.04e-06	0.000297152	0	1	3		+64A	T45A,A48T,C70A	0.0
113	TAAAAGGCGCCCGAACTACAGAAATGTAGTTGACGAGGAGGAGGTTTATCGAATTTTCGTCGGATGCGTCCAAA	1e-06		0	1	3		+7G	A12C,G60T,C68G	0.0
114	TAAAAGCGCCAGAACTACAGAAATGGTAGTTGACGAGGAGGAGGTTTATCGATTTTTCGGCGGATGCCTCCAAA	0.032349322	0.009865555	0	1	1		+26G	A53T	0.759288
115	TAAAAGCGCCAGATATACAAGAAATGTAGTTGACGAGGAGGAGGTTTATCGAATTTTCGGCGGATGCCTACAAA	1.75e-05	2.7899999999999997e-05	0	1	3		+20A	A15T,C16A,C70A	0.914460307
116	TAAAAGCGCAAGAACTACAGAAATGTAGTCGTCGAGGAGGGAGGTTTATCGAAGTTTCGGCGGATGCCTCCAAA	3.09e-06	9.44e-05	0	1	4		+40G	C11A,T31C,A33T,T54G	0.0
117	TAAAAGCGCCAGAACTACAGAAATGTAGTTGACGAGGGAGGAGGTTTATCGAATTTTCGTCGGATGCCTCCAAA	1e-06		0	1	1		+37G	G60T	0.0
118	TAAATGCGCCCAGAACTACAGAAATGTAGTTGACGAGGAGGAGGTTTATCGAAATTTCGGCGGATGCGTCCAAA	2.09e-05	3.02e-05	0	1	3		+10C	A6T,T54A,C68G	0.0
119	TAAAAGCGCCAGAACTACAGAAATGGTAGTTGACGAAGAGGAGGTTTATCGAATTTGCGGCGGATGCCTCCAAA	1.88e-06	9.120000000000001e-05	0	1	2		+26G	G37A,T57G	0.0
120	TAAAAGCGCCAAGAACTACAGAAATGTAGTTGACGAGGAGGAGGTTTATCGAACTTTCGGCGGTTGCCTCCAAA	1.73e-06	0.00016041799999999998	0	1	2		+12A	T54C,A64T	0.0
121	TAAAAGCGCCAGAACTACAGAAATGTAGTTCACCGAGGAGGAGGTTTATCGAATTTTCGGCGGATGCCTCCAAA	3.35e-06	8.149999999999999e-05	0	1	1		+34C	G32C	0.0
122	TAAAAGCGCCCGAACTACAGAAAATGTAGTTGACGAGGAGGAGGTTTATCGAATTTTCGGCGGATGCCTCCAAA	0.020892024	0.007649230999999999	0	1	1		+22A	A12C	0.9319394809999999
123	TAAAAGGGCCAGAACTACAGAAATGTAGTCGACGAGGAGGAGGTTTATCCGAATTTTCGGCGGATGCCTCCAAA	2.79e-06	0.00012199	0	1	2		+50C	C8G,T31C	0.0
124	TAAAAGCGCCAGAACTTACAGAAATGTAGTTGACGAGGAGGAGGTTTATCGAATTTTCGGCGGATGGGTCCAAA	9.7e-06	2.4299999999999998e-05	0	1	2		+17T	C67G,C68G	1.189572793
125	TAAAAGCGCCAAGAACTACAGAAATGTAGTTGACGAGGAGGAGGTTTATCGAATTTTCGGCGGATGCCTCTAAA	0.001153742	0.000245278	0	1	1		+12A	C71T	0.9298565190000001
126	TAAATGCCGCCAGAACTACAGAAATGTATTGGACGAGGAGGAGGTTTATCGAACTTTCGGCGGATGCCTCCAAA	1e-06	0.000211631	0	1	4		+8C	A6T,G29T,T31G,T54C	0.0
127	TAAAAGCGCCAGAACTACAGAAATGTAGTTGAACGAGGAGGAGGTTTATCGTATTTTCGGCGGATGCCTACAAA	8.11e-06	3.9500000000000005e-05	0	1	2		+33A	A52T,C70A	0.0
128	TAAAAGCGCCAGAACTACAGGAAATGTATTTGAGGAGGAGGAGGTTTATCGAATTTTCGGCGGATGCCTCCAAA	1e-06		0	1	2		+21G	G29T,C34G	0.0
129	TAAAAGCGCCAGAACTACAGAAAATGTAGTTGACGAGGAGGAGGTTTATCGAATTTTCGGCGGAAGCCTCCAAA	0.006117071	0.001339266	0	1	1		+22A	T65A	2.14466036
130	TAAAAGCGCCAGAACTACAGAAATGTAGTTGACGGGGAGGGAGGTTTATCGAATTTTCGGCGGATCCCTCCAAA	1e-06		0	1	2		+40G	A36G,G66C	0.0
131	TAAAAGCGCCAAAACTACAGAAATGTAGTTGACGAGGAGGAGGTTATATCGAATTTTCGGCGGATGCCTCCAAA	0.000124262	2.8499999999999998e-05	0	1	1		+47A	G13A	0.131079706
132	TAAAAGCGCCAGAAGTACAGAAATGTAGTTGACGAGGAGGAGGTTTTATCGAATTTTCGGCGGATAACTCCAAA	0.000610469	0.00015392700000000002	0	1	3		+45T	C16G,G66A,C67A	1.521375946
133	TAAAAGCCGCCAGAACTACAGAAATGTAGTTGACGAGGAGGAGGTTTATCGAATTTTCGGCGGATGCCTGCAAA	1e-06		0	1	1		+8C	C70G	0.0
134	TAAAAGCGCCAGGAACTACAGAAATGTAGTTGACGAGGAGGCGGTTTATCCAATTTTCGGCGGATGCCTCCAAA	1e-06	0.0005783709999999999	0	1	2		+13G	A42C,G51C	0.0
135	TAAACGCGCCAGAACTACAGAAAATGTAGTTTACTAAGAGGAGGTTTGTCGAATTTTCGGCGGAGGCCTCCAAA	2.71e-06	6.38e-05	0	1	6		+22A	A6C,G32T,G35T,G37A,A48G,T65G	0.0
136	TAAAAGCGGCAGAACTACAGAAATGGTAGTTGACGAGGAGGAGGTTTATCGAATTTTTGGCGGATGACTCCAAA	6.74e-06	2.94e-05	0	1	3		+26G	C10G,C58T,C67A	0.0
137	TAAAAGGGCCAAGAACTACAGAAATGTACTTTACGAGGACGAGGTTAATCGAATTTTCGGCGGATGTCTCCAAA	1e-06		0	1	6		+12A	C8G,G29C,G32T,G40C,T47A,C67T	0.0
138	TAAAAGCGGCCACAACTACAGAAATGTAGTTGACGAGGAGGAGGTTTATCGAATTTTCGGCGGATGCCTCCAAA	1.0199999999999999e-05	3.26e-05	0	1	1		+9G	G13C	0.0
139	TAAAAGGGACAGAACTACAGAAATGTAGTTGACGAGCAGGAAGGTTTATCGAATTTTCGGCGGATGCCTCCAAA	1.17e-06	0.000114226	0	1	3		+42A	C8G,C10A,G38C	0.0
140	TAAAAGCGCCAGAACTTACAGAAATGTAGTTGACGAGGAGGAGGTTTATCGAATTTTCGGCGGATTCCTCCAAA	0.0025109810000000002	0.000453061	0	1	1		+17T	G66T	1.4655803059999999
141	TAAAAGCGCCAGAACTACAGAAATGTAAGTAGACGAGCAGGAGGTTTATCGAATTTTCGGCGGATGCCTCCAAA	1.87e-06	8.53e-05	0	1	2		+28A	T31A,G38C	0.0
142	TAAAAGGGCCAGAACTACAGAAAATGTAGTTGACGAGGAGGTGGTTTATCGAATTTTCGGCGGATGCCTTCAAA	4.96e-06	6.77e-05	0	1	3		+22A	C8G,A42T,C70T	0.0
143	TAAAAGCGCCAAGAACTACAGAAATGTAGTTGACGAGGAGGAGGTTTATCGAATTTTCGGCGGATGGCTCCAAA	7.49e-05	1.4999999999999999e-05	0	1	1		+12A	C67G	2.31765033
144	TAAAAGCGCCCAGAACTACAGAAATGTAGTTGACGAGGAGGAGGAGTATCGAATTTTCGGCGGATGCCTCCAAA	0.002393713	0.0005401690000000001	0	1	2		+10C	T45A,T46G	6.626769202
145	TAAAAGCGCCAGAACTACAGAAATGTAGTTGACGAAGGAGGAGGTTGATCGAATTTTCGGCGGATGCGTCCAAA	4.8899999999999996e-05	1.7899999999999998e-05	0	1	2		+36A	T47G,C68G	0.0
146	TAAAAGCGCCCGAACTACAGAAAATGTAGCTGACGAGGAGGAGGTTTACCGAATTTTTGGGGGATGCTTCCAAA	4.89e-06	6.35e-05	0	1	6		+22A	A12C,T30C,T49C,C58T,C61G,C68T	0.0
147	TAAATGCGCCAGATCTACCAGAAATGTAATTGACGAGGAGGAGGTTTATCGAATTTTCGGCGGATGCCTCGAAA	1e-06	0.000163069	0	1	4		+19C	A6T,A15T,G29A,C71G	0.0
148	TAAAAGCGCCAGAACTACAGAAATGTAGTTGATGAGGAGGAGGTTTTATCGAATTTTCGTCGGATGCCTCCAAA	1.52e-06	0.000204891	0	1	2		+45T	C34T,G60T	0.0
149	TAAAAGCGCCAGAACTACAGAAATGTAGTTGACGAGGAGGAGGGTTTATCGAATTTTCGGCGGGTGCCTCTAAA	0.000659328	0.00016581700000000002	0	1	2		+43G	A64G,C71T	0.18650893300000002
150	TAAAAGCGCCAGAACTACAGAAATGTAAGTTGACGAGGAAGAGGTTTATCGAATTTTCGGCGGATGCCTCCAAA	0.002324327	0.0006592130000000001	0	1	1		+28A	G40A	0.17177024800000001
151	TAAAAGCGCCAGAACTACAGAAATGTAGTTTGGCGAGGAGGAGGTTTATCGAATTTTCGGCGGATGCCTCCAAA	6.6e-06	5.44e-05	0	1	1		+30T	A33G	0.0
152	TAAAAGCGCCAGAAACTAAAGAAATGTAGTCGACGAGCAGGAGGTTTATCGAGTTTTCGGCGGATGCCTCCAAA	4.25e-06	8.66e-05	0	1	4		+14A	C19A,T31C,G38C,A53G	0.0
153	TAAAAGCGCCGGAACTACAGAAAATGTAGTTGACGAGGGGGAGGTTTATCGAATTTTCGGCGGATGCCTCCAAA	0.0016103220000000002	0.000215866	0	1	2		+22A	A12G,A39G	2.425930909
154	ATAAAAGCGCCAGACCCTACAGAAATGTATTTGACGAGGAGGAGGTTTATCGAATATTCCGCGGATGCATCCAA	2.92e-06	0.00011444299999999999	0	1	5		+15C	A15C,G29T,T55A,G59C,C68A	0.0
155	TAAAAGCGCCAGAACTACAGAAAATGTAGTTGACGAGGAGGAGGTTTATCGAATTTTCGGCTGATGCCTCCAAA	1e-06	0.000273029	0	1	1		+22A	G62T	0.0
156	TAAAAGCGCCAGATCTACAGAAATGTTAGTTGACGAGAAGGAGGTTTATCGAATTTTCGGCGGATGCCTTCAAA	1e-06		0	1	3		+27T	A15T,G38A,C70T	0.0
157	TAAAAGCGCCAGAACTACAGAAATGTATTAGACGAGGAAGGAGGTTTATCGAATTTTCGGCGGATGCCTCCAAA	0.000890065	0.000203318	0	1	2		+39A	G29T,T31A	1.785396055
158	ATAAAAGCGCCAGAACTACAGAAATGTAGTTGACGAGGAGGAGGTTTATCCGAATTTTCGGCGGATGCATCCAA	1.08e-06	0.00019857700000000002	0	1	1		+50C	C68A	0.0
159	TAAAAACGCCAGAACTACAGAAATGTAGTTGACGAAGGAGGAGGTTTATCGAATTTTCGGCGGATGCTTCCAAA	9.89e-06	4.0799999999999996e-05	0	1	2		+36A	G7A,C68T	0.0
160	TAAAAGCGCCAGAACTACAGAAATGTAGTTGAAGAGGAGGGAGGTTTATCGAATTTTCGGCGGATGCCTCGAAA	1e-06		0	1	2		+40G	C34A,C71G	0.0
161	ATAAAAGCGCCAGAACTACAGAAAATGTAGTTGACGAGGAGTAGGTGTATCTAATTTTCGTCGTATGCCTCCAA	1e-06		0	1	5		+22A	G41T,T46G,G51T,G60T,G63T	0.0
162	ATAAAGCGCCAGCAACTACAGAAATGTAGTTGATGAGGAGGAGGTTTATCGAATTTTCGGCGGATGCCTCCAAA	1e-06		0	1	1	A3x	+14C	C34T	0.0
163	TAAAAGCGCCAGATCTAACAGAAATGTATTTGACGAGGAGGAGGTTAATCGAATTTTCGGCGGATGCCTCCAAA	6.94e-05	1.4999999999999999e-05	0	1	3		+18A	A15T,G29T,T47A	0.09582893099999999
164	TAAAAGCGCCAGAACTACAGGAAATGTAGTTGACGAGGAGGAGGTTTATCGAATTTTCGGCGAATGCCTCCAAA	5.74e-06	4.9e-05	0	1	1		+21G	G63A	0.0
165	TAAAAGCGCCAGAACTACAGAAATGTAGTTGACGAGGAAGGAGGTTTATCGAATTTTCCGCGGATGCCGCCAAA	3.2200000000000003e-05	2.3e-05	0	1	2		+39A	G59C,T69G	0.0
166	TAAAAGCGCCAGAACTACAGAAATGTAGTTGACGAGGAGGAGGTTTTGTCGAATTTTCGGCGAATGCCTCCAAA	1e-06		0	1	2		+45T	A48G,G63A	0.0
167	TAAAAGCGCCAGAACTACAGAAATGTAGTTTGACGAGGAGGAGGTTTATCGAATTTTCGGCGGATGGCTCCAAA	0.00027702200000000003	6.979999999999999e-05	0	1	1		+30T	C67G	3.307679054
168	TAAAAGCGCCAGAACTACAGAAATGTAGTTGACGAGGAGGGAGGTTTATCGAATTTTCGGCGGATGCATCCAAA	2.14e-05	2.48e-05	0	1	1		+40G	C68A	0.208477181
169	TAAAAGCGCGAGAACTACAGAAATGTAGTTGACGAGGAGGAGGTTTATCGAATTTTCGGCGGAATGCCTCCAAA	1e-06		0	1	1		+64A	C11G	0.0
170	TAAAAGCGCCAGAACTACAGAAAATGTATTTGACGAGGAGGAGGTTTATCGAATTTTCGGCGGATGCCTCCAAA	0.005517898	0.0014975210000000001	0	1	1		+22A	G29T	1.283407947
171	TAAAAGCGCCCAGAATTACAGAAATGTAGTTGACGAGGAGGAGGTTTATCGAATTTTCGGCGGATGCCTCCAAA	0.001071982	0.000320188	0	1	1		+10C	C16T	0.937072771
172	TAAAAGGCGACAGAACTACAGAAATGTAGTTGACGAGGAGGAGGTTTATCGAATTTTCGCCGGATGCCTCCAAA	1e-06		0	1	2		+7G	C10A,G60C	0.0
173	TAAAAGCGCCAGAAACTACAGAAATGTAGTTGACGAGGAGGAGGTTAATCGAATTTTCGGAGGATGACTCCAAA	2.1899999999999997e-05	1.4999999999999999e-05	0	1	3		+14A	T47A,C61A,C67A	0.0
174	TAAAAGCGCCAGAACTAACAGAAATGTAGTTCACGAGGAGGAGGTTTATCGAATTTTCGGCGGATGCCTCCAAA	0.000130429	2.0399999999999998e-05	0	1	1		+18A	G32C	1.0916307570000001
175	ATAAAGCGCCAGAACTACCAGAAATGTAGTTGACGAGGAGGAGGTTCATCGAATTTTCGGCGGATGCCTCCAAA	0.001951327	0.000485635	0	1	1	A3x	+19C	T47C	1.31287917
176	TAAAAGCGCCAGAACTACAGAAATGTAGTTGGACGAGGAGGAGGTTTATCGAATTTTCGGCGGATGCCTGCAAA	9.31e-06	3.37e-05	0	1	1		+32G	C70G	0.436445405
177	TAAAAGCGCGAGAACTACAGAAAATGTAGTTGACGAGGAGGAGATTTATCGAATTTTCGGCGGATGCCTCCAAA	1e-06		0	1	2		+22A	C11G,G44A	0.0
178	TAAAAGCGCCAGAAACTACAGAAATGTAGTTGACGAGGAGGAGGTTTATCGAATGTTCGGCCGATGCCTCCAAA	1e-06		0	1	2		+14A	T55G,G62C	0.0
179	TAAAAGCGCCAGAACTACAGAAATGTAGTTGACAAGGAGGAGGGTTTATCGAATTTTCGGCGGATGCCTCCAAA	1e-06	0.00035583	0	1	1		+43G	G35A	0.0
180	TAAAGGCGCCAGAACTACAGAAATGTAGTTGACGAGGAGGAGGTTTATCGAATTTTCCGGCGGATGCCTCCAAA	9.89e-06	2.6700000000000002e-05	0	1	1		+58C	A6G	0.0
181	TAAAAGCGTCAGAACTACAGAAAATGTAGTTGACGAGGAGGAGGTTTATCGAATTTTCGATGGATGCCTCCAAA	1e-06		0	1	3		+22A	C10T,G60A,C61T	0.0
182	TAAAAGCGCCAGAACTACAGAAAATGTAGTTGACGAGGAGGAGGGTTTTCGAATTTTCGGCGGATGCCACCAAA	0.0004916909999999999	0.00011781700000000001	0	1	3		+22A	T45G,A48T,T69A	0.0
183	TAAAAGCGCCAGAACTACAGAAATGTAGTTGGACGAGGAGTAGGTTTATCGAATTTTCGGCGGATGCCTCCAAA	3.11e-06	5.28e-05	0	1	1		+32G	G41T	0.0
184	TAAAAGCGCCAGACCTACAGAAATGTAGTTGGCGAGGAGGAGGTTGAATCGAATTTTCGGCGGATGCCTCCAAA	1e-06		0	1	3		+47G	A15C,A33G,T47A	0.0
185	TAAAAGCGCCAGAACTACAGAAATGTAGTTGACGAGGAGGAGGTTTATCGAATGTTCCGACGGATGCCTCCAAA	2.81e-06	6.809999999999999e-05	0	1	2		+55G	T57C,G60A	0.0
186	ATAAAGCGACAGAACTACCAGAAATGTAGTTGACGAGGAGGAGCTTTATCGAATTTTCGGCGGTTGCCTCCAAA	2.35e-06	0.000136559	0	1	3	A3x	+19C	C10A,G44C,A64T	0.0
187	TAAAAGCGCCAGAACTACAGAAATGTAGTTGACGAGGAGGAGGTTTATCGAAATTTTCGGCGGATGCCTCAAAA	0.005053992	0.002201844	0	1	1		+52A	C71A	0.540922298
188	TAAAAGCGCCAGAAACTACAGAAATGTAGTTGACGAGGAGGAGGTTTATCGAATTTTCGGCGGATGACTCCAAA	0.000847588	0.000242528	0	1	1		+14A	C67A	0.73545345
189	TAAAAGCGCCAGAACTACAGAAATGTAGTTGACGAGGCGGAGGTTTAATCGAATTTTCGGCGGATGCCTCCAAA	0.000800505	0.00017058900000000002	0	1	1		+48A	A39C	2.002205598
190	TAAAAGCGCCAGAACTACAGAAATGTAGTTGATGAGGAGGAGGTTTATTGAATTTTCGGCGGGATGCCTCCAAA	1e-06		0	1	2		+62G	C34T,C50T	0.0
191	TAAAAGCGCCAAGAACTACAGAAATGTAGTTGTCGAGGAGGAGTTTTATCGAATTTTCGGCGGATGCCTCCAAA	1.42e-06	0.000203897	0	1	2		+12A	A33T,G44T	0.0
192	TAAAAGCGCGAGAACTACAGAAAATGTAGTTGACGAGGAGGAGGTTTATCGAATTTTCGGCGGATGCCTCCAAA	4.08e-06	4.93e-05	0	1	1		+22A	C11G	0.0
193	TAAAAGCGCCAGAAACTACAGAAATGTAGTTGACGAGGAGGAGGTTTATCGAACTTTCGGCGGATGCCTCCAAA	0.003870018	0.000967992	0	1	1		+14A	T54C	1.01397004
194	TAAAAGCGCCAGAACTACAGAAATGTAGTTGACGAGAAGGAGGTTTATCGAATTTTCGGCGGGATGCCTCCAAA	6.78e-06	4.3799999999999994e-05	0	1	1		+62G	G38A	0.0
195	TAAAATCGCCAGAACTACAGAAATGTAGTTGACGAGGAGGAGTTTTATCGAAATTTTCGGCGGATGGCTCCAAA	1e-06		0	1	3		+52A	G7T,G44T,C67G	0.0
196	TAAAAGCGCCAGAACTTACAGAAATGTACTTGACGAGGAGGAGGTTTATTGAATTTTCGCCGGATGCCGCCAAA	1.6100000000000002e-05	2.52e-05	0	1	4		+17T	G29C,C50T,G60C,T69G	0.0
197	TAAAAGCGCCGGAACTACAGAAATGTAGTTTGACGAGGAGGAGGTTTATCGATTTTTCGGCGGATGCCTCCAAA	5.59e-05	1.0300000000000001e-05	0	1	2		+30T	A12G,A53T	1.494297431
198	TAAATGCGCCAGAACTACAGAAATGTAAGTTGACGAGGAGGAGGTTTATCGAATCTTCGGCGGATGCCTCCAAA	0.000220048	6.07e-05	0	1	2		+28A	A6T,T55C	0.89233478
199	TAAAAGCGCCAGAACTACAGAAAATGTAGTTGACGAGGAGGGGGTTTATCGAATTTTCGGCGGATGCCTCCAAA	0.026036457000000002	0.010238747	0	1	1		+22A	A42G	0.710167157
200	TAAAAGAGCCAGAACTACAGAAAATGTAGTTGATGAGGAGGAGGTTTATCGAATTTTCGGCGGATGCCTCCAAA	1.32e-06	0.00010954799999999999	0	1	2		+22A	C8A,C34T	0.0
201	TAAAAGCGCCAGAACTACAGAAATGGTAGTTGACGGGGAGGAGGTTTATCGAATTTTCGGCGGATGTCTCCAAA	2.12e-06	0.000154547	0	1	2		+26G	A36G,C67T	0.0
202	TAAAAGCGCCAGGAACTACAGAAATGTAGTTTACGAGGAGGAGGTTTATCGAATTTTCGGCGGATGCCTCCAAA	0.011177376999999999	0.0035437359999999996	0	1	1		+13G	G32T	128.1382169
203	TAAAAGCGCCAGGATCTACAGAAATGTAGTTGACGAAGAGGAGGTTTATCGAATTTTCTGCGGATGCCTCCAAA	1e-06	0.000263247	0	1	3		+13G	A15T,G37A,G59T	0.0
204	TAAAAGCGCCAGAACTACAGAAATGTAGTTGACGAGGAAGGAGGTTTATCGAATTTTCGGCGGATGCATCCAAA	4.74e-05	1.89e-05	0	1	1		+39A	C68A	0.700576753
205	TAAAAGCGCCAGAACTACAGAAATGTAGTTGAACGAGGCGGAGGTTTATCGAATTTTCGGCGGATGCCTCCAAA	3.66e-05	1.27e-05	0	1	1		+33A	A39C	0.8818647890000001
206	TAAAAGCGCCAGAACTACAGAAATGTAGTTGACGAGGAGGAGGTTTAATGGAATTTTCGGCGGGTGTCTCCAAA	8.35e-05	1.92e-05	0	1	3		+48A	C50G,A64G,C67T	0.0
207	TAAAAGCGCCAGAACTACAGAAATGTAGTTGTCGAGGGAGGAGGTTTATCGAATTTTCGGCAGATGCCTCCAAA	1e-06		0	1	2		+37G	A33T,G62A	0.0
208	TAAAAGCGCCAGAACTACCAGAAATGTAGTTGACGAGGAGGAGGGTTATCGAATTTTCGGCGGATGCCTCCAAA	0.00831255	0.002410155	0	1	1		+19C	T45G	2.659487267
209	TAAAAGCGCCAAAACTAACAGAAATGTAGTTGACGAGGAGGAGGTTTATCGAATTTACGGCGGATGCCTCCAAA	7.240000000000001e-05	1.21e-05	0	1	2		+18A	G13A,T57A	13.80857915
210	TAAAAGCGCAAGAACTACAGAAATGTAGTTGATGAGGAGGAGGTTTATTCGAATTTTCGGCGGATGCCTCTAAA	2.29e-06	7.950000000000001e-05	0	1	3		+49T	C11A,C34T,C71T	0.0
211	TAAAAGCGCCAGAACTACAGAAATGTAGTTGACGAGGGCGGAGGTTTGTCGAATTTTCGGCGGATGCCTCCAAA	8.57e-06	2.11e-05	0	1	2		+37G	A39C,A48G	0.0
212	TAAAAGCGCCAGAACTTACAGAAATGTAGTTGACGAGGAGGAGGTTTATCGAATTTTCGTCGGATGCCTCCAAA	1e-06	0.000436484	0	1	1		+17T	G60T	0.0
213	TAAAAGCGCCAGAAGTACAGAAATGTAGTTGGGCGAGGAGGAGGTTTAAGGATTTTTCGGCGGATGCCTCCAAA	1e-06		0	1	5		+32G	C16G,A33G,T49A,C50G,A53T	0.0
214	TAAAAGCGCCAGTACTACAGAAATGTAGTTGACGAGGAGGAGGGTTTATCGAATTTACGGCGGATGCCTCCAAA	1.3699999999999998e-05	2.3100000000000002e-05	0	1	2		+43G	A14T,T57A	2.014127735
215	TAAAAGCGCCTGAACTACAGAAATGGTAGATGACGAGGAGGAGGTTTATCGAATTTTCGGCGGATGCCTCCAAA	0.015280182	0.004500726	0	1	2		+26G	A12T,T30A	0.8841245759999999
216	TAAAAGCGCCAGAACTACAGAAAATGTAGTTGACGAGGATGAGGTTTATCGAATTTTCGGCGGATGCCTCCAAA	0.005029323	0.0013664920000000002	0	1	1		+22A	G40T	0.885910593
217	TAAAAGCGGCCAGAACTACAGAAATGTAGTTGCCGAGGAGGAGGTTTATCGTATTTTCGGCGGATGACTCCAAA	1e-06	0.000219292	0	1	3		+9G	A33C,A52T,C67A	0.0
218	TAAAAGCGCCAGCACTACAGAAATGTAGTTGACGAGGAGGTGGTTTTATCGAATTTTCGGCGGATGCCTCCAAA	1.4800000000000002e-05	2.2100000000000002e-05	0	1	2		+45T	A14C,A42T	1.1927863859999999
219	TAAAAGCGCCAGAACTACAGAAATGTAGTTGACGAGGAGGAGGGATTATCGAATTCTCGGCGGATGCCTCCAAA	0.000304144	6.12e-05	0	1	2		+43G	T45A,T56C	0.592985428
220	TAAAAGCGTCAGAACTACAGAAATGTAGTTGACGAGGAAGGAGGTTTATCGAATTTTCGGCGGATGACTTCAAA	5.5299999999999996e-05	1.8100000000000003e-05	0	1	3		+39A	C10T,C67A,C70T	0.0
221	TAAAAGCGCCAGAACTACAGAAATGTAGTTGACGAGGGGGAGGTTTATCGAATTTTCGGGCGGATTCCTACAAA	1.69e-06	0.000219607	0	1	3		+59G	A39G,G66T,C70A	0.0
222	TAAAAGCGCCCAGAACTACAGAAATGTAGTTGACGAGGAGGCGGTTTATCGGAATTTCGGCGGATGCCTCCAAA	1e-06		0	1	3		+10C	A42C,A52G,T54A	0.0
223	TAAAAGGCGCCAGAACTACAGAAATGTAGTTGACGAGGAGGAGGTTTATCGAATTTTCGGCGGATGCCTCAAAA	1.0199999999999999e-05	3.1e-05	0	1	1		+7G	C71A	0.123065585
224	TAAAAGCGCAAGAAATACAGAAATGTAGGTTGACGAGGAGGAGTTTTGTCGAATTCCCGGCGGATGCCTCCAAA	1.3e-06	0.00012033	0	1	6		+29G	C11A,C16A,G44T,A48G,T56C,T57C	0.0
225	TAAAAGCGCCCTGAACTACAGAAATGTAGTTGACGAGGAGGAGGTTTATCGAATTTTCGGCGGATGCCTCCAAA	0.002400722	0.000320136	0	1	1		+10C	A12T	0.9896977709999999
226	TAAAAGCGCCAGAACTACAGGAAATGTAGTTGACGAGGAGGAGGTTTATCGCATTTTCGGCGGATGCCTCCAAA	1.4099999999999999e-05	1.7e-05	0	1	1		+21G	A52C	0.495015644
227	TAAAAGCGCCAGAACTACAGAAATGTAGTTTGACGAGGAGGAGGTTTATCGAATTTGCCGCGGATGCCTCCAAA	1e-06		0	1	2		+30T	T57G,G59C	0.0
228	TAAAAGGCGACAGAACTACAGAAATGTAGTTGACGAGGAGGAGGTTTATCGCATTTTCGGCGGATGCCTCCAAA	3.24e-06	5.42e-05	0	1	2		+7G	C10A,A52C	0.0
229	TAAAAGCGCCCGGACTACAGAAATGTAAGTTGTCGAGGAGGAGGTTTATCGAATTGTCGGCGGATGCCTCCAAA	1.4400000000000001e-05	1.53e-05	0	1	4		+28A	A12C,A14G,A33T,T56G	0.23867333100000002
230	ATAAAAGCGCCAGAACTACAGAAATGTAGTTGGCGAGGAGGAGGTTTATCGAATTTTCGGCGGATGGCCTCAAA	1.35e-06	0.000281507	0	1	2		+66G	A33G,C71A	0.0
231	TAAAAGCGCCAGAACTAACAGAAATGTAGTTGACGAGGAGGAGGTTTACAGAATTTTCGGCGGATGCCTCCAAA	2.5e-06	0.00022885	0	1	2		+18A	T49C,C50A	0.0
232	TAAAAGCGCCAGAACCTACAGAAATGTAGTTGACGAGGAGGAGGTTTATCGAATTTTCGGCGGATGCATCCAAA	1e-06	0.000606463	0	1	1		+16C	C68A	0.0
233	TAAAAGCGACAGATCTACAGAAATGTAGTTGACGAGGAGGAGGTTTATCGAATTTTCGGCGGGATGGCTCCAAA	4.81e-06	3.84e-05	0	1	3		+62G	C10A,A15T,C67G	0.0
234	TAAAAGCGCCAGATCTACAGAAATGTAGGTTGACGAGGAGGAGGTTTATGGAATTTTCGGCGGATGCCTCCAAA	9.35e-06	5.3400000000000004e-05	0	1	2		+29G	A15T,C50G	1.5476245119999998
235	TAAAAGCGGCCAGCACTACAGAAATGTAGTTGACGAGGAGGAGGTTTATCGAACTTTCGGCGGTTGCCTCCAAA	1e-06		0	1	3		+9G	A14C,T54C,A64T	0.0
236	TAAAAGCGCCAGAACTACAGAAATGTTAGTAGACGAGGAGGAGGTTTATCGAATTTTCGGCGGATGCCTCCAAA	0.037571575	0.024249831	0	1	1		+27T	T31A	1.16872254
237	TAAAAGCGCCAGAACTTACAGAAATGTAGTTGATGTGTAGGAGGTTTATCGAATTTTCGGCGGATGCCTCCAAA	1e-06		0	1	3		+17T	C34T,A36T,G38T	0.0
238	TAAAAGCGCCCAAAACTACAGAAATGTAGTTGACGAGGAGTAGGTTTATCGAATTTTCGGCGGATGCCTCCAAA	6.88e-06	3.9500000000000005e-05	0	1	2		+10C	G13A,G41T	0.0
239	TAAAATCGCCAGAACTACAGGAAATGTAGTTGACGAGGAGGAGGTTTATCAAATTTTCGGCGGATGCTGCCAAA	0.000170697	4.52e-05	0	1	4		+21G	G7T,G51A,C68T,T69G	0.0
240	TAAAAGCGCCAGGAACTACAGAAATGTAGTTGACGAGGAGGAGGTTTATCGAAATTTCGGCGGATGCCTGCAAA	8.46e-05	2.15e-05	0	1	2		+13G	T54A,C70G	0.33094737
241	TAAAAGCGCCAGAACTACAGAAAATGTAGTTGACGAGGAGGAGGTTTATCGAATTTTCGGCGGATGCTTCCAAA	0.003007715	0.000853461	0	1	1		+22A	C68T	1.0124337079999999
242	TAAAAGCGCCAGAACTACAGAAATGTAGTTGACGAGGAGGGTGGTTTATCGAATTTTCGGCGGATGCCTCCAAA	0.0013574770000000002	0.0003179	0	1	1		+40G	A42T	29.29257755
243	TAAATGCGCCAGAACTACAGAAAATGTAGTTGACGAGGAGGAGGTTTATCGAATTTTCGGCGGATGGCTCCAAA	1.86e-05	2.2899999999999998e-05	0	1	2		+22A	A6T,C67G	0.0
244	TAAAAGGCGCCAGAACTACAGAAATGTAGTTGACGAGGAGGAGGTTTATCGAATTTTCGGTGGATGCCTCCAAA	1e-06		0	1	1		+7G	C61T	0.0
245	TAAAAGCGCCAGAACTACAGAAATGGTAGTTGACGAGGTGGAGGTTTATCGAATTTTCGGCGGATGCCTCCAAA	0.020671583	0.003411807	0	1	1		+26G	A39T	0.589716965
246	TAAAAGCGCCGGAACTACAGAAATGTAGTTGGACGAGGAGGAGGTTTATCGAATTTTCGGCGGATGCCTCCAAA	5.42e-05	1.5399999999999998e-05	0	1	1		+32G	A12G	10.10524159
247	TAAAGGCGCGAGAACTACAGAAATGTAGTTGACGAGGGAGGAGGTTTATCGAATTTTCGGCAGTTGCCTCCAAA	1e-06		0	1	4		+37G	A6G,C11G,G62A,A64T	0.0
248	TAAAAGCGCCAGAACTACAGAAATGTAGGTTGACGAGGAGGAGGTTTAGCGAATTTTCGGCGGATGCATCCAAA	1e-06		0	1	2		+29G	T49G,C68A	0.0
249	TAAAAGCGCCAGGACTACAGGAAATGTAGTTGACGAGGAGGAGGTTTATCGAATTTTCGGCGGATGCCTCCAAA	0.011520503999999999	0.0030248009999999997	0	1	1		+21G	A14G	0.114867605
250	ATAAAAGCGCCAGAACTACAGAAATGTAGTAGACGAGGAGGAGGTTTTTCGAAATTTTCGGCGGATGCGCCCAA	7.35e-06	3.79e-05	0	1	4		+52A	T31A,A48T,C68G,T69C	0.0
251	TAAAAGCGCCAGAACTACAGAAATGTAGTTGTCGAGGAGGAGGTTTTATCGAATTTTCGACGGATGCCTCCAAA	3.24e-06	9.300000000000001e-05	0	1	2		+45T	A33T,G60A	0.0
252	TAAAAGCGCCAAGAACTACAGAAATGTAGTTGACGAGGAGGAGGTTTATCGAATTTTCGGCGGAGGCCTCCAAA	0.000186811	3.48e-05	0	1	1		+12A	T65G	2.138711936
253	TAAAAGCGGCCAGATCTACAGAAATGTAGTTGACGAGGAGGAGGTTTATCGGATTTTCGGCGGATGCCTCCAAA	2.65e-06	0.000135929	0	1	2		+9G	A15T,A52G	0.0
254	TAAAAGCGCCAGAACTACAAGAAATGTAGTTGACGAGGAGGAGGTATATCGAATTTTCGGCGGAGGCCTCCAAA	0.0020532379999999998	0.000683581	0	1	2		+20A	T46A,T65G	10.86538826
255	TAAAAGCGCCAGTACTAACAGAAATGTAGTTGACGAGGAGGAGGTTTATCAAATTTTCGGCGGATGCTTCCAAA	1.4099999999999999e-05	2.64e-05	0	1	3		+18A	A14T,G51A,C68T	0.0
256	TAAAAGCGCCAGAACTACAGAAATGTAGTTGACGAGGAGGGGGTTTTTCGAATTTTCGGCGGATGCCCTCCAAA	2.33e-06	0.000165608	0	1	2		+67C	A42G,A48T	0.0
257	TAAAAGGCGCCAGAACTACAGAAATGTAGTTGACAAGGAGGAGGTTTATCGAATTTTCGGCGGATGCCTCAAAA	1e-06		0	1	2		+7G	G35A,C71A	0.0
258	TAAAAGCGCCAGAACTACAGAAATGTAGTTGAACGAGGAAGAGGTTTATCGAATTTTCGGCGGATGCCTCTAAA	0.000413131	7.900000000000001e-05	0	1	2		+33A	G40A,C71T	8.508407136
259	TAAAAGCGCCAGTACCTACAGAAATGTAGTTGACGAGGAGGAGGTTTATCGAATTTTCGGCGCATGCCTCCAAA	1e-06		0	1	2		+14T	A15C,G63C	0.0
260	TAAAAGCGCCAGAACTACAGAAATGTAGTTGACGAGGAGCAGGTTTATCGAATTTTCGGGCTGATGCCTCCAAA	7.49e-06	5.920000000000001e-05	0	1	2		+59G	G41C,G62T	0.0
261	TAAAAGCGCCAGACCTACAGAAATGTACTTGACGTGGAGGAGGTTTATGGAAATTTTCGGCCGATGCCTGCAAA	0.00044934699999999995	8.37e-05	0	1	6		+52A	A15C,G29C,A36T,C50G,G62C,C70G	0.0
262	TAAAAGGAGCCAGAACTACAGAAATGTAGTTAACGAGGAGGAGGTTTATCTAATTTTCGGCGGATGCCGCCAAA	0.000281773	7.49e-05	0	1	4		+7G	C8A,G32A,G51T,T69G	0.0
263	TAAAAGCGCCCGAACTACAGAAATGTAGTTGACGAGGAGGAGGTTTAATCGAATTTTCGGCGGATGCCTCCAAA	0.0030987320000000003	0.000972676	0	1	1		+48A	A12C	1.4775409119999998
264	TAAAAGCGCCAGAACTACAGAAATGTAGTTGGACGAGGAGGAGGTTTATCGAATTTTCGGCGGATGCCTATAAA	1.92e-06	9.340000000000001e-05	0	1	2		+32G	C70A,C71T	0.0
265	TAAAAGCGCCAGAACTAACAGAAATGTAGTTGACGAGGAGGAGCTTTATCGAATTTTCGGCGGATGCCTCCAAA	0.00015955600000000002	3.64e-05	0	1	1		+18A	G44C	0.868379274
266	TAAAAGCGCCAGAATTACAGAAAATGTAGTTGACGAGGAGGAGGTTTATCGAATGTTCGGCGGATGCCTCCAAA	0.006835556	0.001861185	0	1	2		+22A	C16T,T55G	0.387082484
267	TAAAAGCGCCACAACTACAGAAATGTAGTTGACGAGGAGGAGGTTTAATCGAAGTTTCGGCGGATGCATCCAAA	1.07e-05	3.35e-05	0	1	3		+48A	G13C,T54G,C68A	0.0
268	ATAAAAGCGCCAGAACTACAGAAATGTAGTTGACGAGGAGGAGGTTTATAGAATTTTCGGCGGGATGCCTCCAA	1.49e-05	3.229999999999999e-05	0	1	1		+62G	C50A	0.0
269	TAAAAGCGCCAGAACTACAGAAATGGTAGTGGACGAGGAGGAGGTTTATCGAATTTTCGGCGGATGCCTCCAAA	0.011239268	0.004786001	0	1	1		+26G	T31G	0.490445033
270	TAAAAGCGCCAGAACTACAGAAATGTAGTTGACGACGAGGATGTGTATCGAAATTTTCGGCGGATGCCTCCAAA	1e-06		0	1	3		+52A	G37C,G43T,T46G	0.0
271	TAAAAGCGCCAAAACCTACAGAAATGTAGTTGACGAGGAGGAGGTTTATCGAATTTACGGCGGATGCCTCCAAA	3.6700000000000004e-05	1.82e-05	0	1	2		+16C	G13A,T57A	0.0
272	TAAAAGCGCCAGAACTACAGAAAATGTATTTGACGAGGAGGAGGTTTATCGAATTTTCGGGGGATGCCTCCAAA	1e-06	0.000281454	0	1	2		+22A	G29T,C61G	0.0
273	ATAAAAGCGCCAGAACTACAGAAATGTAGATGACGAGGGAGGAGGTTTATCGAATTTTCGGCGGATGCCTCCAA	0.0032723540000000003	0.000658238	0	1	1		+37G	T30A	1.290362054
274	TAAAAGCGACAGAACTACAGGAAATGTAGTTGACGAGGAGGAGGTTTATCGAATTTTCGGCGGATGCCTCCAAA	9.02e-06	3.570000000000001e-05	0	1	1		+21G	C10A	1.063675995
275	TAAAAGCGCCAGAAACTACAGAAATGTAGTTGACGAGGAGGAGGTTTATCTAATTTTCGGCGGATGCGTCCAAA	1.3000000000000001e-05	2.55e-05	0	1	2		+14A	G51T,C68G	0.0
276	TAAAAGCGCCAGAACTACAGAAATGTAGTTGACGAGGAGGAGGTTTATCGAAATTTTCGGCCGATGACTCCAAA	1.81e-06	9.620000000000001e-05	0	1	2		+52A	G62C,C67A	0.0
277	TAAAAGCGCCATAACTACAGGAAATGTAGTTGACGAGGCGGAGGTTCATCGAATTTTCGGCGGATGCCTCCAAA	1.31e-05	1.6800000000000002e-05	0	1	3		+21G	G13T,A39C,T47C	0.95728985
278	TAAAAGCGCTAGAACTACAGAAATTGTAGTTGACGAGGAGGAGGTTTATCGAATTTTCGGCGGATTCCTCCAAA	2.97e-05	1.39e-05	0	1	2		+25T	C11T,G66T	1.36606914
279	TAAAAGTGCCTGAACTACAGAAATGTAGTTGACGAGGAAGGAGGTTTATCGAATTTTCGGCGGATGCTTCCAAA	5.64e-06	3.6200000000000006e-05	0	1	3		+39A	C8T,A12T,C68T	0.0
280	TAAAAGCGCCAGAACTACAGAAATGTAGTTGACGTGGAGGAGGTTTATCGGAATTTTCGGCGGATGCCTCCAAA	3.8e-06	0.000111829	0	1	1		+51G	A36T	0.0
281	TAAAAGCGCCAGAACTACAGAAATGTAAGTTGACGAGGAGGAGTTTTATCGAATTTTCGGCGGATGCCTCCAAA	0.000146825	3.6e-05	0	1	1		+28A	G44T	0.330166406
282	TAAAAGCGCCAGAAAGTACAGAAATGTAGTTGACGAGGAGGAGGTTTATCGAATTTTCGGCGGATGCCTCCAAA	0.002038988	0.000608459	0	1	1		+14A	C16G	3.2245028380000003
283	TAAAAGCGCCAGAAACTACAGAAATGTAGTTGACCCGGAGGAGGTTTATCGAATTTTCGGCGGATGCCTCCAAA	1e-06		0	1	2		+14A	G35C,A36C	0.0
284	TAAAACCGCCAGAACTACAGAAATGTAGTTGACGAGGAGGAGGTTTTTCGAATTTTTCGGCGGATGCCTCTAAA	1e-06		0	1	3		+54T	G7C,A48T,C71T	0.0
285	TAAAAGCGCCAGAGCCTACAGAAATGTAGTTGACGAGGAGGAGGCTTATCGAATTTTCGGCGGATGCCTCCAAA	4.8599999999999995e-05	1.55e-05	0	1	2		+15G	A15C,T45C	1.016697049
286	TAAAAGCGCCGGAACTTACAGAAATGTAGTTGACGAGAAGGAGGTTTATCGAATTTTCGGCGGATGCCTCCAAA	7.48e-06	6.08e-05	0	1	2		+17T	A12G,G38A	0.0
287	ATAAAGCGCCAGAACTACAGAAATGTAGTGGGACGAGGAGGAGGTTTATCGAATTTTCGGCGGATGCCTCTAAA	0.00032439700000000003	7.31e-05	0	1	2	A3x	+31G	T31G,C71T	0.016245211000000002
288	TAAAAGCGCCAGAACTACAGAAATGTAGTTGGCGAGGAGGGAGGTTTATCGAATTTTCGGCGGATGCCTCCAAA	1e-06		0	1	1		+40G	A33G	0.0
289	TAAAAGGGGCCAGAACTACAGAAATGTAGTTGACGTGAAGGAGGTTTATCGGATTTTCAGCGGATGCCTCAAAA	6.51e-06	5.3500000000000006e-05	0	1	6		+7G	C8G,A36T,G38A,A52G,G59A,C71A	0.0
290	TAAAAGCGCCAGAACTAACAGAAATGTATATGACGAGGAGGAGGTTTATCGAATTTTCGGCGGATGCCTCCAAA	7.75e-05	2.0300000000000002e-05	0	1	2		+18A	G29T,T30A	0.050586122000000004
291	TAAAAGCGCCAGAACTACAGAAATGTAGTTGACGAGGAGTAGGATTATCGAATTTTCGGCGGAATGCTTCCAAA	1e-06		0	1	3		+64A	G41T,T45A,C68T	0.0
292	ATAAAAGCGCCAGAACTACAGAAAATGTAGTTGACGAGGAGGAGGTTTATCGAATTTTCGGCGGATGCCTCAAA	0.008504931	0.0024117920000000003	0	1	1		+22A	C71A	1.207169849
293	TAAAAGCGCCAGAACTACAGGAAATGTAGTTGACGAGGAGGAGGTTTATCGATTTTTCGGCGGATGCATCCAAA	1.47e-05	1.83e-05	0	1	2		+21G	A53T,C68A	0.045544470999999996
294	TAAAAGCGCGAAGAACTACAGAAATGTAGTTGACGAGGAGTAGGTTTATCGAATTTTCGGCGGATGCCTCCAAA	1e-06		0	1	2		+11G	C11A,G41T	0.0
295	TAAAAGGCGCCAGAACTACAGAAATGTAGTTGACGAGGAGGAGGTTTATGGAAATTTCGGCGGGTGCCTCCAAA	0.000115061	2.7699999999999996e-05	0	1	3		+7G	C50G,T54A,A64G	0.0
296	TAAAAGCGCCAGAACTACAGAAAATGTAGTTGACGAGGAGGAGGTTTATCGAATTTTCGGCGGATGGCTCCAAA	0.0009779189999999998	0.00021203400000000002	0	1	1		+22A	C67G	1.183152114
297	TAAAAGCGCCAGAACTACAGAAAATGTAGTTGACGAGGAGGAGGTTTATGGAATTTTGGGCGGATGCCTCCAAA	3.52e-05	2.24e-05	0	1	2		+22A	C50G,C58G	0.0
298	TAAACGCGCCAGAACTACAGAAATGTAGTTGACCGAGGAGGAGGTTTATCGAATTTTCGGCGGATGCCTCCAAA	1e-06		0	1	1		+34C	A6C	0.0
299	TAAAAGCGCCTGAACTACCAGAAATGTAGTTGACGAGGAGGAGGTTTATCGTATTTTCGGCGGATGCCTCCAAA	0.0009737439999999999	0.000186637	0	1	2		+19C	A12T,A52T	4.696739329
300	ATAAAGCGCCAGAACTACAGGAAATGTAGTAGACGAGGAGGAGGTTTATCGGATTTTCGGCGGATGCTTCCAAA	0.000316807	9.82e-05	0	1	3	A3x	+21G	T31A,A52G,C68T	3.608514591
301	TAAAAGCGCCAGAACTACAGAAATGTAGTTGACGAGGAGGAAGGTTTATCGAATTTTCGGCGGGTGCCTCCAAA	0.003468658	0.000656722	0	1	1		+42A	A64G	1.0561413659999999
302	TAAAAGCGCCAGAACTACAGAAAATGTAGTTGACGAGGAGGAGGATTATCGAATTTTCGGCGGATGCCTCCAAA	0.072482615	0.041150877	0	1	1		+22A	T45A	1.68019463
303	TAAAAGCGCCAGAACTACAGAAATGTAGTTGACGAGGATGGAGGTTTATGGAATTTTCGGCGGATGCCTCCAAA	1e-06	0.001116008	0	1	1		+40T	C50G	0.0
304	TAAAAGCGCCAGAACTACAGAAATTTAGTTTGACGAGGAGGAGGTTTATCGAATTTTCGGCGGATGCCTCCAAA	0.0028739309999999997	0.00066419	0	1	1		+30T	G26T	1.080844126
305	TAAAAGCGCCAGAACTACAGAAATGTAGTTGACGAGGAGGAGGTTTATCGAATTTTCCGGCGGACGTCTCCAAA	2.22e-06	6.48e-05	0	1	2		+58C	T65C,C67T	0.0
306	ATAAAAGCGCCAGAAGTACAGAAATGTAGTTGACGAGGACGAGGTTTATCCTAATTTTCGGCGGATGCCTCCAA	1e-06		0	1	3		+50C	C16G,G40C,G51T	0.0
307	TAAAAGCGCCAGAAACTACAGAAATGTAGTTGACGAGGAGGAGGTTTATCGAATATTCGGCGGATGCCTCTAAA	0.004087429	0.00093404	0	1	2		+14A	T55A,C71T	1.143657071
308	TAAAAGCGCCAGAACTACAGAAATTGTAGTTGACGAGGAGGAGGTTTTTCGAATTTTCGGCGGATGCCTCCAAA	0.00042965699999999996	0.000103992	0	1	1		+25T	A48T	3.394528785
309	ATAAAAGCGCCAGAACTACAGAAATGTAGTTGACGAGGAGGAGGTTTATCGAATTTTTCGGCGGATGACTGCAA	6.17e-05	2.0399999999999998e-05	0	1	2		+54T	C67A,C70G	0.113131834
310	TAAAAGCGCCAGAACTAACAGAAATGTAGTTGACGAGGAGGACGTTTATCAAATTTTCCGCGGATGCCGCCAAA	1e-06		0	1	4		+18A	G43C,G51A,G59C,T69G	0.0
311	TAAAAGCGCCAGAACTAACAGAAATGTAGTTAACGAGGAGGAGGTTTATCGAATTTTCGGCGGATGCCTGCAAA	7.79e-05	1.76e-05	0	1	2		+18A	G32A,C70G	0.29567002600000003
312	TAAAAGCGCCAGAACTACCAGAAATGTAGTTGACGAGGAGGAGGTTTATCGAATTTTCGGCGGATGCCTCGAAA	0.000197438	7.950000000000001e-05	0	1	1		+19C	C71G	0.161647689
313	TAAAAGCGCCAGAACTACAGGAAATGTAGTTGACGAGGAGGCGGTTTATCGAATTTTCGGCGGATGCCTCCAAA	1.4099999999999999e-05	3.34e-05	0	1	1		+21G	A42C	1.03268101
314	TAAAAGCGGCCAGAACTACAGAAATGTAGTTGACGAGGAGGAGGTTTATCGAGTTTTCGGCGGATGCCTCCAAA	3.19e-05	2.36e-05	0	1	1		+9G	A53G	1.1331070159999999
315	TAAAAGCGCCAGAACTACAGAAATGTAAGTTGATGAGGAGGAGGTTTATCGAATTTTCGGCGGATGCCTCCAAA	4.55e-06	8.209999999999999e-05	0	1	1		+28A	C34T	0.0
316	TAAAAGCGCCAGAACTACAGAAATGTAGTTGACGAGGAGGAGGTTTATCGGAATTTTCGGCGTATGCCTCCAAA	1e-06		0	1	1		+51G	G63T	0.0
317	TAAAAGCGACAGAACTACAGAAATGTAGTTGACGACGAGGAGGTTTAATCGAATTTTCGGCGGATGCCTCCAAA	1.15e-06	0.000175833	0	1	2		+48A	C10A,G37C	0.0
318	TAAAAGCGGCCAGAACTACAGAAATGTAGTTGACGAGGAGGGGGTTTATCGAAGTTTCGGCGGATGCCACCAAA	9.6e-06	2.47e-05	0	1	3		+9G	A42G,T54G,T69A	0.0
319	TAAAAGCGCCCACAACTACAGAAATGTAGTTGACGAGGAGGAGGTTTATCGGATTTTCGGCGGATGCCTCCAAA	4.53e-06	4.6399999999999996e-05	0	1	2		+10C	G13C,A52G	0.0
320	TAAAAGCGCCAGAACTACAGAAATGTAGTTGACGAGGAGGAGGTTTATCGAATTTTCCGGCGGATGCCTCTAAA	0.000680798	0.000153369	0	1	1		+58C	C71T	1.469951285
321	TAAAAGCGCCCAGAACTACAGAAATGTAGTCGACGAGGAGGAGGTTTATCGAACTTTTGGCGGATGCCTGCAAA	1e-06		0	1	4		+10C	T31C,T54C,C58T,C70G	0.0
322	TAAAAGCGCCAGAATTACAGAAATGTAGTTGACGAGGACGGAGGTTTATCGGATTGTCGGCGGCTGCCTCCAAA	1.25e-06	0.000150337	0	1	4		+40C	C16T,A52G,T56G,A64C	0.0
323	TAAAAGCGCCAGAACTAACAGAAATGTAGTTAACGAGGAGGAGGTTTATCGAACTTTCGGCGGATGCCTCCAAA	0.002022961	0.000347883	0	1	2		+18A	G32A,T54C	0.596079092
324	TAAAACCGCCAGAACTACAGAAATGTAGTTGGCCGAGGAGGAGGTTTATCGTATTTTCGGCGGATGCCTCCAAA	1e-06		0	1	3		+32G	G7C,A33C,A52T	0.0
325	TAAAAGCGCCAGAACTACAGAAATGTAGGTTGACGATGAGGAGGTTTATCGGATTTTCGGCGGATGCCTCCAAA	1e-06	0.00024348599999999998	0	1	2		+29G	G37T,A52G	0.0
326	TAAACGCGCCAGAACTACAGAAATGTAGTTGAACGGGGAGGAGGTTTATCGAAGTTTCGGCGGATTCCTCCAAA	2.79e-06	8.98e-05	0	1	4		+33A	A6C,A36G,T54G,G66T	0.0
327	TAAAAGCGCCAGAACTACAGAAAATGTAGTTGACGAGGAGGAGGTTTATCGAATTTTCGGCGGCTGCCTCCAAA	0.000169766	4.74e-05	0	1	1		+22A	A64C	1.890538202
328	TAAAAGCGCCATAAACTACAGAAATGTAGTTGACGAGGAGGAGGTTTATCGAATTTTCGGCGGATGCCTCAAAA	5.520000000000001e-05	1.36e-05	0	1	2		+13T	G13A,C71A	3.665780846
329	TAAAAGCGCCCGAACTACAGAAATGTAGTTCACGAGGAGGAGGGTTTATCGAGTTTTCTGCGGGTGCCTCCAAA	1e-06		0	1	5		+43G	A12C,G32C,A53G,G59T,A64G	0.0
330	TAAAAGCGCCAGAACTACAGAAAATGTATTTGACAAGGAGGAGGTTTATCGAATTTTCGGCGGATGCCTCCAAA	1e-06		0	1	2		+22A	G29T,G35A	0.0
331	TAAAAGCGCCAGGAACTACAGAAATGTAGTTGACGAGGAAGAGGTTTACCGAATTGTCGGCGGATGCCTCCAAA	1e-06		0	1	3		+13G	G40A,T49C,T56G	0.0
332	TAAAAGCGCCAGAACTACAGAAATGTAGTTTACGAGGAAGGAGGTTTATCGAATTTTCGGCCGATGCCTCCAAA	1e-06		0	1	2		+39A	G32T,G62C	0.0
333	TAAAAGCGCAAGAACTACAGAAATGTAGTATGCCGAGGAGGAGGCTTATCGAATTTTCGGCGGATGCCTCCAAA	3.02e-06	0.000107039	0	1	3		+31A	C11A,A33C,T45C	0.0
334	TAAAAGCGCCAGAACTACAGAAATGTAGTTGACGAATGAGGAGGTTTATCGAATTTTCGGCGGATGCCTCCAAA	1e-06	0.000542071	0	1	1		+36A	G37T	0.0
335	TAAAAGCGCCCAGAACTACAGAAATGTAGTTGACGAGGAGGAGGTTTATCGAATTTTCGGCGGATGCCGTCAAA	1.09e-05	2.6000000000000002e-05	0	1	2		+10C	T69G,C70T	1.070451529
336	TAAAAGCGCCAGAACTAACAGAAATGTAGTGGACGAGGAGGAGGTTTATCGAATTTTCGGCGGATGCCTCCAAA	0.017136604	0.00377026	0	1	1		+18A	T31G	0.653291078
337	TAAAAGCGCCAGAACTACAGAAATGTAGTTGACGAAGAGGAGGTTTATCGAATTTTTCGGCGGATGACTCCAAA	0.000797713	0.000173269	0	1	2		+54T	G37A,C67A	1.389127779
338	ATAAAAGCGCAAGAACTAACAGAAATGTAGTTGACGAGGAGGAGGTTTATCGAATTTTCGGCGGATGCCTCCAA	0.000231395	4.66e-05	0	1	1		+18A	C11A	0.35995738899999996
339	TAAAAGGCGACAGAACTACAGAAATGTAGTTGACGAGGACCAGGTTTATCGAATTTTCGGCGGATGCCTCCAAA	1e-06	0.0021589879999999997	0	1	3		+7G	C10A,G40C,G41C	0.0
340	TAAAAGCGCCAGAACTACAGAAATGTAGTTGACGAGGAGGAGGGTCTATCGAATGTTCGGCGGATGCCTCCAAA	6.15e-05	1.27e-05	0	1	2		+43G	T46C,T55G	0.27864420300000003
341	TAAAAGCGTCCGAACTACAGAAAATGTAGTTGACGAGGATGAGGTTTCTCGAATTTTCGGCGGATGCCTCCAAA	1e-06		0	1	4		+22A	C10T,A12C,G40T,A48C	0.0
342	TAAAAGCGCCAGAACTACAGAAATGTAGTCGTACGAGGAGGAGGTTTATCGAATTTTCGGCGGATGCCTCCAAA	0.000168779	2.98e-05	0	1	1		+33T	T31C	3.800927377
343	TAAAAGCGTCAGAACTACAGAATATGTAGTTGACGAGGAGGAGGTTTATCGAATTTTCGGCTGATGCCTCCAAA	1e-06		0	1	2		+24T	C10T,G62T	0.0
344	TAAAAGCGCCAGAACTACAGAAATGTAGTTGACGAGGAGGAGGTTTATCGAATTTTGGGCGGCTTGCCTCCAAA	1e-06		0	1	2		+64C	C58G,A64T	0.0
345	TAAAAGCACCAGAACTACAAGAAATGTAGTTGACGAGGAGGAGGTTTATCGAATTTTCGGCCGATGCCTCCAAA	2.47e-06	0.000123009	0	1	2		+20A	G9A,G62C	0.0
346	TAAAAGCGCCAGAACTACAGAAATGTAGTTGACGAGGAGGCGGTTTATCGAAATTTTCGGCGGATGCCTCCAAA	2.93e-06	5.7100000000000006e-05	0	1	1		+52A	A42C	0.0
347	ATAAAAGCGCCAGAAATACAGAAATGTAGTTGACGAGGGAGGGGGTTTATCGAATTTTCGGCGGATGCCTCAAA	3.0299999999999998e-05	2.2e-05	0	1	3		+37G	C16A,A42G,C71A	0.266551084
348	TAAAAGCGCCAGAACCTACAGAAATGTAGTTGACGAGCAGGAGGTTTATCGAATTTTCGGCGGATGCCTCCAAA	4.11e-06	9.590000000000001e-05	0	1	1		+16C	G38C	0.0
349	TAAAAGCGCCAAGAACTACAGAAATGTAGTTGACGAGGAGGAGGTTTATCGAATTTTCAGCGGATGCGTCCAAA	1.8100000000000003e-05	1.62e-05	0	1	2		+12A	G59A,C68G	0.0
350	TAAAAGCGGCCAGAACTACAGAAATGTAGTTGTTGAGGAGGAGGTTTATCGAATTTTCGGCGGAAGCCTCCAAA	2.3e-06	0.000126956	0	1	3		+9G	A33T,C34T,T65A	0.0
351	TAAAAGCGCCAGAACTACAGAAATTGTAGTTGACGAGGAGGAGGTTTATCGAATTTTCGGCGGATGCGTCCAAA	0.000123615	1.99e-05	0	1	1		+25T	C68G	1.2095261179999999
352	TAAAAGCGCCAGAACTACAGAAATGGTAGTTGACGAGGAGGAGGTTTACCGAATTTTCGGCGGATGCCTCCAAA	1e-06	0.000580777	0	1	1		+26G	T49C	0.0
353	TAAAAGCGCCAGAACTACAGGAAATGTAGTTGACGAGGAGGAGGTTTATCGAATTTTCGGCGGATGGCTCCAAA	0.000829577	0.000163587	0	1	1		+21G	C67G	0.51882636
354	TAAAAGCGCCAGAACTACAGAAATGTAGTTGACGAGGAGGGAGGTTTTTCGTATTTTCGGCGGATGCCTCCAAA	1e-06		0	1	2		+40G	A48T,A52T	0.0
355	TAAAAGCGCCAGAACTACAGAAATGGTACTTGACGAGGAGGAGGTTTATAGAATTTTCGCGGGATGCCTGCAAA	3.46e-05	1.8100000000000003e-05	0	1	5		+26G	G29C,C50A,G60C,C61G,C70G	0.0
356	TAAAAGCGCCAGAACTACAGAAATGTAGTTGACGAGGAGGAGGTTTATGGAATTTTTCGGCGGATGCCTCCAAA	4.6899999999999995e-05	1.3800000000000002e-05	0	1	1		+54T	C50G	0.19766617399999997
357	TAAAAGCGCCAGAACTACAGAAAATGTAGTTGACGAGGCGGAGGTTTATCGAATTTTCGGCGGATGCCTCCAAA	0.007100899	0.001190997	0	1	1		+22A	A39C	1.66153503
358	TAAAAGCGCCAGAACTACAAGAAATGTAGTTGACGAGGAGGAGGTTTATCGAATATTCGGCGGATGTCTCCAAA	0.009142687	0.004574811	0	1	2		+20A	T55A,C67T	0.546492535
359	TAAAAGGCGCCTGAACTACAGAAATGTAGTTGACGAGGAGGAGGTTTATCGAATTTTCGGCGGATGCCTCCAAA	8.32e-05	2.18e-05	0	1	1		+7G	A12T	0.12680618
360	TAAAAGCGCCAGAACTAACAGAAATGTAGTTGACGAGGAGGAGGTTTATCGAATTTTCTGCGGATGCCTCCAAA	6.77e-05	1.7899999999999998e-05	0	1	1		+18A	G59T	1.142005311
361	TAAAAGCGCGAGAACTACAGAAAATGTAGTTGACGAGGAGGAGGTTAATCGAATTTTCGGCGGAAGTCTCCAAA	7.35e-06	3.96e-05	0	1	4		+22A	C11G,T47A,T65A,C67T	0.0
362	TAAAAGCGCCCAGAACTACAGAAATGTAGGTGACGAGGAGGAGGTTTATCGAATTTTCGGCGGATGCCTCCAAA	0.000442771	0.00010821799999999999	0	1	1		+10C	T30G	1.137488032
363	TAAAAGCGCCAGAACTACAGAAATGTAGTTGACGAGGAGGAGGTTTATTCGTATTTTCGGCGGATGCCTCCAAA	1e-06		0	1	1		+49T	A52T	0.0
364	TAAAAGCGCCAGAACTACAAGAAATGTAGTTGACGAGGAGGAGGTTGAGCGAATTTTCGGCGGATGCCTCCAAA	3.16e-05	1.11e-05	0	1	2		+20A	T47G,T49G	0.14113956800000002
365	TAAAAGCGCCAAGAACTACAGAAATGTAGTTGGCGAGGAGGAGGTTTATCGAATTTTCGGCGGATGCCTCCAAA	1e-06		0	1	1		+12A	A33G	0.0
366	TAAAAGCTCCAGAACTACAGAAATGTAGTTGACGAGGAGGGAGGTTTATCGAATTTTCGGCGGATGCCTCCAAA	1e-06		0	1	1		+40G	G9T	0.0
367	TAAAAGCGCGAGAACTACAGGAAATGTAGTTGACGAGGAGGAGGTTTATCGAAAGTTCCGCGGATGCCTCCAAA	0.000319195	5.44e-05	0	1	4		+21G	C11G,T54A,T55G,G59C	0.0
368	TAAAAGCGCCAGAACTACAGAAATGTAGTTACCGAAGGAGGAGGTTTATCGAATTTTCGGCGGATGCCTCCAAA	1e-06	0.0005981630000000001	0	1	2		+36A	G32A,A33C	0.0
369	TAAAAGCGCCAGAACTACAGGAAATGTAGTTGACGAGGAGGAGGTTTATCGAATTTTCGGCGTATGGCTCCAAA	2.72e-06	9.77e-05	0	1	2		+21G	G63T,C67G	0.0
370	TAAACAGCGCCAGCACTACAGAAATGTAGTTGACGAGGAGGAGGCTTATCGAATTTTCGGCGGATGCCTCCAAA	0.000120531	1.9399999999999997e-05	0	1	2		+6C	A14C,T45C	0.209268485
371	TAAAAGCGCCAGAACTACAGAAATGTAGTTTGACGAGGAGGAGGTTGATCGAATTTTCGGCGGATGCCTCCAAA	0.000322702	7.13e-05	0	1	1		+30T	T47G	0.39541871700000003
372	TAAAAGCGCCAGAACTACAGGAAATGTAGTTGACGAAGAGGAGGTTTATCGAATTTTCGGCGGATGCCTCCAAA	0.003957463	0.000596842	0	1	1		+21G	G37A	0.859408519
373	TAAAAGCGCCAGAAGTACAGAAAATGTAGTTTACGAGGAGGAGGTTTATCGATTTTTCGGCGGATGCCTCCAAA	0.000307154	7.219999999999999e-05	0	1	3		+22A	C16G,G32T,A53T	6.087767352
374	TAAAAGCGCCAGAACTACAGAAAATGTAGTTCACGAGGAGGAGGTTTATCGAATTTTCGGCGGATGCCTCCAAA	0.000128292	2.8699999999999996e-05	0	1	1		+22A	G32C	2.18259127
375	TAAATGCGCCAGAACTACAGAAATGTTAGCTGAGGAGGAGGAGGTTTATCGAATTTTCGGCGGCTGCCTCCAAA	1e-06	0.000328675	0	1	4		+27T	A6T,T30C,C34G,A64C	0.0
376	TAAAAGCGCCAGAACTACAGAAATGTAGCTGACGAGGAGGAGGTTTTATCGAATTTTCGGCGGATGCCGCCAAA	1.84e-05	2.1e-05	0	1	2		+45T	T30C,T69G	0.0
377	TAAAAGCGCCAGAACTACAGAAATGTAGTTGACGAGGAGGAGGGTTTATCGAATTTCCGGCGGATGCCTCCAAA	5.03e-05	1.3699999999999998e-05	0	1	1		+43G	T57C	2.142105153
378	TAAAAGCGCCAGAACCTACAGAAATGTAGTTGACGAGGAGGAGGTTTATCGAATTTTTGGCGGAGGCCTCCAAA	1.25e-05	3.3100000000000005e-05	0	1	2		+16C	C58T,T65G	0.0
379	TAAAAGCGCCAGAACTACAGAAATGTAGTTGAGGAGGAGGTGGTTTATCGAGTTTTCGGCGGGATGCCTCCAAA	1e-06		0	1	3		+62G	C34G,A42T,A53G	0.0
380	TAAAGGCGCCAGAATTACCAGAAATGTAGTTGACGAGGAGGAGGTTTATCGAATTTTCGGCGGATGCCTCCAAA	5.479999999999999e-05	1.77e-05	0	1	2		+19C	A6G,C16T	0.37301327
381	TAAAAGCCCCAGAACTACAGAAATGTAGTAGCCGAGGGAGGAGGTTTATCGAATTTTCGGCGGATGCCTGCAAA	1e-06		0	1	4		+37G	G9C,T31A,A33C,C70G	0.0
382	TAAAAGCGCCAGAACTACAGAAAATGTAGTAGACGAGGAGGAGGTTTATCGTATTTTCGGCGGATGCCTCCAAA	4.8100000000000004e-05	1.87e-05	0	1	2		+22A	T31A,A52T	0.540659362
383	TAAAATCGCCAGAACTACAGAAATGTAGTTGACGAGGAGGAGGTTTAATCGAAGTTTCGGCGGATGCCTGCAAA	8.120000000000001e-05	1.9699999999999998e-05	0	1	3		+48A	G7T,T54G,C70G	0.0
384	TAAAAGCGCCAGAACTACAGAAATGTAGTTGACGAGGAGGAGGTTTATCGTAATTTTCGACGGATGCCTCCAAA	2.29e-06	0.00011505	0	1	1		+52T	G60A	0.0
385	TAAAAGCGCCAGAACTACAGAAATGTAGTTGATGAGGAGGAGGTTTATCGAATTTTCGGCGGATGCCCTTCAAA	9.08e-06	4.11e-05	0	1	2		+67C	C34T,C70T	0.0
386	TAAAAGCGCCATAAACTACAGAAATGTAGTTGACGAGGAGGAGGGTTATCGAATTTTCGGCGGATTCCTCCAAA	1.28e-05	2.34e-05	0	1	3		+13T	G13A,T45G,G66T	0.0
387	TAAAAGCGCCAGAACTACAGAAATGTAGTTGACGAGGAGGAGGTTTAACGAATTTTCGGCGGGATGCCTACAAA	4.46e-06	5.19e-05	0	1	2		+62G	T49A,C70A	0.0
388	TAAAAGCGCCAGATCCTACAGAAATGTAGTTGACGAGGAGGAGGTTTATCGAATTTTCGGCGGATGCCTCCAAA	0.000266955	4.3200000000000007e-05	0	1	1		+15T	A15C	0.331536885
389	AAAAAGCGCCAGAACTACAGGAAATGTAGTTGACGAGGAGGAGGTTTGTCGAATTTTCGGCGGATGCCTCCAAA	8.45e-05	1.57e-05	0	1	1		+21G	A48G	0.7461353409999999
390	TAAAAGCGCCAAGAACTACAGAAATGTAGTTGACGAGGAGGAGGTTTATCGAATTTACGGCGGATGCCTCCAAA	5.520000000000001e-05	1.7e-05	0	1	1		+12A	T57A	7.9827862320000005
391	TAAAAGCGCCATAACTTACAGAAATGTAGTTCACGAGGAGGAGGTTTATCGAATTTTCGGCGGATGCCTCCAAA	0.00018444799999999998	4.52e-05	0	1	2		+17T	G13T,G32C	0.0
392	TAAAAGCGCCAGAACTACAGAAATGGTAGTTAACGAGGAGGAGGTTTATCGAATTTTCGGCGGATGCGTCCAAA	5.9699999999999994e-05	1.73e-05	0	1	2		+26G	G32A,C68G	2.148856442
393	ATAAAAGCGCCAGAAACTACAGAAATGTAGTTGACGAGGAGGAGGTTTATCGAATTTTCGGAGGATGCCTCAAA	1e-06		0	1	2		+14A	C61A,C71A	0.0
394	TAAAAGCGCGAAGAACTACAGAAATGTAGTTGATGAGGAGGAGGTTTATCGAATTTTCGGCGGATGCCTCCAAA	5.81e-06	6.05e-05	0	1	2		+11G	C11A,C34T	0.0
395	TAAAAGCGCCTGAACTACAGGAAATGTAATTGACGAGGAGGAGGCTTATCTAATTTTCGGCGGATGCCTCCAAA	1e-06		0	1	4		+21G	A12T,G29A,T45C,G51T	0.0
396	TAAAAGCGCCAGAACTACAGAAATGTAGTCGACGAGGAAGAGGTTTTATCGAATTTTCGGCGGATGCCTCCAAA	0.000137772	3.02e-05	0	1	2		+45T	T31C,G40A	0.267655801
397	TAAAAGCGCCAGACCTACAGAAATGTAGTTGACTAGGAGGAGGTTTATCGAATTTTTCGGCGGATGCCTCAAAA	1e-06	0.00022516099999999998	0	1	3		+54T	A15C,G35T,C71A	0.0
398	TAAAAGCGCCAGGAACTACAGAAATGTAGTTGACGAGGAGGAGGTTTATCGACTTTTCGGCGGATGCCTCCAAA	0.00103294	0.00018340900000000002	0	1	1		+13G	A53C	0.985650155
399	TAAAAGCGCCAGATCTACAGAAATGTAGTTGACGTGGAGGAGGTTTATCGAAGTTTTCGGCGGATGCCTCCAAA	1.91e-06	0.00014775299999999998	0	1	2		+54G	A15T,A36T	0.0
400	CATAAAAGCGCCAGAAACTACAGAAATGTAGTTGACGTGGAGGAGGTTTATCGATTTTTCTGCGGATGCCTCAA	1e-06		0	1	4		+14A	A36T,A53T,G59T,C71A	0.0
401	TAAAAGCGCCAGAACTACAGAAATGTAGTTGACGAGGAGGAGGTTTATCGTATTTTCGGGCTGATGCCTCCAAA	4.73e-06	6.63e-05	0	1	2		+59G	A52T,G62T	0.0
402	TAAAAGCGCCAGAAGTACAGAAATGGTAGTTGACGAGGAGGAGGTTTTTAGAATTTTCGGCGGATGCATCCAAA	1.99e-05	2.0600000000000003e-05	0	1	4		+26G	C16G,A48T,C50A,C68A	0.0
403	TAAAATCGCCAGAACTACAGAAATGTAGGTTGACGCGGAGTAGGTTTATCGAATTTTCTACGGATGCCTCAAAA	1e-06		0	1	6		+29G	G7T,A36C,G41T,G59T,G60A,C71A	0.0
404	TAAAAGCGCCAGAACTACAGAAATGTAGTTGACGGAGGAGGAGGTTTATCGAATTTTCGTCGTATGCCTTCAAA	1e-06		0	1	3		+35G	G60T,G63T,C70T	0.0
405	AAAAGCGCCAGAACTACAGAAAATGTAGTTGACGAGGAGGAGGGTTTATCGAATTTTCGGCGGATGCCTCCAAA	0.0058532969999999995	0.002522366	0	2	0		+22A,+43G		1.595909306
406	AAAGAGCGCCAGAACTACAGAAATGTAGTTGACGAGGAGGCAGGTTTATCGAATTTACGGCGTATACCTCCAAA	1e-06		0	2	3		+6G,+42C	T57A,G63T,G66A	0.0
407	AAAAGCGCCAAGTAGTACAGAAATGTAGTTGACGAAGGAGGAGGTTTATCGAATTTTCGGCGGATGCCTCCAAA	1.36e-06	0.000211525	0	2	2		+12A,+36A	A14T,C16G	0.0
408	AAAAGCGCCAGAACTACAGAAATGTAGTTGACGAGGGAGGAGGGTTTATCGAATTTTCGGCGGATGCGTCCAAA	1.29e-05	3.24e-05	0	2	1		+37G,+43G	C68G	1.217002965
409	AAAGCGCCAGAACTACAGAAATGTAGTTGACGACGAGGATGAGGTTTATCGAATTTTCGTCGGATGCCTCCAAA	1.4e-06	0.00027020900000000004	0	3	2	A3x	+32G,+32A,+32C	G40T,G60T	0.0
410	AAAGCGCCAGAACTACAGAAATGTAGTTGACGACGAGGAGGAGGTTTATCGAATTTTCGGCGGATGCCTCCAAA	1.0800000000000002e-05	2.6899999999999997e-05	0	3	0	A3x	+32G,+32A,+32C		0.0
411	AAAGCGCCAGAACTACAGAAATGTAGTTGACGAGGAGGCGGACGTTGATCGAATTTTCGGCGGATGCGTCGAAA	1.73e-06	0.000125511	0	3	4	A3x	+40G,+40G,+40C	G43C,T47G,C68G,C71G	0.0
412	AAAGCGCCAGAACTACAGAAATGTAGTTGACGAGGAGAAGGAGATTTATCGAATTTTCGGCGGATGCCTCCAAA	6.75e-06	5.520000000000001e-05	0	3	1	A3x	+39A,+39G,+39A	G44A	0.0
413	AAAGAGCCAGAACTACAGAAATGTAGTTGACGACGAGGAGGAGGTTTATCGAATTTTCGGGGGATGCCTCCAAA	1e-06	0.000634141	0	3	2	A3x	+32G,+32A,+32C	C8A,C61G	0.0
414	CATAAAAGCGCCAGAACTACAGAAATGTAGTTGAGAGGAGGAGGTTTATCGAATTTTCGGCGGATGCCTCCAAA	1e-06	0.00032601099999999997	1	0	0	C34x			0.0
415	CATAAAAGCGCCAGAACTACAGAATGTAGTTGACGAGGAGGAGGTTTATCGAATTTTCGGCGGATGCCTCCAAA	0.05360397099999999	0.00380953	1	0	0	A22x			1.0
416	CATAAAAGCGCCAGAACTACAGAAATGTAGTTGACGAGGAGGAGTTTATCGAATTTTCGGCGGATGCCTCCAAA	0.000131552	3.18e-06	1	0	0	G43x			1.0
417	CATAAAAGCGCCAGAACACAGAAATGTAGTTGACGAGGAGGAGGTTTATCGAATTTTCGGCGGATGCCTCCAAA	0.042423692	0.003342645	1	0	0	T17x			1.0
418	CATAAAAGCGCCAAACTACAGAAATGTAGTTGACGAGGAGGAGGTTTATCGAATTTTCGGCGGATGCCTCCAAA	0.00013281	3.78e-06	1	0	0	G13x			1.0
419	CATAAAAGCGCCAGAACTACAGAAATGTAGTTACGAGGAGGAGGTTTATCGAATTTTCGGCGGATGCCTCCAAA	0.000433984	1.83e-05	1	0	0	G32x			1.0
420	CATAAAAGCGCCAGAACTACAGAAATGTAGTTGACGAGGAGGAGGTTTACGAATTTTCGGCGGATGCCTCCAAA	1e-06	0.0034871909999999997	1	0	0	T49x			0.0
421	CATAAAAGGCCAGAACTACAGAAATGTAGTTGACGAGGAGGAGGTTTATCGAATTTTCGGCGGATGCCTCCAAA	1e-06		1	0	0	C8x			0.0
422	CATAAAAGCGCCAGACTACAGAAATGTAGTTGACGAGGAGGAGGTTTATCGAATTTTCGGCGGATGCCTCCAAA	0.0042480040000000005	0.000106864	1	0	0	A14x			1.0
423	CATAAAAGCGCAGAACTACAGAAATGTAGTTGACGAGGAGGAGGTTTATCGAATTTTCGGCGGATGCCTCCAAA	1.8100000000000003e-05	2.05e-06	1	0	0	C10x			1.0
424	CATAAAAGCGCCAGAACTACAGAAATGTAGTTGACGAGGAGGAGGTTTATCAATTTTCGGCGGATGCCTCCAAA	1.82e-06	2.54e-05	1	0	0	G51x			0.0
425	CATAAAAGCGCCAGAACTACAGAAAGTAGTTGACGAGGAGGAGGTTTATCGAATTTTCGGCGGATGCCTCCAAA	0.046827743	0.004428271	1	0	0	T25x			1.0
426	CATAAAAGCGCCAGAACTACGAAATGTAGTTGACGAGGAGGAGGTTTATCGAATTTTCGGCGGATGCCTCCAAA	0.061610434000000006	0.005598916	1	0	0	A20x			1.0
427	CATAAAAGCGCCAGAACTACAGAAATGTATTGACGAGGAGGAGGTTTATCGAATTTTCGGCGGATGCCTCCAAA	0.001983692	0.00013615600000000002	1	0	0	G29x			1.0
428	CATAAAAGCGCCAGAACTACAGAAATGTAGTTGACGAGGAGGAGGTTTATCGAATTTTCGGCGGATCCTCCAAA	5.06e-06	9.23e-06	1	0	0	G66x			1.0
429	CATAAAAGCGCCAGAACTACAGAAATGTAGTTGACGAGGAGGAGGTTTATCGAATTTTCGGCGATGCCTCCAAA	1e-06	7.77e-05	1	0	0	G62x			0.0
430	CATAAAAGCGCCAGAACTACAGAAATGTAGTTGACGAGGAGGGGTTTATCGAATTTTCGGCGGATGCCTCCAAA	1.18e-05	4.66e-06	1	0	0	A42x			1.0
431	CATAAAAGCGCCAGAATACAGAAATGTAGTTGACGAGGAGGAGGTTTATCGAATTTTCGGCGGATGCCTCCAAA	0.003612005	0.000136174	1	0	0	C16x			1.0
432	CATAAAAGCGCCAGAACTACAGAAATGTAGTTGACGAGGAGGAGGTTATCGAATTTTCGGCGGATGCCTCCAAA	0.047859621	0.003461294	1	0	0	T45x			1.0
433	CATAAAAGCGCCAGAACTACAGAAATGTAGTTGACGAGGAGGAGGTTTATCGAATTTTCGGCGGAGCCTCCAAA	1e-06		1	0	0	T65x			0.0
434	CATAAAAGCGCCAGAACTACAGAAATGTAGTGACGAGGAGGAGGTTTATCGAATTTTCGGCGGATGCCTCCAAA	0.007279388	0.000250138	1	0	0	T30x			1.0
435	CATAAAAGCGCCAGAACTACAGAAATGTAGTTGACGAGGAGGAGGTTTATCGAATTTTGGCGGATGCCTCCAAA	3.39e-05	2.4e-06	1	0	0	C58x			1.0
436	CATAAAAGCGCCAGAACTACAGAAATGTAGTTGACGAGGAGGAGGTTTATCGAATTTCGGCGGATGCCTCCAAA	0.007920168	0.000273128	1	0	0	T54x			1.0
437	CATAAAAGCGCCAGAACTACAGAAATGTAGTTGACGAGGAGGAGGTTTATCGAATTTTCGGGGATGCCTCCAAA	1e-06	0.000196768	1	0	0	C61x			0.0
438	CATAAAAGCGCCAGAACTACAGAAATGTAGTTGACGAGGGGAGGTTTATCGAATTTTCGGCGGATGCCTCCAAA	3.96e-05	3.83e-06	1	0	0	A39x			1.0
439	CATAAAAGCGCCAGAACTACAGAAATGTAGTTGACGAGGAGGAGGTTTATCGAATTTTCGGCGGATGCTCCAAA	0.000344964	0.000165012	1	0	0	C67x			1.0
440	CATAAAAGCCCAGAACTACAGAAATGTAGTTGACGAGGAGGAGGTTTATCGAATTTTCGGCGGATGCCTCCAAA	1e-06		1	0	0	G9x			0.0
441	CATAAAAGCGCCGAACTACAGAAATGTAGTTGACGAGGAGGAGGTTTATCGAATTTTCGGCGGATGCCTCCAAA	0.00013563	3.36e-06	1	0	0	A12x			1.0
442	CATAAAAGCGCCAGAACTAAGAAATGTAGTTGACGAGGAGGAGGTTTATCGAATTTTCGGCGGATGCCTCCAAA	0.033192231	0.002768745	1	0	0	C19x			1.0
443	CATAAAACGCCAGAACTACAGAAATGTAGTTGACGAGGAGGAGGTTTATCGAATTTTCGGCGGATGCCTCCAAA	3.68e-05	1.87e-06	1	0	0	G7x			1.0
444	CATAAAAGCGCCAGAACTACAGAAATTAGTTGACGAGGAGGAGGTTTATCGAATTTTCGGCGGATGCCTCCAAA	0.031625707999999995	0.00256661	1	0	0	G26x			1.0
445	CATAAAAGCGCCAGAACTACAGAAATGTAGTTGACGAGGAGGAGGTTTATCGAATTTTCGCGGATGCCTCCAAA	1e-06	6.54e-05	1	0	0	G59x			0.0
446	CATAAAAGCGCCAGAACTCAGAAATGTAGTTGACGAGGAGGAGGTTTATCGAATTTTCGGCGGATGCCTCCAAA	0.055148105999999995	0.006567648000000001	1	0	0	A18x			1.0
447	CATAAAAGCGCCAGAACTACAGAAATGTAGTTGACGAGGAGGAGGTTTTCGAATTTTCGGCGGATGCCTCCAAA	0.000625999	4.34e-05	1	0	0	A48x			1.0
448	CATAAAAGCGCCAGAACTACAAAATGTAGTTGACGAGGAGGAGGTTTATCGAATTTTCGGCGGATGCCTCCAAA	0.05610621	0.006217321	1	0	0	G21x			1.0
449	CATAAAAGCGCCAGAACTACAGAAATGTAGTTGACGAGAGGAGGTTTATCGAATTTTCGGCGGATGCCTCCAAA	1e-06	4.270000000000001e-05	1	0	0	G37x			0.0
450	CATAAAAGCGCCAGAACTACAGAAATGTAGTTGACAGGAGGAGGTTTATCGAATTTTCGGCGGATGCCTCCAAA	1e-06	4.47e-05	1	0	0	G35x			0.0
451	CATAAAAGCGCCAGAACTACAGAAATGTAGTTGACGAGGAGAGGTTTATCGAATTTTCGGCGGATGCCTCCAAA	0.000117295	3.9e-06	1	0	0	G40x			1.0
452	CATAAAAGCGCCAGAACTACAGAAATGTAGTTGACGAGGAGGAGGTTTATCGAATTTTCGGCGGATGCCCCAAA	0.00112871	0.00011522399999999999	1	0	0	T69x			1.0
453	CATAAAAGCGCCAGAACTACAGAAATGTAGTTGACGAGGAGGAGGTTTATCGATTTTCGGCGGATGCCTCCAAA	0.009662515	0.000500559	1	0	0	A52x			1.0
454	CATAAAAGCGCCAGAACTACAGAAATGTAGTTGACGAGGAGGAGGTTTATCGAATTTTCGGCGGTGCCTCCAAA	1e-06	9.15e-06	1	0	0	A64x			0.0
455	CATAAAAGCGCCAGAACTACAGAAATGTAGTTGACGAGGAGGAGGTTTATGAATTTTCGGCGGATGCCTCCAAA	1.97e-06	4.59e-05	1	0	0	C50x			0.0
456	CATAAAAGCGCCAGAACTACAGAAATGTAGTTGCGAGGAGGAGGTTTATCGAATTTTCGGCGGATGCCTCCAAA	1.81e-06	1.63e-05	1	0	0	A33x			0.0
457	CATAAAAGCGCCAGAACTACAGAAATGTGTTGACGAGGAGGAGGTTTATCGAATTTTCGGCGGATGCCTCCAAA	0.031196456		1	0	0	A28x			1.0
458	CATAAAAGCGCCAGAACTACAGAAATGAGTTGACGAGGAGGAGGTTTATCGAATTTTCGGCGGATGCCTCCAAA	0.05360216	0.006602705	1	0	0	T27x			1.0
459	CATAAAAGCGCCAGAACTACAGAAATGTAGTTGACGGGAGGAGGTTTATCGAATTTTCGGCGGATGCCTCCAAA	1e-06		1	0	0	A36x			0.0
460	ATCCATAAAAGCGCCAGAACTACAGAAATGTAGTTGACGAGGAGGAGGTTTATCGAATTTTCGGCGGATGCCTC	0.009100136	0.001322471	1	0	0	C71x			1.0
461	CATAAAGCGCCAGAACTACAGAAATGTAGTTGACGAGGAGGAGGTTTATCGAATTTTCGGCGGATGCCTCCAAA	0.066525721	0.003148315	1	0	0	A3x			1.0
462	CATAAAAGCGCAGAACTACAGAAATGTAGTTGTCGAGGAGGAGGTTTATCGAATTTTCGGCGGATGCCTCCAAA	1e-06	0.000114512	1	0	1	C10x		A33T	0.0
463	CATAAAAGCGACAGAACTACAGAAATGTAGTTGACGAGGAGGAGGTTTATCGAATTTTCGGCGGATGCCCCAAA	1.7100000000000002e-05	1.89e-05	1	0	1	T69x		C10A	0.0
464	CATAAAAGCGCCAGAACTACAGAAATGTAGTTGACGAGGAGGAGGTTATCGAATGTTCGGCGGATGCCTCCAAA	0.006852591	0.0019491760000000002	1	0	1	T45x		T55G	0.21225914699999998
465	CATAAAAGCGCCAGAACTACGAAATGTAGTTGACGAGGAGGAGGTTTATCGAATTTTCGGCGGATGCCTACAAA	0.000439755	8.9e-05	1	0	1	A20x		C70A	0.119192257
466	CATAAAAGCGCCAGAACTACAGAAATGTAGTTGACGAAGAGGAGGTTTATCGAATTTCGGCGGATGCCTCCAAA	0.000314621	7.94e-05	1	0	1	T54x		G37A	0.616459888
467	CATAAAAGCGCCAGAACTACAGAAATGTAGTTGACAGTAGGAGGTTTATCGAATTTTCGGCGGATGCCTCCAAA	3.92e-06	7.859999999999999e-05	1	0	1	G35x		G38T	0.0
468	CATAAAAGCGCCAGAACTACAGAAATGTAGTTGACGAGGAGGAGTTTATCGAATTTTAGGCGGATGCCTCCAAA	1e-06		1	0	1	G43x		C58A	0.0
469	CATAAAAGCGCCAGAACTACAGAAATGTAGTTGACGAGGAGGAGGTTTATCGAATTTTCGGCGGATGCCCGAAA	1.7899999999999998e-05	1.23e-05	1	0	1	T69x		C71G	0.32767650600000003
470	CATAAAAGCGCCAGAACTACAGAAATGTAGTTGATGAGGAGGAGGTTTATCGAATTTTCGGCGGATGCTCCAAA	1e-06	0.001405719	1	0	1	C67x		C34T	0.0
471	CATAAAAGCGCCAGAACTACAGAATGTAGTTGACGAGGAGGAGGTTTATCGAATTTTCGGCGGATGCTTCCAAA	0.0034064909999999998	0.000455477	1	0	1	A22x		C68T	0.790199733
472	CATAAAAGCGCCAGAACTACAGAAATGTAGTTGACGAGGAGGAGGTTTATCGAATTTTCGACGATGCCTCCAAA	1e-06	0.000672026	1	0	1	G62x		G60A	0.0
473	CATAAAAGCGCCAGAACTCAGAAATGTAGTTGACGAGGAGGAGGTTTATCGAATTTTCGGCGGATGCTTCCAAA	0.004842915	0.000802086	1	0	1	A18x		C68T	1.091950351
474	CATAAAAGCGCAGAACTACAGAAATGTAGTTGACGAGGAGGAGGTCTATCGAATTTTCGGCGGATGCCTCCAAA	4.07e-06	9.58e-05	1	0	1	C10x		T46C	0.0
475	CATAAAAGCGCCAGAACTAAGAAATGTAGTTGACGAGGAGGAGGTTTATCGAATTTTCGGCGGATGCCACCAAA	5.96e-05	1.21e-05	1	0	1	C19x		T69A	0.394636617
476	CATAAAAGCGCCAGAACTACAGAAATGTAGTTGACGAGGAGGAGGTTTATCGAATTTCGGCGGATGCATCCAAA	1.7100000000000002e-05	2.1e-05	1	0	1	T54x		C68A	0.311242593
477	CATAAAAGCGCCAGAACTACAGAAATGTAGTTGACGAGGCGGAGTTTATCGAATTTTCGGCGGATGCCTCCAAA	4.09e-05	1.34e-05	1	0	1	G43x		A39C	2.687716257
478	CATAAAAGCGCCAGAACTACAGAAATGTAGTTGACGAGGAGGAGGTTTGTCGAATTTTCGGCGGATGCCCCAAA	2e-05	1.56e-05	1	0	1	T69x		A48G	0.0
479	CATAAAAGCGCCAGAATACAGAAATGTAGTTGACGAGGAGGAGGTTTATCGAATTTTCGGCTGATGCCTCCAAA	1e-06		1	0	1	C16x		G62T	0.0
480	CATAAAAGCGCCAGTACTACAGAAATGTAGTTGACGAGGAGGAGGTTATCGAATTTTCGGCGGATGCCTCCAAA	0.005658580999999999	0.0009391380000000001	1	0	1	T45x		A14T	0.53688704
481	CATAAAAGCGCCAGAACTACAGAAATGTAGTTGACGAGGAGCAGGTTTATCGAATTTTCGGCGATGCCTCCAAA	1e-06		1	0	1	G62x		G41C	0.0
482	CATAAAAGCGCCAGAACTACGAAATGTAGTTGACGAGGAGGAGGTTTATCGAATTTTCGGCGGATGGCTCCAAA	0.001254661	0.000164726	1	0	1	A20x		C67G	0.910136755
483	CATAAAAGCGCCAGAACTACAGAAATGTAGTTGACGAGGAGGAGGTTTATCGAATTTTCAGCGATGCCTCCAAA	1.49e-06	0.000175577	1	0	1	G62x		G59A	0.0
484	CATAAAAGCGCCAGAAGTACAGAAATGTAGTTGACGAGGAGGAGGTTATCGAATTTTCGGCGGATGCCTCCAAA	0.004201515	0.000607437	1	0	1	T45x		C16G	0.671782421
485	CATAAAAGCGCCAGAACTACAGAAATTAGTTGACGAGGAGGAGGTTTATCGAATTTTCAGCGGATGCCTCCAAA	4.02e-05	2.36e-05	1	0	1	G26x		G59A	1.108904665
486	CATAAAAGCGCCAGAACTACAGAATGTAGTTGACGAGGAGGAGGTTTATCGAATTTTAGGCGGATGCCTCCAAA	0.0006682169999999999	7.269999999999999e-05	1	0	1	A22x		C58A	1.217097699
487	CATAAAAGCGCCAGAACTAAGAAATGTAGTTGAGGAGGAGGAGGTTTATCGAATTTTCGGCGGATGCCTCCAAA	3.49e-06	0.00010395700000000001	1	0	1	C19x		C34G	0.0
488	CATAAAAGCCCCAGAACTACAGAATGTAGTTGACGAGGAGGAGGTTTATCGAATTTTCGGCGGATGCCTCCAAA	1e-06		1	0	1	A22x		G9C	0.0
489	CATAAAAGCGCCAGAACTACAGAAATGTAGTTGACGAGGAGCAGTTTATCGAATTTTCGGCGGATGCCTCCAAA	1.82e-06	9.8e-05	1	0	1	G43x		G41C	0.0
490	CATAAAAGCGCCAGAACTACAGAAATGTATTTGACGAGGAGGAGGTTTATCGAATTTTCGGCGGATGCCCCAAA	5.5299999999999996e-05	1.7199999999999998e-05	1	0	1	T69x		G29T	0.42123068700000005
491	CATAAAAGCGCAGAACTACAGAAATGTAGTTGACGAGGAGGAGGTTTATTGAATTTTCGGCGGATGCCTCCAAA	3.07e-06	4.5799999999999995e-05	1	0	1	C10x		C50T	0.0
492	CATAAAAGCGCCAGAACTACAGAAATGAGTTGACGAGGAGGAGGTTTAGCGAATTTTCGGCGGATGCCTCCAAA	0.000695942	0.00011527	1	0	1	T27x		T49G	0.7462223240000001
493	CATAAAAGCGCCAGAACTACAGAAATGTAGTTGACGAGGAGGAGGTTTATCGAATTTTCGCGGATGCCTCGAAA	3.74e-06	5.4600000000000006e-05	1	0	1	G59x		C71G	0.0
494	CATAAAAGCGCCAGAACTACAGAAATGTAGTTGACGAAGAGGAGGTTATCGAATTTTCGGCGGATGCCTCCAAA	0.00169768	0.00018853400000000002	1	0	1	T45x		G37A	0.550476174
495	CATAAAAGCGCCAGAACTACAGAAATGTAGTTGACGAGGAGGAGGTTGTCGAATTTTCGGCGGATGCCTCCAAA	0.0010935930000000001	0.00017751	1	0	1	T45x		A48G	14.41378638
496	CATAAAACACCAGAACTACAGAAATGTAGTTGACGAGGAGGAGGTTTATCGAATTTTCGGCGGATGCCTCCAAA	3.87e-06	9.08e-05	1	0	1	G7x		G9A	0.0
497	CATAAAACCGCCAGAACTACAGAAATGTAGTTGACGAGAGGAGGTTTATCGAATTTTCGGCGGATGCCTCCAAA	1e-06		1	0	1	G37x		G7C	0.0
498	CATAAAAGCGCCAGAACTACAGAAATGTAGTGACGAGGAGGAGGTTTATCGAATTTTCGGCGGATGCGTCCAAA	2.1600000000000003e-05	2.01e-05	1	0	1	T30x		C68G	0.400909877
499	CATAAAAGCGCCAGAACTAAGAAATGTAGTTGACGAGGAGAAGGTTTATCGAATTTTCGGCGGATGCCTCCAAA	0.000149253	2.6700000000000002e-05	1	0	1	C19x		G41A	0.029259367
500	CATAAAAGCGCCAGAACTACAGAAATGTAGTTGTCGAGGAGGAGGTTTATCGAATTTTCGGCGGATGCCCCAAA	1.0199999999999999e-05	2.8899999999999998e-05	1	0	1	T69x		A33T	0.0
501	CATAAAAGCGCCAGAACTACAGAAATGTAGTTGACGAGGAGGAGGTTTATCGAATTCTCGGCGGATGCCCCAAA	1e-06		1	0	1	T69x		T56C	0.0
502	CATAAAAGCGCCAGAACTACAGAAATGTAGTTGACGAGGAGGAGTTTATCGATTTTTCGGCGGATGCCTCCAAA	8.01e-05	2.3199999999999998e-05	1	0	1	G43x		A53T	0.9376774459999999
503	CATAAAAGCGCCAGAACTACAGAAATGTAGTTGACGGGAGGAGGTTTATCGAATTTTCGGCGGATGCCTGCAAA	5.67e-06	5.56e-05	1	0	1	A36x		C70G	0.0
504	CATAAAAGCGCCAGAACTACAGAAAGTAGTTGACGAGGAGGAGGTGTATCGAATTTTCGGCGGATGCCTCCAAA	0.006695835	0.001299894	1	0	1	T25x		T46G	0.7462227220000001
505	CATAAAAGCGCCAGAACTACAGAAAGTAGTTGACGAGGAGGCGGTTTATCGAATTTTCGGCGGATGCCTCCAAA	1.99e-05	2.35e-05	1	0	1	T25x		A42C	2.235518129
506	CATAAAAGCGCCAGAACTAAGAAATGTAGTTGACGAGGAGGAGGTTTATCGAACTTTCGGCGGATGCCTCCAAA	0.011488438	0.002521475	1	0	1	C19x		T54C	0.438814176
507	CATAAAAGCGCCAGAACTAAGAAATGTAGTTGACGAGGAGGAGGTTTCTCGAATTTTCGGCGGATGCCTCCAAA	0.000168618	2.99e-05	1	0	1	C19x		A48C	0.910943858
508	CATAAAAGCGCCAGAACTACAGAAATGTAGATGACGAGGAGAGGTTTATCGAATTTTCGGCGGATGCCTCCAAA	3.81e-06	6.25e-05	1	0	1	G40x		T30A	0.0
509	CATAAAAGCGCCAGAATTACAGAAATGTAGTTGACGAGGAGGAGTTTATCGAATTTTCGGCGGATGCCTCCAAA	9.379999999999999e-05	1.7100000000000002e-05	1	0	1	G43x		C16T	1.0066126
510	CATAAAAGCGCCAGAACTACAGAAATGTAGTTAACGAGGAGGAGTTTATCGAATTTTCGGCGGATGCCTCCAAA	4.61e-06	8.4e-05	1	0	1	G43x		G32A	0.0
511	CATAAAAGCGCCAGAACTACAGAAATGTAATTGACGAGAGGAGGTTTATCGAATTTTCGGCGGATGCCTCCAAA	3.88e-06	7.43e-05	1	0	1	G37x		G29A	0.0
512	CATAAAACGCCAGAACTACAGAAATGTAGTTGACGAGGAGGAGGTTTATCCAATTTTCGGCGGATGCCTCCAAA	1e-06		1	0	1	G7x		G51C	0.0
513	CATAAAAGCGCCAGAACTACAGAATGTAGTTGACGCGGAGGAGGTTTATCGAATTTTCGGCGGATGCCTCCAAA	4.18e-06	6.409999999999999e-05	1	0	1	A22x		A36C	0.0
514	CATAAAAGCGCCAGAACTACAGAAATGTAGTTGACGGGAGGAGGTTTATCGAATTTTCGGAGGATGCCTCCAAA	1.63e-06	9.640000000000001e-05	1	0	1	A36x		C61A	0.0
515	CATAAAAGCGCCAGAGCTACAGAAATGTAGTTGACGAGGAGGAGGTTTATCGAATTTTCGGCGATGCCTCCAAA	1.31e-06	0.000249863	1	0	1	G62x		A15G	0.0
516	CATAAAAGCCCAGAACTACAGAAATGTAGTTAACGAGGAGGAGGTTTATCGAATTTTCGGCGGATGCCTCCAAA	1e-06		1	0	1	G9x		G32A	0.0
517	CATAAAAGCGCCAGAACTACAGAAATGTAGTTGACGAGGAGGAGGTTATCGAATTTTCGGCGGATGCATCCAAA	6.13e-05	1.4599999999999999e-05	1	0	1	T45x		C68A	0.184195902
518	CATAAAAGCGCAGAACTACAGAAATGTAGTTGACGAGGAGGAGGTTTATCGAGTTTTCGGCGGATGCCTCCAAA	2.17e-05	1.87e-05	1	0	1	C10x		A53G	1.2141419359999999
519	CATAAAAGCGCCAGAACACAGAAATGTAGTCGACGAGGAGGAGGTTTATCGAATTTTCGGCGGATGCCTCCAAA	0.002829475	0.000623421	1	0	1	T17x		T31C	0.539169408
520	CATAAAAGCGCCAGAACTACAGAAATGTAGTCGACGAGGAGGAGGTTTATCGAATTTTCGGCGGATCCTCCAAA	2.02e-06	8e-05	1	0	1	G66x		T31C	0.0
521	CATAAAAGCGCAGAACTACAGAAATGTAGTTGACGAGGAGGAGGTTTATCGAATTTTCGGCGGTTGCCTCCAAA	1e-06		1	0	1	C10x		A64T	0.0
522	CATAAAGGCGCCAGAACTACAGAAATGTAGTTGACGAGGAGAGGTTTATCGAATTTTCGGCGGATGCCTCCAAA	1e-06		1	0	1	G40x		A6G	0.0
523	CATAAAAGCGCCAGAACTACAGAAATGTACTTGACGAGGAGGAGGTTATCGAATTTTCGGCGGATGCCTCCAAA	0.0016188270000000002	0.00029358	1	0	1	T45x		G29C	0.581338305
524	CATAAAAGCGCCAGAATACAGAAATGTAGTTGACGAGGAGGAGGTTTATCGACTTTTCGGCGGATGCCTCCAAA	0.000266744	4.93e-05	1	0	1	C16x		A53C	0.381963053
525	CATAAAAGCGCAGAACTACAGAAATGTAGTTGACGAGGAGGAGGTATATCGAATTTTCGGCGGATGCCTCCAAA	1e-06		1	0	1	C10x		T46A	0.0
526	CATAAAAGCGCCAGAGTACAGAAATGTAGTTGACGAGGAGGAGGTTTATCGAATTTTCGGCGGATGCCTCCAAA	0.00303707	0.000485715	1	0	1	A14x		C16G	5.470940119
527	CATAAAAGCGCCAGAACTACAGAAATGTAGTTGACGAGGAGGCGTTTATCGAATTTTCGGCGGATGCCTCCAAA	1e-06		1	0	1	A42x		G43C	0.0
528	CATAAAAGCGCCAGAACTACAGAAATGTAGTTGACGAGGAGGAGGTTTATCGAATTTTTGCGGATGCCTCCAAA	1e-06		1	0	1	C58x		G59T	0.0
529	CATAAAACGCCAGAGCTACAGAAATGTAGTTGACGAGGAGGAGGTTTATCGAATTTTCGGCGGATGCCTCCAAA	4.8899999999999996e-05	1.51e-05	1	0	1	G7x		A15G	1.554599897
530	CATAAAAGCGCCAGAACTACAGAAATGTAGTTAACGAGGAGGAGGTTTATCGAATTTCGGCGGATGCCTCCAAA	0.000227803	3.4e-05	1	0	1	T54x		G32A	0.50194406
531	CATAAAAGCGCAGAACTACAGAAATGTAGTTGACGAGGAGGAGGTTTATCGAATTTTCAGCGGATGCCTCCAAA	4.94e-05	1.04e-05	1	0	1	C10x		G59A	0.0
532	CATAAAAGCGCCAGAACTACAGAAATGTAGTTTACGAGGAGGAGTTTATCGAATTTTCGGCGGATGCCTCCAAA	1e-06		1	0	1	G43x		G32T	0.0
533	CATAAAAGCGCCAGAACTACAGAAATGTAGTTGACGAGAGGAGGGTTATCGAATTTTCGGCGGATGCCTCCAAA	2.46e-06	9.31e-05	1	0	1	G37x		T45G	0.0
534	CATAAAAGCGCCAGAACTACAGAAATGTAGTTGAGAGGAGGAGGTTTATCGAATTTTCGGCGGATGACTCCAAA	4.75e-06	7.57e-05	1	0	1	C34x		C67A	0.0
535	CATAAAAACGCCAGAATACAGAAATGTAGTTGACGAGGAGGAGGTTTATCGAATTTTCGGCGGATGCCTCCAAA	1.24e-06	0.000279301	1	0	1	C16x		G7A	0.0
536	CATAAAATCGCCAGAACTAAGAAATGTAGTTGACGAGGAGGAGGTTTATCGAATTTTCGGCGGATGCCTCCAAA	4.04e-06	8.070000000000001e-05	1	0	1	C19x		G7T	0.0
537	CATAAAAGCGCCAGATCTACAGAAATGTAGTTGACGAGGAGGAGGTTTATCGAATTTCGGCGGATGCCTCCAAA	0.0026532220000000002	0.000669245	1	0	1	T54x		A15T	2.572645062
538	CATAAAAGCGCCAGAACTACAGAAATGTAGTTGACGAGGAGGAGGTTTTCAAATTTTCGGCGGATGCCTCCAAA	3.91e-06	9.14e-05	1	0	1	A48x		G51A	0.0
539	CATAAAAGCGCCAGAATACAGAAATGTAGTTGACGAGGAGGAGGTTTACCGAATTTTCGGCGGATGCCTCCAAA	1e-06		1	0	1	C16x		T49C	0.0
540	CATAAAAGCGCAGAACTACAGAAATGTAGTTGACGAGGAGGAGGTTTACCGAATTTTCGGCGGATGCCTCCAAA	1.71e-06	7.46e-05	1	0	1	C10x		T49C	0.0
541	CATAAAAGCGCCAGAACTACAGAAATGTAGTTGACGGGGAGGAGGTTTATCGAATTTTCGGCGATGCCTCCAAA	1e-06		1	0	1	G62x		A36G	0.0
542	CATAAAAGCGCCAGAACTACAGAAATGTAGTTGACGAGGAGGAGGTTTATCGAAATTCGGCGGATGCCTCCAAA	0.007970608	0.001581741	1	0	1	T54x		T55A	1.1707362909999999
543	CATAAAAGTGCCAGAACTACAGAAATGTAGTTGACGAGGAGGAGGTTATCGAATTTTCGGCGGATGCCTCCAAA	2.83e-06	9.91e-05	1	0	1	T45x		C8T	0.0
544	CATAAAAGCGCCAGAACTACGAAATGTAGTTGACGAGGAGGAGGTTTATCGAATTTTCGGCGGTTGCCTCCAAA	0.000150508	2.59e-05	1	0	1	A20x		A64T	1.123872368
545	CATAAAAGCCCAGAACTACAGAAATGTAGTTGACGAGGAGGAGGTTTATCGAATTTTCGGCGGGTGCCTCCAAA	1e-06		1	0	1	G9x		A64G	0.0
546	CATAAAAGCGCAGAACTACAGAAATGTAGTCGACGAGGAGGAGGTTTATCGAATTTTCGGCGGATGCCTCCAAA	1.06e-06	9.520000000000001e-05	1	0	1	C10x		T31C	0.0
547	CATAAAAGCGCCAGAACACAGAAATGTAGTTGACGAGGAGGAGGTTTATCGTATTTTCGGCGGATGCCTCCAAA	0.000257296	7.979999999999999e-05	1	0	1	T17x		A52T	1.107568184
548	CATAAAAGCGCCAGAACTACAGAAATGTAGTTGACGGGAGGAGGTTTATCGAATTTTCGGCGGATGCCTTCAAA	1.93e-06	8.32e-05	1	0	1	A36x		C70T	0.0
549	CATAAAAGCGCCAGGACTACAGAAATGTAGTTGACGAGGAGGAGGTTTATCGAATTTTCGGCGGATGCTCCAAA	0.000329158	8.82e-05	1	0	1	C67x		A14G	0.679870845
550	CATAAAAGCGCCAGAAGTACAGAATGTAGTTGACGAGGAGGAGGTTTATCGAATTTTCGGCGGATGCCTCCAAA	0.002524788	0.000444568	1	0	1	A22x		C16G	0.36042922899999996
551	CATAAAAGCGCCAGAACTACAGAAATGTAGTTGACGAGGAGGAGGTTTATCGAATTTTAGCGGATGCCTCCAAA	1.62e-06	9.25e-05	1	0	1	C58x		G59A	0.0
552	CATAAAAGCGCCAGAACTACGAAATGTAGTTGACCAGGAGGAGGTTTATCGAATTTTCGGCGGATGCCTCCAAA	1e-06		1	0	1	A20x		G35C	0.0
553	CATAAAAGCGCCAGAACTACAGAATGTAGTTGACGAGGAGGAGGTTTATCGATTTTTCGGCGGATGCCTCCAAA	0.025127971000000002	0.012676576	1	0	1	A22x		A53T	0.721773049
554	CATAAAAGCGCCAGACTACAGAAATGTAGTTGACGAGGAGGAGGTTTATTGAATTTTCGGCGGATGCCTCCAAA	1.1599999999999999e-05	2.6300000000000002e-05	1	0	1	A14x		C50T	1.780546301
555	CATAAAAGCGCCAGAACTACAGAAATGTATTGACGAGGAGGAGGTTTAGCGAATTTTCGGCGGATGCCTCCAAA	2.94e-05	2.71e-05	1	0	1	G29x		T49G	0.851936705
556	CATAAAAGCGCCAGAACTAAGAAATGTAGTTGACGAGGTGGAGGTTTATCGAATTTTCGGCGGATGCCTCCAAA	0.011460015	0.002323398	1	0	1	C19x		A39T	0.646126404
557	CATAAAAGCGCCAGAACTACAGAAATTAGTTGACGAGGAGGAGGTGTATCGAATTTTCGGCGGATGCCTCCAAA	0.0054331940000000006	0.0008792889999999999	1	0	1	G26x		T46G	0.896565301
558	CATAAAAGCGCCAGAACTACAGAAATGTAGTTGACGAGGAGGAGGTTTATTGAATTTTCGGCGGATGCTCCAAA	2.91e-06	4.94e-05	1	0	1	C67x		C50T	0.0
559	CATAAAAGCGCCAGAACTACAGAAAGTAGTTGACGATGAGGAGGTTTATCGAATTTTCGGCGGATGCCTCCAAA	6.83e-06	2.71e-05	1	0	1	T25x		G37T	0.0
560	CATAAAAGCGTCAGAACTACAGAAATGTAGTTGACGAGGAGGAGGTTTATCGAATTTTCGGCGGATGCCCCAAA	2.99e-06	3.8900000000000004e-05	1	0	1	T69x		C10T	0.0
561	CATAAAAGCGCCGAACTACAGAAATGTAGTTGACGAGGAGGAGGATTATCGAATTTTCGGCGGATGCCTCCAAA	0.000304732	5.11e-05	1	0	1	A12x		T45A	1.923905674
562	CATAAAAGCGCTAGAACTACAGAAATGTAGTTGACGAGGAGGAGGTTTATGAATTTTCGGCGGATGCCTCCAAA	1.01e-06	0.000360197	1	0	1	C50x		C11T	0.0
563	CATAAAAGCGCCAGAACTACAGAAATGTAGTGACGAGGAGGAGGTTTATCGAATTTTCGGCGGATGCCTCGAAA	0.000287011	6.21e-05	1	0	1	T30x		C71G	0.813308933
564	CATAAAAGCGCCAGAACTACAGAAATGTAGTTGACGAGGAGGAGGTTTATCGAATTTTCCGGGATGCCTCCAAA	4.93e-06	4.91e-05	1	0	1	C61x		G59C	0.0
565	CATAAAAGTGCAGAACTACAGAAATGTAGTTGACGAGGAGGAGGTTTATCGAATTTTCGGCGGATGCCTCCAAA	1e-06	0.0006667180000000001	1	0	1	C10x		C8T	0.0
566	CATAAAAGCGCAGAACTACAGAAATGTAGTTGACGAGGAGGAGGTGTATCGAATTTTCGGCGGATGCCTCCAAA	1.08e-06	0.000176397	1	0	1	C10x		T46G	0.0
567	CATAAAAGCGCCCGAACTACAGAAATGTAGTTGACGAGGAGGAGGTTTATCGAATTTTCGGCGGATGCTCCAAA	3.63e-05	1.25e-05	1	0	1	C67x		A12C	0.17328972
568	CATAAAACGCCAGAACTACAGAAATGTAGTTGACCAGGAGGAGGTTTATCGAATTTTCGGCGGATGCCTCCAAA	1.35e-06	0.000240735	1	0	1	G7x		G35C	0.0
569	CATAAAAGCGCCAGAACTACAGAATGTAGTTGACGAGGAGGCGGTTTATCGAATTTTCGGCGGATGCCTCCAAA	8.85e-06	2.36e-05	1	0	1	A22x		A42C	0.86697823
570	CATAAAAGCGCCAGACTACAGAAATGTAGTTCACGAGGAGGAGGTTTATCGAATTTTCGGCGGATGCCTCCAAA	0.000581636	0.000113987	1	0	1	A14x		G32C	86.04700307
571	CATAAAAGCGCCCGAACTACAGAAATGTAGTTGACGAGGAGGAGGTTTTCGAATTTTCGGCGGATGCCTCCAAA	0.000272092	5.2600000000000005e-05	1	0	1	A48x		A12C	0.716218618
572	CATAAAAGCGCCAAAACTACAGAAATGTAGTTGACGAGGAGGAGGTTTATCGAATTTTCGGCGGATGCTCCAAA	2.07e-06	0.000114063	1	0	1	C67x		G13A	0.0
573	CATAAAAGCGCCAGAACTACAGAAATGTAGTTGACGAGGAGGAGGTTTATCGAAGTTTCGCGGATGCCTCCAAA	2.29e-06	5.8299999999999994e-05	1	0	1	G59x		T54G	0.0
574	CATAAAAGCGCCAGAACTACAGAAATGTAGTTGACGAGGAGGAGGTTTATCGAATTTCGTCGGATGCCTCCAAA	2.33e-06	7.64e-05	1	0	1	T54x		G60T	0.0
575	CATAAAAGCGCCAGAAATACGAAATGTAGTTGACGAGGAGGAGGTTTATCGAATTTTCGGCGGATGCCTCCAAA	0.000908808	0.000283358	1	0	1	A20x		C16A	0.35545937299999997
576	CATAAAAGCGCCAGAACTACAGAAATGTAGTTGACGAGGAGGAGGTTTATCGCATTTTCGGCGGATGCCCCAAA	1.1900000000000001e-05	2.15e-05	1	0	1	T69x		A52C	0.0
577	CATAAAAGCGCCAGAACTAAGAAATGTAGTTGACGAGGAGGAGGTTTATCGAATTTTCGGCGAATGCCTCCAAA	1.1e-06	0.00013737	1	0	1	C19x		G63A	0.0
578	CATAAAAGCGCCATACTACAGAAATGTAGTTGACGAGGAGGAGGTTTATCGAATTTTCGGCGGATGCCTCCAAA	0.000146475	1.9399999999999997e-05	1	0	1	G13x		A14T	5.0081519519999995
579	CATAAAAGCGCCAGAATACAGAAATGTAGTTGACGAGGAGGAGGTTTATCGAATTTTCGGCGGATGCCTTCAAA	0.0008891989999999999	0.000249682	1	0	1	C16x		C70T	0.286490539
580	CATAAAAGCGCCAGAACTACAGAAATGTAGTTGACGAGGGGAGGTTTATCTAATTTTCGGCGGATGCCTCCAAA	1e-06		1	0	1	A39x		G51T	0.0
581	CATAAAAGCGCCAGACTACAGAAATGTAGTTGACGAGGAGGAGGTTTATCGAATTTTCGGCGGATGCCTGCAAA	5.539999999999999e-05	1.07e-05	1	0	1	A14x		C70G	0.21305748100000002
582	CATAAAAGCGCAGAACTACAGAAATGTAGTTGACGAGGAGGAGGTTTATCGAATTTTCCGCGGATGCCTCCAAA	1e-06		1	0	1	C10x		G59C	0.0
583	CATAAATGCGCCAGAACTACAGAAATTAGTTGACGAGGAGGAGGTTTATCGAATTTTCGGCGGATGCCTCCAAA	0.00037341	7.23e-05	1	0	1	G26x		A6T	2.21358914
584	CATAAATGCGCCAGAACTACAAAATGTAGTTGACGAGGAGGAGGTTTATCGAATTTTCGGCGGATGCCTCCAAA	0.000234209	4.8e-05	1	0	1	G21x		A6T	0.78260677
585	CATAAAAGCGCCAGAACTACAGAAATGTAGTTGACGAGGAGGAGGTTATCGAATTTTCGGCGTATGCCTCCAAA	1e-06		1	0	1	T45x		G63T	0.0
586	CATAAAAGCGCCAGAACTACAGAAATGTAGTTGACGAGGAGGAGGTTTATCGAATTTTCGGCGGAGGCTCCAAA	7.159999999999999e-05	1.1e-05	1	0	1	T65x		C67G	0.0
587	CATAAAAGCGCCAGAACTACAGAAATGTAGTTGACGAGGAGGGGGTTTATCGAATTTTCGGCGGAGCCTCCAAA	1e-06	0.00025829	1	0	1	T65x		A42G	0.0
588	CATAAAAGCGCCAGATCTACAGAAATGTAGTTGACGAGGAGGAGGTTTATCAATTTTCGGCGGATGCCTCCAAA	1e-06		1	0	1	G51x		A15T	0.0
589	CATAAAAGCGCCAGAACTCAGAAATGTAGTTGACGAGGAGGAGGTTTATCGAAGTTTCGGCGGATGCCTCCAAA	0.03183178	0.009185826	1	0	1	A18x		T54G	0.730768643
590	CATAAAAGCGCCAGAACTACAGAAATGTAGTTGACGAGGAGGAGGTTTATCGGATTTTCGGCGGATGCTCCAAA	1.29e-05	1.6100000000000002e-05	1	0	1	C67x		A52G	1.0998889859999998
591	CATAAAAGCGCAGTACTACAGAAATGTAGTTGACGAGGAGGAGGTTTATCGAATTTTCGGCGGATGCCTCCAAA	9.43e-06	3.04e-05	1	0	1	C10x		A14T	0.0
592	CATAAAAGCGCCAGAACTACAGAAATGTAGTTGACGAGGAGGAGGTTTATCGAATTTTCGCAGATGCCTCCAAA	1e-06	0.000374953	1	0	1	G59x		G62A	0.0
593	CATAAAAGCGCCAGAACTACAGAAATGTAGTTGACGAGGAGGAGGTTTATCGAATTTGGGCGGATGCCTCCAAA	6.31e-05	1.3000000000000001e-05	1	0	1	T54x		C58G	3.4669864980000002
594	CATAAAAGCGCCAGAACTACAGAAATGTAGTTGACGAGGAGGAGGTTTATCGAATTTCGGCGGATACCTCCAAA	0.002389325	0.000353238	1	0	1	T54x		G66A	0.618513004
595	CATAAAACGCCAGAACTACAGAAATGTAGTTGACGAGGAGGAGGTTTATCGAATTTTCGGCGGATGCCTACAAA	7.34e-06	4.85e-05	1	0	1	G7x		C70A	0.0
596	CATAAAAGGCCAGAACTACAGAAATGTAGTTTACGAGGAGGAGGTTTATCGAATTTTCGGCGGATGCCTCCAAA	1e-06		1	0	1	C8x		G32T	0.0
597	CATAAAAGCGCCAGAACTACAGAAATGTAGTTGACGAGGAGGAGGTTTATCGAATTTCGGCGGATGTCTCCAAA	0.0019107710000000001	0.00021664900000000002	1	0	1	T54x		C67T	0.7312830220000001
598	CATAAAAGCGCAGAACTACAGAAATGTAGTTGCCGAGGAGGAGGTTTATCGAATTTTCGGCGGATGCCTCCAAA	1e-06		1	0	1	C10x		A33C	0.0
599	CATAAAAGCGCCAGAACTACAGAAATGTAGTTGACGAGGAGAGGTTTATGGAATTTTCGGCGGATGCCTCCAAA	1e-06		1	0	1	G40x		C50G	0.0
600	CATAAAAGCGCCAGAACTACAGAAATGTAGTTGACGAGTAGGAGGTTTATCGATTTTCGGCGGATGCCTCCAAA	1e-06	0.000563776	1	0	1	A52x		G38T	0.0
601	CATAAAAGCGCCAGAACTACAGAAATGTAGTTGACGAGGAGGAGGTTTATCGAATTTTCGGCGCTGCCTCCAAA	1e-06		1	0	1	G62x		A64C	0.0
602	CATAAAAGCGCCAGAACTACAGAAATGTAGTTACGAGGAGGAGGTTTATCGAATTTTCGGCGGATGCTTCCAAA	5.2300000000000004e-05	1.3300000000000001e-05	1	0	1	G32x		C68T	1.4972278719999998
603	CATAAAAGAGCCAGAACTACAGAAATGTAGTTGACGAGGAGGAGTTTATCGAATTTTCGGCGGATGCCTCCAAA	1e-06		1	0	1	G43x		C8A	0.0
604	CATAAAAGCGCCAGAACTACAGAAATGTAGTTGACGAGGAGGAGGTTTATGAATTTTCGGCGGATGCATCCAAA	5.35e-06	4.8899999999999996e-05	1	0	1	C50x		C68A	0.0
605	CATAAAAGCGCCAGAACTACAGAAATGTAGTTGACGAGGAGGAGGTTTATCGAGTTTTCGGCGGATGCCCCAAA	0.000214272	5.479999999999999e-05	1	0	1	T69x		A53G	0.191906981
606	CATAAAAGCGCCAAAACTACAGAAATGTAGTTGACGAGGAGGAGGTTTATCGAATTTTCGGCGGATGCCCCAAA	9.82e-06	2.0300000000000002e-05	1	0	1	T69x		G13A	0.5970311070000001
607	CATAAAAACGCAGAACTACAGAAATGTAGTTGACGAGGAGGAGGTTTATCGAATTTTCGGCGGATGCCTCCAAA	1e-06		1	0	1	C10x		G7A	0.0
608	CATAAAAGCGCAGAACTACAGAAATGTAGTTGACGAGGAGGAGGTTTATCGCATTTTCGGCGGATGCCTCCAAA	9.28e-06	4.55e-05	1	0	1	C10x		A52C	0.0
609	CATAAAAGCGCCAGAACTACAGAAATGTAGTTGACGAGAGGAGGTTTATCGAAATTTCGGCGGATGCCTCCAAA	1e-06		1	0	1	G37x		T54A	0.0
610	CATAAAAGCGCCTGAACTACAGAAATGTAGTTGACGAGGAGGAGGTTTATCGAATTTCGGCGGATGCCTCCAAA	0.027681482	0.010264770999999999	1	0	1	T54x		A12T	2.325815571
611	CATAAAAGCGCCAGAACTAAGAAATGTAGTTAACGAGGAGGAGGTTTATCGAATTTTCGGCGGATGCCTCCAAA	0.0019463310000000001	0.00028879400000000004	1	0	1	C19x		G32A	1.023316047
612	CATAAAATCGCCAGAACTACAGAAATGTAGTTGACGAGGAGGAGGTTTATCGAATTTTCGGCGGATGCTCCAAA	1e-06		1	0	1	C67x		G7T	0.0
613	CATAAAAGCGCCAGAACTACAGAAATGTAGTTGACGAGGATGAGGTTTATCGAATTTCGGCGGATGCCTCCAAA	0.000591352	6.92e-05	1	0	1	T54x		G40T	0.485835114
614	CATAAAAGCGCCAGAACTACAGAAATGTAGTTGACCAGGAGAGGTTTATCGAATTTTCGGCGGATGCCTCCAAA	1e-06	0.000299132	1	0	1	G40x		G35C	0.0
615	CATAAAAGCGCAGAACTACAGAAATGTAGTAGACGAGGAGGAGGTTTATCGAATTTTCGGCGGATGCCTCCAAA	3.79e-06	5.28e-05	1	0	1	C10x		T31A	0.0
616	CATAAAAGCGCCAGAACTACAGAAATGTAGTTGACGAGGAGGAGGTTTATCGAATTTCGGCGGATGCCTGCAAA	8.35e-05	1.28e-05	1	0	1	T54x		C70G	0.172288848
617	CATAAAAGCGCCAGAACTACGAAATGTAGTTGACGAGGAGGAGGTTTATCGAATTTTCGGCGGATGCCTCGAAA	0.001031274	0.00026425200000000003	1	0	1	A20x		C71G	0.345280064
618	CATAAAAGCGCCAGACTACAGAAATGTAGTTGACGAGGAGGAGGTTTATCGAATTTTCGGCGCATGCCTCCAAA	3.5e-06	0.000103941	1	0	1	A14x		G63C	0.0
619	CATAAAAGCGCCAGACTACAGAAATGTAGTTGACGAGGAGGAGGTTTATCGAATTTACGGCGGATGCCTCCAAA	0.000117126	1.6800000000000002e-05	1	0	1	A14x		T57A	5.752820788999999
620	CATAAAAGCGCCAGAATACAGAAATGTAGTTGACGAGGAGGAGGTTTATCGAATTTTCGGCGGATGCCTCAAAA	0.00022878400000000002	5.03e-05	1	0	1	C16x		C71A	0.332101742
621	CATAAAAGCGCCAGAACTACAGAAATTAGTTGTCGAGGAGGAGGTTTATCGAATTTTCGGCGGATGCCTCCAAA	0.00011878899999999999	1.26e-05	1	0	1	G26x		A33T	2.204328082
622	CATAAAACGCCAGAACTACAGAAATGTAGTTGACGAGGAGGAGGTTTATCGAATTTTCGGGGGATGCCTCCAAA	1e-06	0.000267203	1	0	1	G7x		C61G	0.0
623	CATAAAAGCGCCAGAACTACAGAAATGTAGTTGACGAGGAGGAGTTTATCGAATTTTCGGGGGATGCCTCCAAA	1e-06	0.000247357	1	0	1	G43x		C61G	0.0
624	CATAAAAGCGCCAGAACTACAGAAATGTAGTTGACGAGGAGGAGGTTTATCGAATTTTCGTCGGATGCTCCAAA	1e-06	0.000457149	1	0	1	C67x		G60T	0.0
625	CATAAAAGCGCCAGAATACAGAAATGTAGTTGACGAGGTGGAGGTTTATCGAATTTTCGGCGGATGCCTCCAAA	0.0016707629999999998	0.00023030900000000002	1	0	1	C16x		A39T	0.86563556
626	CATAAAAGCGCCAGACTACAGAAATGTAGTTGACGAGGAAGAGGTTTATCGAATTTTCGGCGGATGCCTCCAAA	0.00051452	0.000109825	1	0	1	A14x		G40A	0.7693907870000001
627	CATAAAAGCGCCAGTACTACAGAAATGTAGTTGACGAGGAGGAGTTTATCGAATTTTCGGCGGATGCCTCCAAA	3.64e-05	1.7199999999999998e-05	1	0	1	G43x		A14T	1.255382615
628	CATAAAAGCGCCAGAACTACAGAAATGTAGTTGACGGGAGGAGGTTTATCGAATTTTCGGCGGATGCGTCCAAA	8.35e-06	4.7499999999999996e-05	1	0	1	A36x		C68G	0.0
629	CATAAAAGCGCCAGAACTACAGAAATGTAGTTGTCGAGGAGGAGGTTTATCGAATTTTCGGCGGATGCTCCAAA	1e-06	0.00033748400000000004	1	0	1	C67x		A33T	0.0
630	CATAAAAGCGCCAGAACTACAGAAATGTAGTTGACGAGGAGGTGGTTATCGAATTTTCGGCGGATGCCTCCAAA	0.000201737	2.27e-05	1	0	1	T45x		A42T	1.343403175
631	CATAAAAGCGCCAGAACTACAAAATGTAGTAGACGAGGAGGAGGTTTATCGAATTTTCGGCGGATGCCTCCAAA	0.021729513	0.007517726999999999	1	0	1	G21x		T31A	0.880642743
632	CATAAAAGCGCCAGAACTACAGAAATGTAGTTGACAGGAGGAGGTTTATCGTATTTTCGGCGGATGCCTCCAAA	1e-06	0.000459724	1	0	1	G35x		A52T	0.0
633	CATAAAAGCGCCAGTACTACAGAATGTAGTTGACGAGGAGGAGGTTTATCGAATTTTCGGCGGATGCCTCCAAA	0.00999249	0.002031787	1	0	1	A22x		A14T	0.8464891179999999
634	CATAAAAGCGCCAAACTACAGAAATGTAGTTGACGAGGAAGAGGTTTATCGAATTTTCGGCGGATGCCTCCAAA	4.01e-05	1.87e-05	1	0	1	G13x		G40A	1.9201693430000002
635	CATAAAAGCGCCAGAACTACAGAAATGTAGTTGACGAGGAGGAGGTTATCGAAGTTTCGGCGGATGCCTCCAAA	0.015007018	0.003497778	1	0	1	T45x		T54G	0.39698558899999997
636	CATAAAAGCGCCAGAACTACAGAATGTAGTTGACGAGGAGGAGGTTTATCGAATTTTCGGCGGATGCCTCAAAA	0.002958207	0.00082787	1	0	1	A22x		C71A	0.289351639
637	CATAAAGGCGCCAGAACTACAGAAATGTATTGACGAGGAGGAGGTTTATCGAATTTTCGGCGGATGCCTCCAAA	7.62e-06	4.3799999999999994e-05	1	0	1	G29x		A6G	0.466462686
638	CATAAAAGCGCCAGAACTACGAAATGTAGTTGACGAGGAGGAGGTTAATCGAATTTTCGGCGGATGCCTCCAAA	0.011117382	0.002196239	1	0	1	A20x		T47A	0.283463559
639	CATAAAAGCGCCAGAACTACAGAAATGTAGTTGACGAGGAGGAAGTTTATCGAATTTTCGGCGGATCCTCCAAA	1e-06		1	0	1	G66x		G43A	0.0
640	CATAAAAGCGCCAGAATACAGAAATGTAGTTGACGAGGAAGAGGTTTATCGAATTTTCGGCGGATGCCTCCAAA	0.000153063	2.24e-05	1	0	1	C16x		G40A	0.269185572
641	CATAAAAGCGCCAGAACTACAGAAATGTAGTTGACGAGAGGAGGTTTATCGAATTTTCGACGGATGCCTCCAAA	1e-06	0.000611961	1	0	1	G37x		G60A	0.0
642	CATAAAAGCCCAGAACTACAGAAATGTAGTTGACGAGGAGGAGGTTTATCGAATTTTCGGCGGATGCCTCGAAA	1e-06		1	0	1	G9x		C71G	0.0
643	CATAAAAGCGTCAGAACTACAGAATGTAGTTGACGAGGAGGAGGTTTATCGAATTTTCGGCGGATGCCTCCAAA	2.49e-05	9.69e-06	1	0	1	A22x		C10T	1.247674625
644	CATAAAAGCGCAGAACTACAGAAATGTAGTTGACGAGGAAGAGGTTTATCGAATTTTCGGCGGATGCCTCCAAA	2.94e-06	8.8e-05	1	0	1	C10x		G40A	0.0
645	CATAAAAGCGCCGAACTACAGAAATGTAGTTGACGAGGAGGAGGTTTATCGAATTTTCGGAGGATGCCTCCAAA	1.65e-06	0.000142719	1	0	1	A12x		C61A	0.0
646	CATAAAAGCGCCTGAACTACAGAAATGTAGTTGACGAGGAGGAGGTTTATCGAATTTTCGGCGGATGCTCCAAA	0.000224163	3.77e-05	1	0	1	C67x		A12T	0.432425062
647	CATAAAAGCGCAGAACTACAGAAATGTAGTTGACGAGGAGTAGGTTTATCGAATTTTCGGCGGATGCCTCCAAA	1e-06		1	0	1	C10x		G41T	0.0
648	CATAAAAGCGCCGAACTACAGAAATGTAGTTGACGAGGAGGAGCTTTATCGAATTTTCGGCGGATGCCTCCAAA	1e-06		1	0	1	A12x		G44C	0.0
649	CATAAAAGCGCCAGAACTACAGAAATGTAGTTGACGAGGAGGAGGTTTATCGAATTTTCGGCGGATGCTCTAAA	3.6e-05	1.4000000000000001e-05	1	0	1	C67x		C71T	0.12151848800000001
650	CATAAAACGCCAGAACTACAGAAATGTAGTCGACGAGGAGGAGGTTTATCGAATTTTCGGCGGATGCCTCCAAA	3.94e-06	4.2e-05	1	0	1	G7x		T31C	0.0
651	CATAAAAGCGCCAGAACTAAGAAATGTAGTTGACGAGGAGGAGGTTTATCGAATTTTCGGAGGATGCCTCCAAA	2.36e-06	5.9e-05	1	0	1	C19x		C61A	0.0
652	CATAAAAGCGCCAGAACTACAGAAATGTAGTTGACGAGGAGGAGGTTTATCGAATTTTCGGCGGTTGCTCCAAA	1e-06	0.00041428699999999995	1	0	1	C67x		A64T	0.0
653	CATAAAAGCGCCAGAACTACAGAAATGTAGTTGACGAGGAGGAGGTTTATCGATTTTCGGCAGATGCCTCCAAA	1e-06		1	0	1	A52x		G62A	0.0
654	CATAAAAGCGCCAGAACTACAGAAATGTAGTTGACGAGGATGAGGTTTATGAATTTTCGGCGGATGCCTCCAAA	2.04e-06	8.65e-05	1	0	1	C50x		G40T	0.0
655	CATAAATGCGCCAGAACACAGAAATGTAGTTGACGAGGAGGAGGTTTATCGAATTTTCGGCGGATGCCTCCAAA	0.000133731	2.2800000000000002e-05	1	0	1	T17x		A6T	0.590982973
656	CATAAAAGCCCCAGAACACAGAAATGTAGTTGACGAGGAGGAGGTTTATCGAATTTTCGGCGGATGCCTCCAAA	1e-06		1	0	1	T17x		G9C	0.0
657	CATAAAAGCGCCAGAACTACAGAAATGTAGTTGACGAGGAGGAGTTTATCGAATTTCCGGCGGATGCCTCCAAA	1e-06	0.003403602	1	0	1	G43x		T57C	0.0
658	CATAAAACCGCCAGAACTACGAAATGTAGTTGACGAGGAGGAGGTTTATCGAATTTTCGGCGGATGCCTCCAAA	1e-06	0.00020052099999999997	1	0	1	A20x		G7C	0.0
659	CATAAAAGCGCCAGAACTACAGAAATGTAGTTGACGAGCAGGAGGTTTATCGAATTTTCGGCGGAGCCTCCAAA	1e-06		1	0	1	T65x		G38C	0.0
660	CATAAAAGCGCCAGAACTAAGAAATGTAGTTGACGAGGAGGAGGTTTATCGAATTTTCGGCGGTTGCCTCCAAA	7.929999999999999e-05	1.28e-05	1	0	1	C19x		A64T	1.098756168
661	CATAAAAGCGCCAGAACTACAGAAATGTAGTTGCGAGGAGGAGGTTTCTCGAATTTTCGGCGGATGCCTCCAAA	1e-06		1	0	1	A33x		A48C	0.0
662	CATAAAAGCGCCAGAACTACAGAAATGTAGTTGACGGGAGGAGGTTTATCGGATTTTCGGCGGATGCCTCCAAA	1e-06		1	0	1	A36x		A52G	0.0
663	CATAAAAGCGCCAGACTACAGAAATGTAGTTGACGAGGAGGTGGTTTATCGAATTTTCGGCGGATGCCTCCAAA	8.63e-06	1.4599999999999999e-05	1	0	1	A14x		A42T	0.647471672
664	CATAAAAGCGCAGAACTACAGAAATGTAGTTGACGAGGAGGAGGTTTATCGAATTTTCTGCGGATGCCTCCAAA	6.1e-05	1.59e-05	1	0	1	C10x		G59T	0.0
665	CATAAAAGCGCCAGAACTACAGAATGTAGTTGACGAGGAGGAGGTTTATCGAATTTTCGGCGGATGCGTCCAAA	6.54e-05	1.36e-05	1	0	1	A22x		C68G	0.165087617
666	CATAAAAGCGCCAGAACTACAGAAATGTAGTTGACGAGAGGAGGTTTATCGAATTTTCGGTGGATGCCTCCAAA	1e-06		1	0	1	G37x		C61T	0.0
667	CATAAAAGCGCCAGATCTACAGAAATGTAGTTGACGAGGAGGAGGTTATCGAATTTTCGGCGGATGCCTCCAAA	0.005344518	0.000702916	1	0	1	T45x		A15T	0.8575905
668	CATAAAAGCGCCAGAACTACAGAAATGTAGTTTACGAGGAGGAGGTTTATCGAATTTTCGGCGGATGCCCCAAA	7.62e-05	1.05e-05	1	0	1	T69x		G32T	4.195428323
669	CATAAAAGCGCCAGAACTACAGAAATGTAGTTGACGAGGAGGAGTTTTTCGAATTTTCGGCGGATGCCTCCAAA	1e-06		1	0	1	G43x		A48T	0.0
670	CATAAAAGCGCCAGAACTACAGAAATGTAGTTGACGAGGAGAGGTTTATCGAATTTTCGGCGGATGCCTTCAAA	0.00020774099999999997	3.6e-05	1	0	1	G40x		C70T	2.061111412
671	CATAAAAGCGCCAGAACTACAGAAATGTAGTTGACGAGGAGAAGGTTTATCGAATTTTCGGCGGATCCTCCAAA	1e-06		1	0	1	G66x		G41A	0.0
672	CATAAAAGCGCCAGAACTACAGAAATTAGTTGACCAGGAGGAGGTTTATCGAATTTTCGGCGGATGCCTCCAAA	1.01e-06	0.00026362099999999996	1	0	1	G26x		G35C	0.0
673	CATAAAAGCGCCAAACTACAGAAATGTAGTTGACGAGGAGGAGGTTGATCGAATTTTCGGCGGATGCCTCCAAA	1.53e-05	2.17e-05	1	0	1	G13x		T47G	0.52773077
674	CATAAAAGCGCCAGAACTACAGAAATGTAGTTGACGAGGAGGAGGTTTATCGAATTGTCGGCGGATGCTCCAAA	5.6399999999999995e-05	9.34e-06	1	0	1	C67x		T56G	0.33872543200000005
675	CATAAAAGCGCCAGAACTAAGAAATGTAGTTGACGAGGAGGAGGTTTATCGAATTTTCGGCGGATGTCTCCAAA	0.000914132	0.00018082099999999998	1	0	1	C19x		C67T	0.08348021
676	CATAAAAGCGCCGGAACTACAGAAATGTAGTTGACGAGGAGGAGGTTATCGAATTTTCGGCGGATGCCTCCAAA	0.000834511	0.000172648	1	0	1	T45x		A12G	1.132610698
677	CATAAAAGCGCCAGACTACAGAAATGTAGTTAACGAGGAGGAGGTTTATCGAATTTTCGGCGGATGCCTCCAAA	0.008940655	0.001463874	1	0	1	A14x		G32A	36.7294044
678	CATAAAAGCCCAGAATTACAGAAATGTAGTTGACGAGGAGGAGGTTTATCGAATTTTCGGCGGATGCCTCCAAA	1e-06	0.005146011	1	0	1	G9x		C16T	0.0
679	CATAAAATCGCCGAACTACAGAAATGTAGTTGACGAGGAGGAGGTTTATCGAATTTTCGGCGGATGCCTCCAAA	1e-06		1	0	1	A12x		G7T	0.0
680	CATAAAAGCGCCAGAATACATAAATGTAGTTGACGAGGAGGAGGTTTATCGAATTTTCGGCGGATGCCTCCAAA	0.001345265	0.00024786	1	0	1	C16x		G21T	0.40764872700000004
681	CATAAAAGCGCCAGAACTACAGAAATGTAGTTGACGAGGAGGAGGTTTCTCGAATTTTCGGCGGATGCCCCAAA	4.43e-06	3.24e-05	1	0	1	T69x		A48C	0.0
682	CATAAAAGCGCTAGAACTACAGAAATGTGTTGACGAGGAGGAGGTTTATCGAATTTTCGGCGGATGCCTCCAAA	0.001026965	0.000264932	1	0	1	A28x		C11T	0.726826943
683	CATAAAAGCGCCAGAATACAGAAATGTAGTTGACGAGGAGGAGGTTTATCTAATTTTCGGCGGATGCCTCCAAA	1e-06		1	0	1	C16x		G51T	0.0
684	CATAAAAGCGCCAGAAATACAGAAATGTAGTTGACGAGGAGGAGGTTTATCGAATTTTCGCGGATGCCTCCAAA	2.53e-06	8.02e-05	1	0	1	G59x		C16A	0.0
685	CATAAAAGCGCCAGAACTACAGAAATGTAGTTGACGAGGAGGAGGTTTATCGAATTTTCGGCGGATGACCCAAA	0.000511207	0.000105628	1	0	1	T69x		C67A	1.9016421000000001
686	CATAAAAGCGCCAGAACTACAGAAAGTAGTTGACGAGGAGGAGCTTTATCGAATTTTCGGCGGATGCCTCCAAA	0.00011491799999999999	2.3199999999999998e-05	1	0	1	T25x		G44C	1.002885234
687	CATAAAAGCCCAGAACTACAGAAATGTAGTTGACGAGGAGGAGGTTTATCGAATTTTCAGCGGATGCCTCCAAA	1e-06		1	0	1	G9x		G59A	0.0
688	CATAAAAGCGCCAGAACTACAGAAATGTAGTTGACGAGGAGGAGGTTTATCGTATTTTCGGCGGATGCCCCAAA	6.19e-05	1.83e-05	1	0	1	T69x		A52T	10.01021727
689	CATAAAAGCGCCAGAACTACAGAAATGTAGTTGACGAGGAGGAGGTTATCGAATATTCGGCGGATGCCTCCAAA	0.023313227000000002	0.0063128690000000005	1	0	1	T45x		T55A	0.5666764639999999
690	CATAAAAGCGCCGAACTACAGAAATGTAGTTGACGAGGAGGAGGTTTATCGAATTTTCGGCGGATGCCTCGAAA	1.9600000000000002e-05	1.2e-05	1	0	1	A12x		C71G	2.986271768
691	CATAAAAGCGCCCGAACTACAGAAATGTAGTTGACGAGGAGGAGGTTATCGAATTTTCGGCGGATGCCTCCAAA	0.052878800000000004	0.026179771	1	0	1	T45x		A12C	1.820607516
692	CATAAAAGCGCCTGAACTACAGAAATGTAGTTGACGAGGAGGAGGTTTATCGAATTTTCGGCGGATGCCCCAAA	0.00084397	0.00024245099999999997	1	0	1	T69x		A12T	0.497582498
693	CATAAAAGCGCCAGAACTACGAAATGTAGTTTACGAGGAGGAGGTTTATCGAATTTTCGGCGGATGCCTCCAAA	0.00101334	0.000147637	1	0	1	A20x		G32T	1.022039958
694	CATAAAAGCTCCAGAACTACAGAAATGTAGTTGACGAGGAGGAGGTTTTCGAATTTTCGGCGGATGCCTCCAAA	1.24e-06	0.000299883	1	0	1	A48x		G9T	0.0
695	CATAAAAGCGCCAGAACTACAGAAATGTAGTTGACGAGGAGGAGGTTTATCGAATTTTCGGCGGATGCTCAAAA	1e-06	0.00040955	1	0	1	C67x		C71A	0.0
696	CATAAAAGCGCCAGACTACAGAAATGTAGTTGACGAGGAGGAGGTTTATCGAATTTTCGGCGGCTGCCTCCAAA	2.97e-06	5.88e-05	1	0	1	A14x		A64C	0.0
697	CATAAAAGCGCCAGAACTACAGAAATGTAGTTGACGAGGAGGAGGTTTATCGAACTTTCGGCGGATGCCCCAAA	0.000995645	0.00023742	1	0	1	T69x		T54C	1.118350942
698	CATAAAAGCGCCAGAACTACAGAAATGTAGTTGCCGGGAGGAGGTTTATCGAATTTTCGGCGGATGCCTCCAAA	3.1e-06	0.000100986	1	0	1	A36x		A33C	0.0
699	CATAAAAGCGCAGAACTACAGAAATGTAGTTGACGAGGAGGAGGTTTATCGAATTTTCGGCGGATGCCTCTAAA	1.22e-05	1.9699999999999998e-05	1	0	1	C10x		C71T	0.783741625
700	CATAAAAGCGCCAGAACTAAGAAATGTAGTTGACGAGCAGGAGGTTTATCGAATTTTCGGCGGATGCCTCCAAA	1e-06		1	0	1	C19x		G38C	0.0
701	CATAAAAGCGCCGGAACTACAGAAATGTAGTTGACGAGGAGGAGGTTTATCGAATTTTCGCGGATGCCTCCAAA	1e-06		1	0	1	G59x		A12G	0.0
702	CATAAAAGCGCCAGAACTACAGAAATGTAGTTGACGAGGAGGAGGTTTATGGAATTTTCGCGGATGCCTCCAAA	6.9e-06	3.5100000000000006e-05	1	0	1	G59x		C50G	0.0
703	CATAAAAGCGCAGAACTACAGAAATGTAGTTGACGAGTAGGAGGTTTATCGAATTTTCGGCGGATGCCTCCAAA	1.72e-06	0.00010893	1	0	1	C10x		G38T	0.0
704	CATAAAACGCCAGAACTACAGAAATGTAGTTGACGAGGAGGAGGTTTATCGAATTTACGGCGGATGCCTCCAAA	5.33e-06	6.38e-05	1	0	1	G7x		T57A	0.0
705	CATAAAAGCGCCAGAACTACAGAAATGTAGTGACGAGGAGGAGGTTTATCGAATTTTCGGCGGATGCCTGCAAA	0.00025948	7.25e-05	1	0	1	T30x		C70G	0.5823611479999999
706	CATAAAAGCGCCGAACTACAGAAATGTAGTTGACGAGGAGGATGTTTATCGAATTTTCGGCGGATGCCTCCAAA	1e-06		1	0	1	A12x		G43T	0.0
707	CATAAAAGCGCCAAACTACAGAAATGTAGTTGACGAGGAGGAGGTTTATCGAATTTTCGGCGGAGGCCTCCAAA	2.07e-05	9.52e-06	1	0	1	G13x		T65G	2.574282522
708	CATAAAACGCCAGAACTACAGAAATGTAGTTGACGAGGAGGAGGTTTCTCGAATTTTCGGCGGATGCCTCCAAA	1e-06		1	0	1	G7x		A48C	0.0
709	CATAAAAGTCCAGAACTACAGAAATGTAGTTGACGAGGAGGAGGTTTATCGAATTTTCGGCGGATGCCTCCAAA	1e-06		1	0	1	C8x		G9T	0.0
710	CATAAAAGCGCCAGAATACAGAAATGTAGTTGACGAGGATGAGGTTTATCGAATTTTCGGCGGATGCCTCCAAA	0.00018037200000000001	3.3100000000000005e-05	1	0	1	C16x		G40T	0.32493689
711	CATAAAAGCGCAGAACTACAGAAATGTAGTTGATGAGGAGGAGGTTTATCGAATTTTCGGCGGATGCCTCCAAA	1e-06		1	0	1	C10x		C34T	0.0
712	CATAAAAGCGCCAGACTACAGAAATGTAGTTGACGAGGGGGAGGTTTATCGAATTTTCGGCGGATGCCTCCAAA	0.005377448000000001	0.00084162	1	0	1	A14x		A39G	1.0845158240000001
713	CATAAAAGCGCCAGAATACAGAAATGTAGTTGACGAGGAGGAGGTTTATCGAAATTTCGGCGGATGCCTCCAAA	0.003183814	0.000543355	1	0	1	C16x		T54A	1.1438034990000001
714	CATAAAAGCGCCAGAACTACAGAAATGTATTGACGAGGAGGAGGTTTATCGAATTTTTGGCGGATGCCTCCAAA	8.66e-05	1.1e-05	1	0	1	G29x		C58T	0.0
715	CATAAAAGCGCCAGAACTACAGAAATGTAGTGCCGAGGAGGAGGTTTATCGAATTTTCGGCGGATGCCTCCAAA	1.56e-05	1.5399999999999998e-05	1	0	1	T30x		A33C	0.35287971100000004
716	CATAAAAGCGCCAGAACTACAGAAATGTAGTTGACGAGGAGGAGGTTTATCGAATTTACGGCGGATGCCCCAAA	6.74e-06	1.95e-05	1	0	1	T69x		T57A	1.246378212
717	CATAAAAGCGCCAGAACTACAGAAATGTAGTTACGAGGAGGAGGTTTATCGAATTTTCGGCGGATGGCTCCAAA	4.31e-05	1.8e-05	1	0	1	G32x		C67G	4.4434969639999995
718	CATAAAAGCGCCAGAACTCAGAAATGTAGTTGACGAGGAGGAGGTTTATCGAATTTTCGGCGGATCCCTCCAAA	0.000968488	0.000127399	1	0	1	A18x		G66C	1.60157058
719	CATAAATGCGCCAGAACTACAGAAATGTAGTTGACGAGGAGGAGGTTTATCGAATTTCGGCGGATGCCTCCAAA	3.6099999999999997e-05	8.58e-06	1	0	1	T54x		A6T	0.85448589
720	CATAAAAGCGCCAGAACTACAGAATGTAGTTGACGAGGAGGAGGTTTATCGGATTTTCGGCGGATGCCTCCAAA	0.001486885	0.000325542	1	0	1	A22x		A52G	0.81641045
721	CATAAAAGCGCCAGAACTACAGAAATGTACTTGACGAGGAGGAGGTTTATCGAATTTTCGGCGGATGCTCCAAA	6.86e-06	2.8199999999999998e-05	1	0	1	C67x		G29C	0.34183738799999996
722	CATAAAAGCGCCAGAACTACAGAAATGTAGTTGACGAGGAGGAGGTTTATCAAATTTTCGGCGGATGCCCCAAA	1.96e-06	0.000115722	1	0	1	T69x		G51A	0.0
723	CATAAAAGCGCCAGAACTAAGAAATGTAGTTGACGAGGAGGAGGTTTATCGAATTTTCGTCGGATGCCTCCAAA	5.2e-06	6.86e-05	1	0	1	C19x		G60T	0.0
724	CATAAAAGCGCCAGAACTACAGAAATGTAGTTGACGAGGAGGAGGTATATCGAATTTTCGGCGGATGCCCCAAA	0.00037031	7.140000000000001e-05	1	0	1	T69x		T46A	6.195289002000001
725	CATAAAAGCGCAAGAACTACAGAAATGTAGTGACGAGGAGGAGGTTTATCGAATTTTCGGCGGATGCCTCCAAA	0.000265833	4.14e-05	1	0	1	T30x		C11A	4.265601887
726	CATAAAAGCGCGAGAACTACAGAAATGTAGTTGACGAGGAGGAGGTTTATCGAATTTTCGGCGATGCCTCCAAA	1e-06		1	0	1	G62x		C11G	0.0
727	CATAAAAGCGCAGAACTACAGAAATGTAGTTGACTAGGAGGAGGTTTATCGAATTTTCGGCGGATGCCTCCAAA	1e-06	0.000243507	1	0	1	C10x		G35T	0.0
728	CATAAAAGCGCCAGAACTACAGAATGTAGTTGAAGAGGAGGAGGTTTATCGAATTTTCGGCGGATGCCTCCAAA	7.71e-06	4.05e-05	1	0	1	A22x		C34A	0.0
729	CATAAAACGCCAGAACTACAGAAATGTAGTTGATGAGGAGGAGGTTTATCGAATTTTCGGCGGATGCCTCCAAA	1.73e-06	6.92e-05	1	0	1	G7x		C34T	0.0
730	CATAAAAGCGCCAGAACTACAGAAATGTAGTTGACGAGGAGGAGGTTATCGAATTTTCGGCCGATGCCTCCAAA	3.86e-06	8.4e-05	1	0	1	T45x		G62C	0.0
731	CATAAAAGGCCAGAACTACAGAAATGTAGTTGACGAGGAGGAGGTTTATCTAATTTTCGGCGGATGCCTCCAAA	1e-06		1	0	1	C8x		G51T	0.0
732	CATAAAAGCGCCAGAACTACAGAAATGTAGTTGACGAGGAGGAGGTTTATCGAATTTTCGGCGGATGCTACAAA	1.01e-06	8.840000000000001e-05	1	0	1	C67x		C70A	0.0
733	CATAAAAGCGCCAGAACTACAGAAATGTAGTTGCGAGGAGGAGGTTTATCGAATTTTCGGCGGATACCTCCAAA	1e-06	0.000256152	1	0	1	A33x		G66A	0.0
734	CATAAAAGCGCCAGAACTACAGAAATGTAGTTGACGAGGACGAGGTTTATCGAATTTTCGGCGATGCCTCCAAA	1e-06		1	0	1	G62x		G40C	0.0
735	CATAAAAGCGCCAGAACTACAGAAATTAGTTGACGACGAGGAGGTTTATCGAATTTTCGGCGGATGCCTCCAAA	2.99e-05	1.55e-05	1	0	1	G26x		G37C	1.301647105
736	CATAAAAGCGCCAGAATACAGAAATGTAGTTGACGAGGAGGAGGTTTATCGAATTTGCGGCGGATGCCTCCAAA	1.4800000000000002e-05	2.84e-05	1	0	1	C16x		T57G	0.0
737	CATAAAAGCGCCAGAACTACAGAATGTAGTTTACGAGGAGGAGGTTTATCGAATTTTCGGCGGATGCCTCCAAA	0.001251535	0.00011721399999999999	1	0	1	A22x		G32T	1.4508173569999998
738	CATAAAACGCCAGAACTACAGAAATGTAGTTGACGAGAAGGAGGTTTATCGAATTTTCGGCGGATGCCTCCAAA	1e-06		1	0	1	G7x		G38A	0.0
739	CATAAAAGCGCCAGACTACAGAAATGTAGTTGACGAGGAGGAGGTTTATCGAATTGTCGGCGGATGCCTCCAAA	0.002927866	0.000421227	1	0	1	A14x		T56G	1.4290670619999999
740	CATAAAAGGCCAGAACTACAGAAATGTAGTTGACGAGGAGGAGGTTTTTCGAATTTTCGGCGGATGCCTCCAAA	1e-06		1	0	1	C8x		A48T	0.0
741	CATAAAACGCCAGAATTACAGAAATGTAGTTGACGAGGAGGAGGTTTATCGAATTTTCGGCGGATGCCTCCAAA	1.4400000000000001e-05	1.0199999999999999e-05	1	0	1	G7x		C16T	0.551534616
742	CATAAAAGCGCCAGAACTACAGAAATGTAGTTGACGAGAGGAGGTTTATCGAATTTTCGGCGGATTCCTCCAAA	4.48e-06	6.92e-05	1	0	1	G37x		G66T	0.0
743	CATAAAAGCGCCAGAACTACAGAAATGTAGTTGACGAGGAGGAGGTTTATCGATTTTTCGGCGGATGCCCCAAA	0.00019713400000000001	4.59e-05	1	0	1	T69x		A53T	0.268917707
744	CATAAAAGCGCCAGAACTACAGAAATGTAGTTGACGAGGAGGAGGTTATCGAATTTTCGGCTGATGCCTCCAAA	1e-06		1	0	1	T45x		G62T	0.0
745	CATAAAAGCGCCAGAACTACAGAAATGTAGTTGACGAGGAGGAGGATTATCGAATTTTCGGCGGATGCCCCAAA	0.00022312799999999998	4.14e-05	1	0	1	T69x		T45A	0.169275518
746	CATAAAAGCGCCAGAACTACAGAAATGTAGTTGACGAGGATGAGGTTTATCGAATTTTCGGCGGATGCTCCAAA	1e-06	0.000329407	1	0	1	C67x		G40T	0.0
747	CATAAAAGCGCCAGAACTACAGAAATGTAGTTGACGAAGAGGAGGTTTATCGAATTTTCGGCGGATGCCCCAAA	6.330000000000001e-05	1.59e-05	1	0	1	T69x		G37A	0.8707939240000001
748	CATAAAATCGCCAGAACTACAGAAATGTAGTTGACGAGAGGAGGTTTATCGAATTTTCGGCGGATGCCTCCAAA	2.67e-06	0.00010176	1	0	1	G37x		G7T	0.0
749	CATAAAAGCGCAGAACTACAGAAATGTAGTTGACGACGAGGAGGTTTATCGAATTTTCGGCGGATGCCTCCAAA	1e-06	0.000251827	1	0	1	C10x		G37C	0.0
750	CATAAAAGCGCCAGAACTACAGAAATGTAGTTGACGAGGAGGAGGTTTATCGAATTTTCGGCGGAAGCTCCAAA	3.46e-05	1.67e-05	1	0	1	C67x		T65A	1.29835306
751	CATAAAAGCGCCAGAACTACGAAATGTAGTTGACGAGGAGGAGGTTTATCGAATTTTCGCCGGATGCCTCCAAA	7.58e-06	3.65e-05	1	0	1	A20x		G60C	0.0
752	CATAAAACGCCAGAACTACAGAAATGTAGTTGACGAGGAGGAGGTTTATCGAATTTCCGGCGGATGCCTCCAAA	1e-06		1	0	1	G7x		T57C	0.0
753	CATAAAAGCGCCAGAACTACAGAAATGTAGTTGACGAGGAGGAGGTTTACCGAATTTCGGCGGATGCCTCCAAA	1e-06		1	0	1	T54x		T49C	0.0
754	CATAAAACGCCAGAACTACAGAAATGTAGTTGACGAGGAAGAGGTTTATCGAATTTTCGGCGGATGCCTCCAAA	6.87e-06	2.08e-05	1	0	1	G7x		G40A	1.1851774179999999
755	CATAAAAGCGCCAGAACACAGAAATGTAGTTGACGAGGAGGAGGTTTATCGGATTTTCGGCGGATGCCTCCAAA	0.00094631	0.000146417	1	0	1	T17x		A52G	0.656527533
756	CATAAAAGCGCCAGAACTACAGAAATGAATTGACGAGGAGGAGGTTTATCGAATTTTCGGCGGATGCCTCCAAA	0.000136441	2.51e-05	1	0	1	T27x		G29A	0.023733051
757	CATAAAAGCGCCAGAACTACAGAAATGTAGTTGACGAGGAGGAGGTTTATCGAATTTTCGGCGGATGCGCCAAA	1e-06	0.000501509	1	0	1	C67x		T69G	0.0
758	CATAAAAGCGCCAGAACTACAGAAATGTAGTTGACAAGGAGGAGGTTTATCGAATTTTCGGCGGATGCCCCAAA	5.41e-06	6.77e-05	1	0	1	T69x		G35A	0.0
759	CATAAAAGCGCTAGAACTACAGAAATGTAGTTGACGAGGAGGAGGTTTATCGAATTTTCGGCGGATGCTCCAAA	4.86e-06	5.6000000000000006e-05	1	0	1	C67x		C11T	0.0
760	CATAAAAGCGCCAGAACTACAGAAATGTAGTTGACGAGGAGGAGGTTTATCGAATTTCAGCGGATGCCTCCAAA	2.22e-05	1.8100000000000003e-05	1	0	1	T54x		G59A	2.4452734680000003
761	CATAAAAGCCCCGAACTACAGAAATGTAGTTGACGAGGAGGAGGTTTATCGAATTTTCGGCGGATGCCTCCAAA	3.01e-06	7.38e-05	1	0	1	G9x		A12C	0.0
762	CATAAAAGCGCCAGAACACAGAAATGTAGTTGACGAGGAGGAGGTTTATCGAATTTTCGGCGGATGCCTTCAAA	0.002682748	0.0009587710000000001	1	0	1	T17x		C70T	0.073592092
763	CATAAAAGCGCCGAACTACAGAAATGTAGTTGACGAGGAGGAGGTTTATCGAATTTACGGCGGATGCCTCCAAA	1.13e-05	1.65e-05	1	0	1	A12x		T57A	0.0
764	CATAAAAGCGCCAGACTACAGAAATGTAGTTGACGAGGAGGAGGTTTATCGAATTTTCGCCGGATGCCTCCAAA	1e-06		1	0	1	A14x		G60C	0.0
765	CATAAAAGCGCTAGAACTAAGAAATGTAGTTGACGAGGAGGAGGTTTATCGAATTTTCGGCGGATGCCTCCAAA	0.001449723	0.000239632	1	0	1	C19x		C11T	0.96433834
766	CATAAAAGCGCCAGAACTACAGAAAGTAGTTGACGAGGAGGAGGCTTATCGAATTTTCGGCGGATGCCTCCAAA	0.00367084	0.00040233699999999995	1	0	1	T25x		T45C	1.321343049
767	CATAAAAGCGCCAGACTACAGAAATGTAGTTGACGAGGTGGAGGTTTATCGAATTTTCGGCGGATGCCTCCAAA	0.0017568529999999998	0.000176606	1	0	1	A14x		A39T	0.7739614440000001
768	CATAAAAGCGCCAGAACTACAGAAATGTAGTTGACGAGGAGGAGGTTTATCGAATTTTCGGCGGATGGCCCAAA	1.4800000000000002e-05	1.4400000000000001e-05	1	0	1	T69x		C67G	0.584511133
769	CATAAAAGCGCCTAACTACAGAAATGTAGTTGACGAGGAGGAGGTTTATCGAATTTTCGGCGGATGCCTCCAAA	1.83e-05	1.11e-05	1	0	1	A12x		G13T	0.0
770	CATAAAAGCGCATAACTACAGAAATGTAGTTGACGAGGAGGAGGTTTATCGAATTTTCGGCGGATGCCTCCAAA	1e-06		1	0	1	C10x		G13T	0.0
771	CATAAAAGCGCCAGAACACAGAAATGTAGTTGACGAGGAGGATGTTTATCGAATTTTCGGCGGATGCCTCCAAA	4.14e-06	5.03e-05	1	0	1	T17x		G43T	0.0
772	CATAAAAGCGCCAGACTACAGAAATGTAGTTGACGAGGACGAGGTTTATCGAATTTTCGGCGGATGCCTCCAAA	0.000267077	3.34e-05	1	0	1	A14x		G40C	0.409099348
773	CATAAAAGCGCCAGAACTACAGAAATGTAATTGACGAGGAGGAGGTTTATCGAATTTTCGCGGATGCCTCCAAA	1e-06		1	0	1	G59x		G29A	0.0
774	CATAAAAGCGCCAGAACTACAGAATGTAGTTGACGAGGATGAGGTTTATCGAATTTTCGGCGGATGCCTCCAAA	0.003229676	0.000584135	1	0	1	A22x		G40T	0.392047985
775	CATAAAAGCGCCAGAACTACAGAAATGTAGTTGACGAGGAGGAGGTTTATCGAATTTTCGGCGGATGCTGCAAA	1e-06		1	0	1	C67x		C70G	0.0
776	CATAAAAGCGCCAGAACTACAGAATGTAGTTGACGAGGAGGAGGTTTATCGAATTTTCGGCGAATGCCTCCAAA	2.54e-06	8.159999999999999e-05	1	0	1	A22x		G63A	0.0
777	CATAAAAGCGCCAGAACTACAGAAATGTAGTTGACGAGGAGGAGGTTTATCGAATTTTCTGCGGATGCTCCAAA	1.05e-06	0.000112433	1	0	1	C67x		G59T	0.0
778	CATAAAAGCGCCAGAACTACAGAAATGTATTTGACGAGGAGGAGGTTTATCGAATTTTCGGCGGATCCTCCAAA	1e-06		1	0	1	G66x		G29T	0.0
779	CATAAAAGCGCCAGAACTACAGAAATGTAGTTGACGAGGAGGAGGTTTATCGAATTTTCGGCGGATCATCCAAA	1e-06		1	0	1	G66x		C68A	0.0
780	CATAAAAGCGCCAGAACTAAGAAATGTAGTTGACGAGGAGGAGGTTTATCGAATTTTCGGCGGATGCCCCCAAA	0.000298503	6.809999999999999e-05	1	0	1	C19x		T69C	0.052401672
781	CATAAAAGCGCCAGACCTACGAAATGTAGTTGACGAGGAGGAGGTTTATCGAATTTTCGGCGGATGCCTCCAAA	0.008011842	0.0016952179999999999	1	0	1	A20x		A15C	0.907843075
782	CATAAAAGCGCCAGAACTACAGAAATGTAGTGGACGAGGAGGAGGTTTATCGAATTTTCGGCGGATCCTCCAAA	1e-06	0.000225403	1	0	1	G66x		T31G	0.0
783	CATAAAAGCGCCAGGACTACAGAATGTAGTTGACGAGGAGGAGGTTTATCGAATTTTCGGCGGATGCCTCCAAA	0.077549651		1	0	1	A22x		A14G	1.030808763
784	CATAAAAGCGCCAGAACTACAGAATGTAGCTGACGAGGAGGAGGTTTATCGAATTTTCGGCGGATGCCTCCAAA	0.00034207199999999996	2.99e-05	1	0	1	A22x		T30C	1.049573031
785	CATAAAAGCGCCAGAACTACAGAAATGTAGTTGACGAGGAGGAGGCTTATCGAATTTTCGGCGGATGCCCCAAA	0.0006895769999999999	0.000168407	1	0	1	T69x		T45C	10.29802791
786	CATAAAAGCGCCAGAACTACAGAAATGTAGTTGACGATGAGGAGGTTTATCGAATTTTCGGCGGATGCTCCAAA	1e-06		1	0	1	C67x		G37T	0.0
787	CATAAAAGCGCCAGAACTACAGAATGTAGTAGACGAGGAGGAGGTTTATCGAATTTTCGGCGGATGCCTCCAAA	0.025926469	0.003512715	1	0	1	A22x		T31A	1.099783289
788	CATAAAAGCGCCAGAACTACAGAAATGTAGTTGACGAGGAGGGGTTTATCGAATTTTCGGCGGATGCGTCCAAA	4.05e-06	5.629999999999999e-05	1	0	1	A42x		C68G	0.0
789	CATAAAAGCGCCAGAACTACAGAATGTAGTTGACGAGGAGGAGGTTTATCGAATTTTCGGCTGATGCCTCCAAA	1e-06	0.0009556619999999999	1	0	1	A22x		G62T	0.0
790	CATAAAACGCCCGAACTACAGAAATGTAGTTGACGAGGAGGAGGTTTATCGAATTTTCGGCGGATGCCTCCAAA	1.2e-05	1.7899999999999998e-05	1	0	1	G7x		A12C	0.5386338979999999
791	CATAAAAGCCCAGAACTACAGAAATGTAGTTGACGAGGAGGAGGTGTATCGAATTTTCGGCGGATGCCTCCAAA	1.73e-06	0.00024249299999999998	1	0	1	G9x		T46G	0.0
792	CATAAAAGGGCCAGAACTACAGAAATGTAGTTGCGAGGAGGAGGTTTATCGAATTTTCGGCGGATGCCTCCAAA	1e-06	0.00018768400000000003	1	0	1	A33x		C8G	0.0
793	CATAAAAGCGCCAGAACTACAGAAATGTAGTTGACGAGGTGGAGGTTTATCGAATTTTCGGGGATGCCTCCAAA	1e-06	0.000490018	1	0	1	C61x		A39T	0.0
794	CATAAAAGCGCCAGACTACAGAAATGTAGTTGACGAGGAGGAGGTTTATCGAATTTTCGGGGGATGCCTCCAAA	1e-06		1	0	1	A14x		C61G	0.0
795	CATAAAAGCGCCAGAACTACAGAATGTAGTTGACGAGGAGGAGGTTTAACGAATTTTCGGCGGATGCCTCCAAA	2.4100000000000003e-05	1.6e-05	1	0	1	A22x		T49A	1.517940819
796	CATAAAAGCGCCAGAACTACAGAAATGTAGATGACGAGGAGGAGGTTTATCGAATTTTCGGCGATGCCTCCAAA	1.17e-06	0.000155072	1	0	1	G62x		T30A	0.0
797	CATAAAAGCGCCAGAACTACAGAAATGTAGTTGACGAGGTGGAGGTTTATCGAATTTCGGCGGATGCCTCCAAA	0.003488562	0.000400965	1	0	1	T54x		A39T	0.8242914159999999
798	CATAAAAGCGCCAGAACTACAGAAATGTAGTTGACGAGGAGGAGGTTTATCGAATTTCGGCGGATGCCGCCAAA	3.2200000000000003e-05	1.21e-05	1	0	1	T54x		T69G	0.552081531
799	CATAAACGCGCCAGAACTACAGAATGTAGTTGACGAGGAGGAGGTTTATCGAATTTTCGGCGGATGCCTCCAAA	8.740000000000001e-05	3.3100000000000005e-05	1	0	1	A22x		A6C	0.915784672
800	CATAAAAGCGCCAGACCTACAGAAATGTAGTTGAGAGGAGGAGGTTTATCGAATTTTCGGCGGATGCCTCCAAA	1e-06		1	0	1	C34x		A15C	0.0
801	CATAAAAGCGCCAGAACTACAGAAATGTAGTTGACGAGGAAGAGGTTTATCGAATTTCGGCGGATGCCTCCAAA	0.0011979010000000001	0.000189044	1	0	1	T54x		G40A	0.9607633729999999
802	CATAAAAGCCCAGAACTACAGAAATGTAGTTGACGAGGAGGAGGTTTATCGAATTTTCGGCGAATGCCTCCAAA	1.61e-06	0.000192221	1	0	1	G9x		G63A	0.0
803	CATAAAAGCGCCAGAACTACAGAAATGTAGTTGACGAGGAGGAGTTTATCGAATTTTCGGCGGTTGCCTCCAAA	1e-06		1	0	1	G43x		A64T	0.0
804	CATAAAAGCGCCAAACTACAGAAATGTAGTTGACGAGGAGGAGGTTTATCGAATTTTTGGCGGATGCCTCCAAA	6.48e-05	1.99e-05	1	0	1	G13x		C58T	0.0
805	CATAAAAGCGCCAGAACTACAGAAATGTAGTTGACGAGGAGGAGGTTTATCAATTTTCGGCGGATGCGTCCAAA	4.19e-06	9.83e-05	1	0	1	G51x		C68G	0.0
806	CATAAAAGCGCCAGAACTACAGAAATGTAGTTGACGAGGAGGAGGTTTATCGGATTTTCGGCGGTGCCTCCAAA	1e-06		1	0	1	A64x		A52G	0.0
807	CATAAAAGCGCCAGAACTACAGAAATTAGTTGACGAGGAGCAGGTTTATCGAATTTTCGGCGGATGCCTCCAAA	0.000106866	3.0299999999999998e-05	1	0	1	G26x		G41C	0.085182577
808	CATAAAAGCCCCAGACTACAGAAATGTAGTTGACGAGGAGGAGGTTTATCGAATTTTCGGCGGATGCCTCCAAA	1e-06		1	0	1	A14x		G9C	0.0
809	CATAAAAGGGCCAGAACTACAGAAATGTAGTTGACGAGGAGGAGGTTTATCGAATTTTCGGCGGATGCCCCAAA	1e-06		1	0	1	T69x		C8G	0.0
810	CATAAAAGCGCAGAACTACAGAAATGTAGTTGACGAGGAGGAGGTTTATCGAATTTTCGGAGGATGCCTCCAAA	9.14e-06	3.28e-05	1	0	1	C10x		C61A	0.0
811	CATAAAAGCGCCAGAACTAAGAAATGTAGTTGACGAGGAGGAGGTTTATCGAATTTTCTGCGGATGCCTCCAAA	2.58e-05	1.53e-05	1	0	1	C19x		G59T	0.985084175
812	CATAAAAGCGCCAGAACTACAGAAATGTAGTTGAGGAGGAGGAGTTTATCGAATTTTCGGCGGATGCCTCCAAA	1e-06	0.00025614400000000003	1	0	1	G43x		C34G	0.0
813	CATAAAAGCGCCAGAACTACAGAAATGTAGTGACGAGGAGGAGGTTTATCGAATTTTCTGCGGATGCCTCCAAA	2.52e-05	9.82e-06	1	0	1	T30x		G59T	4.3767553260000005
814	CATAAAATCGCCAGAACTACAGAAATGTAGTTGACGAGGAGAGGTTTATCGAATTTTCGGCGGATGCCTCCAAA	3.09e-06	0.00011414799999999999	1	0	1	G40x		G7T	0.0
815	CATAAAAGCGCTAGAACTACAGAAATGTAGTTGACGAGGAGGAGGTTTATCGAATTTTCGGCGGTGCCTCCAAA	1e-06	0.00036765800000000004	1	0	1	A64x		C11T	0.0
816	CATAAAAGCGCCAGAATACAGAAATGTAGTTGACGAGGAGGAGGTTTATCGAATTTTCTGCGGATGCCTCCAAA	1e-06		1	0	1	C16x		G59T	0.0
817	CATAAAAGCGCCAAACTACAGAAATGTAGTTGACGAGGAGGAGGATTATCGAATTTTCGGCGGATGCCTCCAAA	0.00016117399999999999	2.4299999999999998e-05	1	0	1	G13x		T45A	1.039168584
818	CATAAAAGCGCCAGACTACAGAAATGTAGTAGACGAGGAGGAGGTTTATCGAATTTTCGGCGGATGCCTCCAAA	0.000449589	8.540000000000002e-05	1	0	1	A14x		T31A	0.240653323
819	CATAAAAGCGCCAGAACTACAGAAATGTAGTTGACGAGGAGGAGGTTTAGCGAATTTTCGGCGGATGCCCCAAA	3.76e-05	1.98e-05	1	0	1	T69x		T49G	1.9148327809999999
820	CATAAAAGCGCCAGAACTACGAAATGTAGTTGACGAGGAGGAGGTTTATCGAATTTTCGGCGGATGCTTCCAAA	0.003690057	0.000537306	1	0	1	A20x		C68T	0.744741258
821	CATAAAAGCGCAAAACTACAGAAATGTAGTTGACGAGGAGGAGGTTTATCGAATTTTCGGCGGATGCCTCCAAA	2.15e-06	8.7e-05	1	0	1	C10x		G13A	0.0
822	CATAAAAGCGCAGAACTACAGAAATGTAGTTGACGAGGAGGAGGTTTATCGAATTTTCGTCGGATGCCTCCAAA	1e-06	0.000993043	1	0	1	C10x		G60T	0.0
823	CATAAAAGCGCCAGAACTACAGAAATGTAGTTGACGAGGAGGAGGTTATCGAATTTTCTGCGGATGCCTCCAAA	1.88e-05	2.6899999999999997e-05	1	0	1	T45x		G59T	0.498577922
824	CATAAAAGCGCAGAACTACAGAAATGTAGTTGACGCGGAGGAGGTTTATCGAATTTTCGGCGGATGCCTCCAAA	1e-06		1	0	1	C10x		A36C	0.0
825	CATAAAAGCCCAGAACTACAGAAATGTAGTTGACGAGGAGGAGGTTTATCGAATTTTCGGCAGATGCCTCCAAA	1e-06		1	0	1	G9x		G62A	0.0
826	CATAAAAGCGCCAGATCTACAGAATGTAGTTGACGAGGAGGAGGTTTATCGAATTTTCGGCGGATGCCTCCAAA	0.006581414	0.002499451	1	0	1	A22x		A15T	0.9428942290000001
827	CATAAAAGCGCCAGAACTACAGAAATTAGTTGACGAGGAGGAGTTTTATCGAATTTTCGGCGGATGCCTCCAAA	0.000113618	2.4100000000000003e-05	1	0	1	G26x		G44T	0.694417457
828	CATAAAAGGCCAGAACTACAGAAATGTAGTTGACGAGGAGGAGGTTTATCGAATTTTCGGCTGATGCCTCCAAA	3.23e-06	8.609999999999999e-05	1	0	1	C8x		G62T	0.0
829	CATAAAAGCGCCAGAACTAAGAAATGTAGTTGACGAGGAGGAGGTTTATCGTATTTTCGGCGGATGCCTCCAAA	0.000497148	8.06e-05	1	0	1	C19x		A52T	2.735236418
830	CATAAAAGCGCCAGAACTACAGAAATGTAGTTGACGAGGAGGAGGTTTATCGAATTTTCGCTGATGCCTCCAAA	1e-06		1	0	1	G59x		G62T	0.0
831	CATAAAAGCGCCAGAACTACAGAAATGTAGTTGACGAGAGGAGGTTTATTGAATTTTCGGCGGATGCCTCCAAA	1e-06		1	0	1	G37x		C50T	0.0
832	CATAAAAGCGCCAGAACTACAGAAATGTAGTTGACGAGGAGAGGTTTATCGAATTTTCGGCGGATGTCTCCAAA	1.9e-06	0.000123345	1	0	1	G40x		C67T	0.0
833	CATAAAAGCGCCAGACTACAGAAATGTAGTTGACGAGGAGGAGGTTTAGCGAATTTTCGGCGGATGCCTCCAAA	6.809999999999999e-05	1.49e-05	1	0	1	A14x		T49G	0.9215806809999999
834	CATAAAACCGCCAGAACTACAGAAATGTAGTTGACGAGGGGAGGTTTATCGAATTTTCGGCGGATGCCTCCAAA	1e-06	0.002907044	1	0	1	A39x		G7C	0.0
835	CATAAATGCGCCAGAACTACAGAAATGTAGTTGACGAGGAGGAGGTTTATCGAATTTTCGGCGGATGCTCCAAA	4.3e-06	4.5600000000000004e-05	1	0	1	C67x		A6T	0.0
836	CATAAAAGCGCCGGACTACAGAAATGTAGTTGACGAGGAGGAGGTTTATCGAATTTTCGGCGGATGCCTCCAAA	0.00014902899999999999	1.66e-05	1	0	1	A12x		A14G	0.7829072429999999
837	CATAAAAGCGCGAGAACTACGAAATGTAGTTGACGAGGAGGAGGTTTATCGAATTTTCGGCGGATGCCTCCAAA	4.29e-06	5.0600000000000003e-05	1	0	1	A20x		C11G	0.0
838	CATAAAAGCGCCAGAACTACAGAAATGTAGTTGACGAGGAGGAGGTTAATCGAATTTTCGGGGATGCCTCCAAA	1e-06		1	0	1	C61x		T47A	0.0
839	CATAAAAGCGCCAGACCTACAGAAATGTAGTTGACGAGGAGGAGGTTTATCGAATTTTCGGCGGATGCTCCAAA	1.73e-05	1.9600000000000002e-05	1	0	1	C67x		A15C	0.350234825
840	CATAAAAGCGCCAGAACTACAGAATGTAGTTGACGAGGAGGAGGTTTATCGAATTATCGGCGGATGCCTCCAAA	0.020315781	0.0030291190000000003	1	0	1	A22x		T56A	1.158484842
841	CATAAATGCGCCAGAACTACAGAAATGTAGTTGACGAGGAGGAGGTTTATCGAATTTTCGGCGGATCCTCCAAA	1e-06		1	0	1	G66x		A6T	0.0
842	CATAAAAGCGCCAGAACTACAGAAATGTAGTTGACAGGAGGAGGTTTATCGAATTTTCGGCGGATTCCTCCAAA	2.39e-06	5.9499999999999996e-05	1	0	1	G35x		G66T	0.0
843	CATAAAACGCCAGAACTACAGAAATGTACTTGACGAGGAGGAGGTTTATCGAATTTTCGGCGGATGCCTCCAAA	1e-06		1	0	1	G7x		G29C	0.0
844	CATAAAAGCCCCAGAACTACAGAAATGTAGTTGACGAGGAGGAGGTTTATCGAATTTTCGGCGGATCCTCCAAA	1e-06		1	0	1	G66x		G9C	0.0
845	CATAAAAGCGCCCGAACTACAGAAATGTAGTTGACGAGGAGGAGGTTTATCGAATTTTCGGCGATGCCTCCAAA	1e-06		1	0	1	G62x		A12C	0.0
846	CATAAAAGCGCCAGAACTACAGAAATGTAGTTGACGAGGAGGAGGTTTATCGAATTTTCAGCGGAGCCTCCAAA	2.08e-06	0.000138338	1	0	1	T65x		G59A	0.0
847	CATAAAAGCGCCAGAACTACAGAAATGTAGTTGACGAGGAGGAGGTTTATCGAATTTTCGCGGATGGCTCCAAA	1e-06		1	0	1	G59x		C67G	0.0
848	CATAAAAGCGTCAGAACTAAGAAATGTAGTTGACGAGGAGGAGGTTTATCGAATTTTCGGCGGATGCCTCCAAA	1.7800000000000002e-05	1.0800000000000002e-05	1	0	1	C19x		C10T	1.43890475
849	CATAAAAGCGCCGAACTACAGAAATGTAGTTGACGAGGAGGAGGTTTATCGAATTTTCGGCGGGTGCCTCCAAA	0.000140461	3.12e-05	1	0	1	A12x		A64G	1.626232584
850	CATAAAAGCGCCAGAACTACAGAAATGTAGTTGACGAGGAGGAGGTTTATCGAATTTTCGTCGGATGCCCCAAA	1e-06		1	0	1	T69x		G60T	0.0
851	CATAAAAGCGCCAGAATACAGAAATGTAGTTTACGAGGAGGAGGTTTATCGAATTTTCGGCGGATGCCTCCAAA	0.00027210099999999996	4.8200000000000006e-05	1	0	1	C16x		G32T	4.681103923
852	CATAAAAGCGACAGAACTACAGAAATGTAGTTGACGAGGAGGAGGTTTATCGAATTTTCGGCGGATGCTCCAAA	5.26e-06	6.01e-05	1	0	1	C67x		C10A	0.0
853	CATAAAATCGCCAGACTACAGAAATGTAGTTGACGAGGAGGAGGTTTATCGAATTTTCGGCGGATGCCTCCAAA	1e-06	0.000296545	1	0	1	A14x		G7T	0.0
854	CATAAAAGCACCAGACTACAGAAATGTAGTTGACGAGGAGGAGGTTTATCGAATTTTCGGCGGATGCCTCCAAA	3.17e-06	5.91e-05	1	0	1	A14x		G9A	0.0
855	CATAAAAGCGCCAGAACTACAGAAATGTAGTTGACGAGGAGGAGGTTTATCGAATTTTCGGCGGATGTTCCAAA	2e-05	1e-05	1	0	1	C67x		C68T	0.7207849829999999
856	CATAAAAGCGCCAGAACTACAGAAATTAGGTGACGAGGAGGAGGTTTATCGAATTTTCGGCGGATGCCTCCAAA	0.001600109	0.000296208	1	0	1	G26x		T30G	0.20981515
857	CATAAAAGCGCCAGACTACAGAAATGTAGTTGACGAGTAGGAGGTTTATCGAATTTTCGGCGGATGCCTCCAAA	1e-06		1	0	1	A14x		G38T	0.0
858	CATAAAAGCGCCAGAACTACAGAAATGTAGTTGACGAGGAGGAGTTTTATCGAATTTTCGGCGGATGCTCCAAA	0.000277908	6.49e-05	1	0	1	C67x		G44T	0.0
859	CATAAAAACGCCAGAACTACAGAAATGTAGTTGACGAGGAGGAGGTTTATCGAATTTTCGGCGGTGCCTCCAAA	1e-06		1	0	1	A64x		G7A	0.0
860	CATAAAAGCGCCAGAACTACAGAAATGTAGTTGACGAGGAGGAGGTCTATCGAATTTTCGGCGATGCCTCCAAA	1e-06		1	0	1	G62x		T46C	0.0
861	CATAAAAGCGCAGAACTACAGAAATGTAGTTGACGAGGAGGAGGTTTATCGAATTTGCGGCGGATGCCTCCAAA	6.31e-06	3.929999999999999e-05	1	0	1	C10x		T57G	0.0
862	CATAAAAGTGCCAGAACTACAGAAATGTAGTTGACGAGGAGGAGGTTTATCGAATTTTCGGCGGATGCTCCAAA	3.94e-06	0.0001	1	0	1	C67x		C8T	0.0
863	CATAAAAGCGCCAGAACTACAGAAATTAGTTGACGAGGAGGAGGTTTATCGAATTTTCTGCGGATGCCTCCAAA	1.51e-05	1.7e-05	1	0	1	G26x		G59T	0.604893184
864	CATAAAAGCGCCAGAACTACAGAAATGTAGTTGCCGAGGAGGAGGTTTATCGAATTTTCGGCGGATGCTCCAAA	1e-06		1	0	1	C67x		A33C	0.0
865	CATAAAAGGCCAGAACTACAGAAATGTAGTTGACGAGGACGAGGTTTATCGAATTTTCGGCGGATGCCTCCAAA	1e-06		1	0	1	C8x		G40C	0.0
866	CATAAAAGCGCCAGAACTACAGAAATGTAGTTGACGAGGAGGAGGTTTATCGAATTTCGGCTGATGCCTCCAAA	1e-06	0.002056354	1	0	1	T54x		G62T	0.0
867	CATAAAAGCGCCAGAACTACAGAAATGTAGTTGACGAGGAGGCGGTTTATGAATTTTCGGCGGATGCCTCCAAA	3.58e-06	0.000111421	1	0	1	C50x		A42C	0.0
868	CATAAAAGCGCCAGAATTACAGAAATGTAGTTGACGAGGAGGAGGTTTATCGAATTTTGGCGGATGCCTCCAAA	2.02e-05	1.53e-05	1	0	1	C58x		C16T	0.8416726529999999
869	CATAAAAGCGCCAGAACTACAGAAATGTAGTAGACGAGAGGAGGTTTATCGAATTTTCGGCGGATGCCTCCAAA	1e-06	0.001484396	1	0	1	G37x		T31A	0.0
870	CATAAAAGCCCCAGAATACAGAAATGTAGTTGACGAGGAGGAGGTTTATCGAATTTTCGGCGGATGCCTCCAAA	1e-06		1	0	1	C16x		G9C	0.0
871	CATAAAAGCGCCAGAACTAAGAAATGTAGTTGACGAGGAGGAGGTTTACCGAATTTTCGGCGGATGCCTCCAAA	1.6e-06	0.00019988299999999998	1	0	1	C19x		T49C	0.0
872	CATAAAAGCGCCATAACTACAGAAATGTAGTGACGAGGAGGAGGTTTATCGAATTTTCGGCGGATGCCTCCAAA	0.000493918	7.730000000000001e-05	1	0	1	T30x		G13T	2.367995245
873	CATAAAAGCGCCAGAACTACAGAAATGTAGTTGGCGAGGGGAGGTTTATCGAATTTTCGGCGGATGCCTCCAAA	1e-06		1	0	1	A39x		A33G	0.0
874	CATAAAAGCGCCAGAACTACAGAAATGTAGTGACGAGGAGGAGGTTTATCGAATATTCGGCGGATGCCTCCAAA	0.004723705999999999	0.000784352	1	0	1	T30x		T55A	0.7549009859999999
875	CATAAAACGCCAGAACTACAGAAATGTAGTTGACGAGGAGGATGTTTATCGAATTTTCGGCGGATGCCTCCAAA	1e-06	0.000492149	1	0	1	G7x		G43T	0.0
876	CATAAAATCCCAGAACTACAGAAATGTAGTTGACGAGGAGGAGGTTTATCGAATTTTCGGCGGATGCCTCCAAA	1e-06		1	0	1	G9x		G7T	0.0
877	CATAAAAGCGCCAGAATACAGAAATGTAGTTGACGAGGAGGAGGTTTAACGAATTTTCGGCGGATGCCTCCAAA	1e-06	0.000357403	1	0	1	C16x		T49A	0.0
878	CATAAAAGCGCCAGAACTACAGAAATTAGTTGACGAGGAGGATGTTTATCGAATTTTCGGCGGATGCCTCCAAA	2.9100000000000003e-05	1.9e-05	1	0	1	G26x		G43T	1.3807827369999999
879	CATAAAACCGCCAGAACTACAGAAATGTAGTTGACGAGGAGGAGGTTTATCGAATTTCGGCGGATGCCTCCAAA	1e-06	0.000211909	1	0	1	T54x		G7C	0.0
880	CATAAAACGCCAGAACTACAGAAATGTAGTTGACGAGGAGGAGGTTTATCGAATTTTCGGCGGATGCTTCCAAA	6.49e-06	1.99e-05	1	0	1	G7x		C68T	0.0
881	CATAAAAGCGCCAGAACTACAGAATGTAGTTGACGAGGAGGAGGTTTATCGAATTTTCGGCCGATGCCTCCAAA	1e-06		1	0	1	A22x		G62C	0.0
882	CATAAAAGCGCCAGAACTACAGAAATGTAGTTGACGAGGAGGAGGTTTATCGAATTTTAGGCGGATCCTCCAAA	1e-06		1	0	1	G66x		C58A	0.0
883	CATAAAAGCGCCAGAACTACAGAAATGTAGTTGACGAGGAGGAGGTTTAACGAATTTTCGGCGGATCCTCCAAA	1e-06	0.000313147	1	0	1	G66x		T49A	0.0
884	CATAAAAGCGCCGAACTACAGAAATGTAGTCGACGAGGAGGAGGTTTATCGAATTTTCGGCGGATGCCTCCAAA	1e-06		1	0	1	A12x		T31C	0.0
885	CATAAAAGCGCCAGAACTACAGAAATGTAGTTGACGATGAGGAGGTTTATCGATTTTCGGCGGATGCCTCCAAA	1e-06	0.000505635	1	0	1	A52x		G37T	0.0
886	CATAAAAGCGCCAGAACTACAGAAATGAGTTGACTAGGAGGAGGTTTATCGAATTTTCGGCGGATGCCTCCAAA	1e-06		1	0	1	T27x		G35T	0.0
887	CATAAAAGCGCCAGAACTACAGAATGTAGTTGACGAGAAGGAGGTTTATCGAATTTTCGGCGGATGCCTCCAAA	1e-06		1	0	1	A22x		G38A	0.0
888	CATAAAAGCGCCAGAACTACAGAAATGTAGTTGACGAGGAGGAGTTTATCGAATTTACGGCGGATGCCTCCAAA	1e-06		1	0	1	G43x		T57A	0.0
889	CATAAAAGCGCCAGAACTACAGAAATGTAGTTGACGAGGAGGAGGTTCTCGAATTTTCGGCGGATGCCTCCAAA	0.002696669	0.000358497	1	0	1	T45x		A48C	10.10375726
890	CATAAAAGCGCCAGAACTACAGAAATGTAGTTGACGAGTGGAGGTTTATCGAATTTTCGGCGGATGCCTCCAAA	5.97e-06	4.34e-05	1	0	1	G37x		A39T	0.0
891	CATAAAAGAGCCAGAACTACAGAAATGTAGTTGACGGGAGGAGGTTTATCGAATTTTCGGCGGATGCCTCCAAA	1e-06	0.000447326	1	0	1	A36x		C8A	0.0
892	CATAAAAGCGTCAGAACTACAGAAATGTAGTTGACGAGGAGGAGGTTTATCGAATTTTCGGCGGAGCCTCCAAA	1e-06		1	0	1	T65x		C10T	0.0
893	CATAAAAGCGCCAGAACTACAGAAATTAGTTGACGAGGAGGAGGTTTATCGAATTTTCGGCCGATGCCTCCAAA	1.32e-06	0.00013435700000000001	1	0	1	G26x		G62C	0.0
894	CATAAAAGCGCCAGAACTACAGAAATGTAGTTGACGAGGAGGAGGTTTATCGAATTTTCGGCGATGCGTCCAAA	3.93e-06	6.82e-05	1	0	1	G62x		C68G	0.0
895	CATAAAAGCGCCAGAACACAGAAATGTAGTTGACGAGGAGGAGGTTTATCGAATTTTCGGCGCATGCCTCCAAA	1e-06		1	0	1	T17x		G63C	0.0
896	CATAAAAGCGCCAGACTACAGAAATGTAGTTGACGAGGAGGAGGTTTATCGAATTTTCGGCGGATGCCTTCAAA	0.002296818	0.000417412	1	0	1	A14x		C70T	0.629218294
897	CATAAAAGCGCCAGAACTACAGAAATGTAGTTACGAGGAGGAGGTTTATCGAATTTTCGGGGGATGCCTCCAAA	1.34e-06	8.1e-05	1	0	1	G32x		C61G	0.0
898	CATAAAAGCCGAGAACTACAGAAATGTAGTTGACGAGGAGGAGGTTTATCGAATTTTCGGCGGATGCCTCCAAA	1e-06		1	0	1	G9x		C11G	0.0
899	CATAAAAGCGCAGAACTACAGAAATGTAGTTGACGAGGAGGAGGTTGATCGAATTTTCGGCGGATGCCTCCAAA	1e-06		1	0	1	C10x		T47G	0.0
900	CATAAAAGCGCCAGAACTACAGAAATTAGTTGACGAGGAGGAGGTTTATCGAATTTTAGGCGGATGCCTCCAAA	0.00029388900000000003	8.09e-05	1	0	1	G26x		C58A	0.907293439
901	CATAAAAGCGCCAGACTACAGAAATGTAGTTGACGAGGAGGAGGTTTATCGAATTTTCGGCGGATTCCTCCAAA	9.7e-05	1.18e-05	1	0	1	A14x		G66T	0.657218744
902	CATAAAAGCGCCAGAACTAAGAAATGTAGTTGACGAGGAGGAGGTTTATCGAATTTTCGGCGGAAGCCTCCAAA	0.0025634729999999997	0.00088603	1	0	1	C19x		T65A	1.000239541
903	CATAAAAGCGCCAGAACTACAGAAATGAGTTGACGAGGAGGAGGTTTATCGAATTTTCGGCGGATGACTCCAAA	0.007026633000000001		1	0	1	T27x		C67A	0.5504014770000001
904	CATAAAAGCGCCAGAACTACAGAATGTAGTTGACGAGGAGGAGGTTTATCGAATTTTCGGAGGATGCCTCCAAA	1.36e-06	0.00010914	1	0	1	A22x		C61A	0.0
905	CATAAAAGCGCCAGAACACAGAAATGTAGTTGACGAGGAGGAGGTTTCTCGAATTTTCGGCGGATGCCTCCAAA	0.000127499	2.3199999999999998e-05	1	0	1	T17x		A48C	0.5389200479999999
906	CATAAAAGCGCAGAACTACAGAAATGTAGTTGACGAGGAGGAGGTTTATCGAATTTTCGGCGGATGCCGCCAAA	5.19e-05	1.07e-05	1	0	1	C10x		T69G	0.0
907	CATAAAACGCCAGAACTACAGAAATGTAGTTGACGAGGAGGAGGTTTATCGAATATTCGGCGGATGCCTCCAAA	4.61e-05	1.56e-05	1	0	1	G7x		T55A	1.45667825
908	CATAAAAGCGCCCGAACTACAGAAATGTAGTTGCGAGGAGGAGGTTTATCGAATTTTCGGCGGATGCCTCCAAA	1.09e-06	0.000250728	1	0	1	A33x		A12C	0.0
909	CATAAAAGCGCAGAACTACAGAAATGTAGTTGACGAGGAGGAGGTTTATCGGATTTTCGGCGGATGCCTCCAAA	4.27e-06	4.41e-05	1	0	1	C10x		A52G	0.0
910	CATAAAAGCGCCAGAACTACAGAAATGTAGTGACGAGGAGGAGGTTTTTCGAATTTTCGGCGGATGCCTCCAAA	3.79e-05	1.67e-05	1	0	1	T30x		A48T	0.56861344
911	CATAAAAGCGCAGAACTACAGAAATGTAGTTGACGAGGAGGAGGTTTATCGAATTTTCGGCGGATGCCTCGAAA	9.49e-06	4.1700000000000004e-05	1	0	1	C10x		C71G	0.0
912	CATAAAAGCGCCAGAACTACAGAAATGTAATTGACGAGGAGGAGGTTTATCGAATTTTCGGCGGATGCCCCAAA	3.19e-05	1.82e-05	1	0	1	T69x		G29A	0.263746685
913	CATAAAAGCGCCAGAACTACAGAAATGTAGTTGACGAGGGGAGGTTTATCGAAGTTTCGGCGGATGCCTCCAAA	1.24e-05	2.42e-05	1	0	1	A39x		T54G	0.396741241
914	CATAAAACGCCAGAACTACAGAAATGTAGTTGACGAGGAGGAGGTTTATCGAATTTTCGGCGGATTCCTCCAAA	1.62e-06	0.000122366	1	0	1	G7x		G66T	0.0
915	CATAAAAGCGCCAGAAATACAGAAATGTAGTTGACGGGAGGAGGTTTATCGAATTTTCGGCGGATGCCTCCAAA	1e-06	0.000354424	1	0	1	A36x		C16A	0.0
916	CATAAAATGCCAGAACTACAGAAATGTAGTTGACGAGGAGGAGGTTTATCGAATTTTCGGCGGATGCCTCCAAA	1e-06		1	0	1	G7x		C8T	0.0
917	CATAAAAGCGGCAGAACTACAGAAATGTAGTTGACGAGAGGAGGTTTATCGAATTTTCGGCGGATGCCTCCAAA	5.02e-06	4.6399999999999996e-05	1	0	1	G37x		C10G	0.0
918	CATAAAAGCGCCAGAACTAAGAAATGTAGTTGACGAGGAGGAGGTTTATCGAATTTTCGGCGGATGCCTCAAAA	0.00038282199999999995		1	0	1	C19x		C71A	0.060472144000000005
919	CATAAAAGCGCCAGAACTACAGAAATTAGTTGACGAGGAGGAGGTTTATCGAATTTTCGGCGGTTGCCTCCAAA	8.36e-05	1.1400000000000001e-05	1	0	1	G26x		A64T	1.215586945
920	CATAAAAGCGCCAGACTACAGAAATGTAGTTGGCGAGGAGGAGGTTTATCGAATTTTCGGCGGATGCCTCCAAA	2.3e-06	0.000163439	1	0	1	A14x		A33G	0.0
921	CATAAAAGCGCCAGACTACAGAAATGTAGTTGACGAGCAGGAGGTTTATCGAATTTTCGGCGGATGCCTCCAAA	2.55e-06	0.000111895	1	0	1	A14x		G38C	0.0
922	CATAAAAGCGCGGAACTACAGAAATGTAGTTGACGAGGAGGAGGTTTATCGAATTTTCGGCGGATGCCTCCAAA	1e-06	0.000324126	1	0	1	C10x		A12G	0.0
923	CATAAAAGCTCCAGACTACAGAAATGTAGTTGACGAGGAGGAGGTTTATCGAATTTTCGGCGGATGCCTCCAAA	1e-06		1	0	1	A14x		G9T	0.0
924	CATAAAAGCGCCAGAACTACAGAAATGTAGTTGACGAGGAGGAGGTTTATCAATTTTGGGCGGATGCCTCCAAA	6.39e-06	4.71e-05	1	0	1	G51x		C58G	0.0
925	CATAAAAGCGCCAGAACTACAGAAATGTATTTGACGAGGAGGAGGTTTATCGAATTTCGGCGGATGCCTCCAAA	0.000944348	0.000195569	1	0	1	T54x		G29T	1.024437754
926	CATAAAAGCGCTAGAACTACAGAAATGTAGTTGACGAGGAGGAGGTTATCGAATTTTCGGCGGATGCCTCCAAA	0.0009208069999999999	0.000219029	1	0	1	T45x		C11T	0.42479573299999995
927	CATAAAAGCGCCAGAACTACAGAAATGTAGTTGACGAGGAGGAGGTTTATCGAATTTTCGGGGGATGCTCCAAA	5.05e-06	7.13e-05	1	0	1	C67x		C61G	0.0
928	CATAAAAGCGCCAGAATACAGAAATGTAGTTGACGAGGAGGAGGTTTATAGAATTTTCGGCGGATGCCTCCAAA	1e-06	0.000178367	1	0	1	C16x		C50A	0.0
929	CATAAAAGCGCCAGAATACAGAAATGTAGTTGTCGAGGAGGAGGTTTATCGAATTTTCGGCGGATGCCTCCAAA	3.04e-05	2.02e-05	1	0	1	C16x		A33T	4.936913243
930	CATAAAAGCGCCAGACTACAGAAATGTAGTTGACGAGAAGGAGGTTTATCGAATTTTCGGCGGATGCCTCCAAA	1e-06	0.000287879	1	0	1	A14x		G38A	0.0
931	CATAAAAGCGCCAGAACTACAGAAATGTAGTTGACGAGGAGGAGGTTTATCGATTTTCGGCGGCTGCCTCCAAA	1.2e-05	2.33e-05	1	0	1	A52x		A64C	0.511286176
932	CATAAAAGCGCCAGAACTACAGAAATGTAGTTGACGAGGAGGAGGTTATCGAATTTTCGGCGGATGCCTTCAAA	0.060228693	0.04186396	1	0	1	T45x		C70T	1.464515323
933	CATAAAAGCGCTAGAACTACAGAAATGTAGTTGACGAGGAGGAGGTTTATCGAATTTTCGGCGGAGCCTCCAAA	2.09e-06	6.0599999999999996e-05	1	0	1	T65x		C11T	0.0
934	CATAAAAGCGCCAGAACTACAGAAATGTAGGTGACGAGGAGGAGGTTTATCGAATTTTCGGCGATGCCTCCAAA	1e-06	0.00033357199999999997	1	0	1	G62x		T30G	0.0
935	CATAAAAGCGCCAGAACTAAGAAATGTAGTAGACGAGGAGGAGGTTTATCGAATTTTCGGCGGATGCCTCCAAA	0.002416465	0.0008761260000000001	1	0	1	C19x		T31A	0.165540717
936	CATAAAAGCGCCCGAACTACAGAAATGTAGTTGACGAGGAGGAGGTTTATCGAATTTCGGCGGATGCCTCCAAA	0.002904705	0.000957116	1	0	1	T54x		A12C	0.604326371
937	CATAAAAGCGCCAGAACTACAGAAATGTAGTTGACGGGAGGAGGTTTATCGTATTTTCGGCGGATGCCTCCAAA	1e-06		1	0	1	A36x		A52T	0.0
938	CATAAAAGCGCCATAACTACAGAAATGTAGTTGACGAGGAGGAGGTTTATCGAATTTTCGGCGGATGCCCCAAA	1.99e-05	1.7100000000000002e-05	1	0	1	T69x		G13T	0.613804369
939	CATAAAAGCGCCAGAACTAAGAAATGTAGTTGACGTGGAGGAGGTTTATCGAATTTTCGGCGGATGCCTCCAAA	2.24e-06	8.690000000000001e-05	1	0	1	C19x		A36T	0.0
940	CATAAAAGCGCCAGAACTACAGAAATGTAGTTGACGACGAGGAGGTTATCGAATTTTCGGCGGATGCCTCCAAA	2.97e-05	9.05e-06	1	0	1	T45x		G37C	0.855297148
941	CATAAAAGCGCCAGAACTACAGAAATGTAGTTGACGAGGAGGAGGTTTATCGAATTTTCGGCGGAGACTCCAAA	0.00020044	5.96e-05	1	0	1	T65x		C67A	0.0
942	CATAAAAGCGCCAGAACTACAGAAATGTAGATGACGAGGAGGAGGTTTATCGAATTTTCGCGGATGCCTCCAAA	1e-06	0.000690411	1	0	1	G59x		T30A	0.0
943	CATAAAAGCGCCAGAACTACAGAAATGTAGTTGACGAGGAGGGGTTTATCGAATTTTCGGCGGATGACTCCAAA	0.011281204	0.0032557690000000004	1	0	1	A42x		C67A	0.0
944	CATAAAAGCGCCAGAGCTACAGAAATGTAGTTGACGAGGAGGAGGTTTATCAATTTTCGGCGGATGCCTCCAAA	1.39e-06	0.000137866	1	0	1	G51x		A15G	0.0
945	CATAAAAGCGCCAGAACTACAGAAATGTAGTTGACGACGAGGAGGTTTATCGAATTTTCGGCGGTGCCTCCAAA	1e-06		1	0	1	A64x		G37C	0.0
946	CATAAAAGCGCCAGAACTACAGAAATGTAGTTGACGAGGGGAGGTTTATCGAATTTTCGGCGGTTGCCTCCAAA	1e-06		1	0	1	A39x		A64T	0.0
947	CATAAAAGCGCCAGAACTACAGAAATTAGTTGACGAGGAGGAGGTTTATCGAATTTTCGGCGGATGCCACCAAA	4.1899999999999995e-05	2.46e-05	1	0	1	G26x		T69A	0.290979101
948	CATAAAAGGCAAGAACTACAGAAATGTAGTTGACGAGGAGGAGGTTTATCGAATTTTCGGCGGATGCCTCCAAA	1e-06	0.000561786	1	0	1	C8x		C11A	0.0
949	CATAAAAGCGCCAGAAGTACAGAAATGTAGTTGACGAGGAGGAGGTTTATCGAATTTTCGGCGGATGCTCCAAA	6.06e-06	4.6399999999999996e-05	1	0	1	C67x		C16G	0.134381531
950	CATAAAAGCGCCAGAACACAGAAATGTAGTTGACGAGGAGGAGGTTTATCGATTTTTCGGCGGATGCCTCCAAA	0.012666405	0.002717358	1	0	1	T17x		A53T	0.459711231
951	CATAAAAGCGCCAGAACTACAGAAATGTAGTTGACGAGGAGGAGGTTTATCGAATTTTCGCGGACGCCTCCAAA	4.25e-06	7.290000000000001e-05	1	0	1	G59x		T65C	0.0
952	CATAAAAGCGCCAGAACTACAGAAATGTAGTTGACGAGAAGGAGGTTTATCGAATTTTCGGCGGATCCTCCAAA	1e-06		1	0	1	G66x		G38A	0.0
953	CATAAAAGCGCCAGAACTACAGAATGTAGTTGACGAGGAGGAGGTTTATCGACTTTTCGGCGGATGCCTCCAAA	0.006949843000000001	0.00187688	1	0	1	A22x		A53C	0.670585003
954	CATAAAAGCGCCAGAATACAGAAATGTAGTTGACGAGGAGGGGGTTTATCGAATTTTCGGCGGATGCCTCCAAA	0.002756632	0.000758424	1	0	1	C16x		A42G	0.76896377
955	CATAAAAGCGCCAGAACTACGAAATGTAGTTGACGAGGAGGAGGTGTATCGAATTTTCGGCGGATGCCTCCAAA	0.006178128000000001	0.0016632139999999999	1	0	1	A20x		T46G	0.523322747
956	CATAAAAGCGCCAGGACTACAGAAATGTAGTTGACGAGGAGGAGGTTTATCGAATTTTCGGCGATGCCTCCAAA	1e-06	0.002701013	1	0	1	G62x		A14G	0.0
957	CATAAAAGCGCCGAACTACAGAAATGTAGTTGACGAGGAGGAGGTTTATCGAATTTTCGACGGATGCCTCCAAA	1e-06		1	0	1	A12x		G60A	0.0
958	CATAAAAGCGCCAGAACTACAGAAATGTAGTTGACGAGGAGGAGGTTTATCGAATTTTCGGCGGATCCTTCAAA	5.74e-06	1.64e-05	1	0	1	G66x		C70T	0.0
959	CATAAAAGCGCCAGAACTACAGAAATGTAGTTGACGAGGAGGAGGTTTATCAATTTTCAGCGGATGCCTCCAAA	2.88e-06	7.96e-05	1	0	1	G51x		G59A	0.0
960	CATAAAAGCGCCAGAACTACAAAATGTATTTGACGAGGAGGAGGTTTATCGAATTTTCGGCGGATGCCTCCAAA	0.002712885	0.000660624	1	0	1	G21x		G29T	0.41543994700000003
961	CATAAAGGCGCCAGAACTACAGAAATGTAGTTGACGAGGAGGAGTTTATCGAATTTTCGGCGGATGCCTCCAAA	1e-06		1	0	1	G43x		A6G	0.0
962	CATAAAAGCGCCAGACTACAGAAATGTAGTTGACGAGGAGGAGGTTTATCGAATTCTCGGCGGATGCCTCCAAA	0.000619723	9.17e-05	1	0	1	A14x		T56C	2.145993191
963	CATAAAAGCGCCAGAACTACAGAAATGTAGTTGACGAGGAGGTGTTTATCGAATTTTCGGCGGATGCCTCCAAA	1.31e-06	0.00012282299999999999	1	0	1	A42x		G43T	0.0
964	CATAAAACGCCAGAACTACAGAAATGTAGTTGACGAGGAGGAGGTTTAGCGAATTTTCGGCGGATGCCTCCAAA	1e-06	0.00018626099999999998	1	0	1	G7x		T49G	0.0
965	CATAAAAGCGCCAGCACTCAGAAATGTAGTTGACGAGGAGGAGGTTTATCGAATTTTCGGCGGATGCCTCCAAA	0.0011314110000000001	0.000295547	1	0	1	A18x		A14C	0.13750464099999998
966	CATAAAAGCGCCAGAACTACAGAAATGTAGTTGACGAGGAGGAAGTTTATCGAATTTTCGGCGGATGCTCCAAA	0.00040365199999999995	6.4e-05	1	0	1	C67x		G43A	0.0
967	CATAAAAGCGCCAGAACTACAGAAATGTAGTTGACGAGGAGGAGGTTTATCGAATTTCGGCGGATGCCTACAAA	8.809999999999999e-05	1.32e-05	1	0	1	T54x		C70A	0.185801556
968	CATAAAAGCGCAAGAACTACAGAAATGTAGTTGACGAGGAGGAGGTTTATCGAATTTTCGGCGGATGCCCCAAA	2.55e-05	1.92e-05	1	0	1	T69x		C11A	2.634115418
969	CATAAAAGCGCCAGAACTACAGAAATGTAGTTGACGAGGAGGAGGTTTTTCGAATTTTCGGCGGATGCTCCAAA	1e-06	0.000934006	1	0	1	C67x		A48T	0.0
970	CATAAAAGCGCCAGACTACAGAAATGTAGTTGCCGAGGAGGAGGTTTATCGAATTTTCGGCGGATGCCTCCAAA	0.000106686	2.57e-05	1	0	1	A14x		A33C	4.122610221
971	CATAAAAGCGCCAGAACTACAGAAATGTAGTTGACGAGGATGAGGTTTATCGAATTTTCGGCGGAGCCTCCAAA	1e-06		1	0	1	T65x		G40T	0.0
972	CATAAAAGCGCCAGAACTACAGAAATGTAGTTGACGAGGAGGAGGTTTATCGATTTTCGGCGGATGCCGCCAAA	3.16e-05	1.23e-05	1	0	1	A52x		T69G	0.443924889
973	CATAAAAGCGCCAGTACTACAGAAATGTAGTTGACGAGGAGGAGGTTTATCGAATTTTCGCGGATGCCTCCAAA	1e-06		1	0	1	G59x		A14T	0.0
974	CATAAAAGCGCCAGAACTACAGAAATGTAGTTGACGATAGGAGGTTTATCGAATTTTCGGCGGATGCCTCCAAA	4.13e-06	6.13e-05	1	0	1	G37x		G38T	0.0
975	CATAAAAGCGCCAGAACTACAGAAATGTAGTTGACGAGGAGGATGTTTATCGAATTTTCGGCGGATGCCCCAAA	7.77e-06	4.6e-05	1	0	1	T69x		G43T	0.0
976	CATAAAAGCGCCAGAACACAGAAATGTAGTTGATGAGGAGGAGGTTTATCGAATTTTCGGCGGATGCCTCCAAA	5.37e-06	7.47e-05	1	0	1	T17x		C34T	0.0
977	CATAAAAGCGCCAGAACTACAGAAATGTAGTTGACTAGGAGGAGGTTTATCGAATTTTCGGCGATGCCTCCAAA	1e-06		1	0	1	G62x		G35T	0.0
978	CATAAAAGCGCCAGAACTACAGAATGTAGTTGACGAGGAGGATGTTTATCGAATTTTCGGCGGATGCCTCCAAA	3.26e-05	1.07e-05	1	0	1	A22x		G43T	0.914030415
979	CATAAAAGCGCCAGTACACAGAAATGTAGTTGACGAGGAGGAGGTTTATCGAATTTTCGGCGGATGCCTCCAAA	0.000833415	0.000163108	1	0	1	T17x		A14T	0.089206686
980	CATAAAAGCGCAGAACTACAGAAATGTAGTTGACGAGGAGGAGGTTTATCGAATTTTCGGCGGATGGCTCCAAA	1.73e-05	1.9399999999999997e-05	1	0	1	C10x		C67G	0.0
981	CATAAAAGCGCCAGAACTACAGAAATGTAGTTGACGAGAGGAGGTTTATCGAATTTTCGGCGGATGCTTCCAAA	1e-06		1	0	1	G37x		C68T	0.0
982	CATAAAAGCGCCAGAACTACAGAAATTAGTTGACGAGGATGAGGTTTATCGAATTTTCGGCGGATGCCTCCAAA	0.000633648	0.00011517299999999999	1	0	1	G26x		G40T	0.13037214800000002
983	CATAAACGCGCAGAACTACAGAAATGTAGTTGACGAGGAGGAGGTTTATCGAATTTTCGGCGGATGCCTCCAAA	1e-06		1	0	1	C10x		A6C	0.0
984	CATAAAAGCGCCAGAACTACAGAAATTAGTTGACGAGGAGGAGGTTTATCGAATTTTCGGCGGATGGCTCCAAA	0.0004908019999999999	0.00013476799999999998	1	0	1	G26x		C67G	0.693586065
985	CATAAAAGCGCCAAACTACAGAAATGTAGTTGACGAGGAGGAGGTTTATCGAATTTTCGGCGGTTGCCTCCAAA	1e-06		1	0	1	G13x		A64T	0.0
986	CATAAAAGCGCAAGAACTACAGAAATGTAGTTGACGAGGAGGAGGTTTATCGAATTTTCGGCGGATGCTCCAAA	1e-06		1	0	1	C67x		C11A	0.0
987	CATAAAAGGGCCAGAACTACAGAAATGAGTTGACGAGGAGGAGGTTTATCGAATTTTCGGCGGATGCCTCCAAA	1e-06		1	0	1	T27x		C8G	0.0
988	CATAAAGGCGCCAGACTACAGAAATGTAGTTGACGAGGAGGAGGTTTATCGAATTTTCGGCGGATGCCTCCAAA	5.41e-05	1.11e-05	1	0	1	A14x		A6G	1.545699331
989	CATAAAAGCGCCAGAACTACAGAAATGTAGTTGACGAGGAGGAGGTTTATCGAATTTCGGCGGCTGCCTCCAAA	3.9500000000000005e-05	9.96e-06	1	0	1	T54x		A64C	2.050658842
990	CATAAAAGCGCTGAACTACAGAAATGTAGTTGACGAGGAGGAGGTTTATCGAATTTTCGGCGGATGCCTCCAAA	4.3200000000000007e-05	8.27e-06	1	0	1	C10x		A12T	1.594102009
991	CATAAAAGCGCCAGAACTACAGAAATGTAGTTGACGAGGAGGAGGTTTATCGAATTTCGGCGGATGCGTCCAAA	3.77e-05	9.22e-06	1	0	1	T54x		C68G	0.64400135
992	CATAAAAGCGACAGAACTACAGAATGTAGTTGACGAGGAGGAGGTTTATCGAATTTTCGGCGGATGCCTCCAAA	2.84e-06	5.13e-05	1	0	1	A22x		C10A	0.0
993	CATAAAACGCCAGAACTACAGAAATGTAGTTGACGAGGAGGAGGTTTATCGAAGTTTCGGCGGATGCCTCCAAA	2.55e-05	1.01e-05	1	0	1	G7x		T54G	0.875896915
994	CATAAAAGCGCCAGAACTACAGAATGTAGTTGACGAGGAGGAGGTTTATAGAATTTTCGGCGGATGCCTCCAAA	2.35e-05	9.2e-06	1	0	1	A22x		C50A	1.134690582
995	CATAAAAGCGCCAAACTACAGAAATGTAGTTGACGAGGAGGAGGTTTATCGAATATTCGGCGGATGCCTCCAAA	0.000107413	1.22e-05	1	0	1	G13x		T55A	0.9408679529999999
996	CATAAAAGCGCCAGAACTACAGAAATGTAGTTGACGAGGATGAGGTTTATCGAATTTTCGCGGATGCCTCCAAA	1e-06		1	0	1	G59x		G40T	0.0
997	CATAAAAGCGCCAGAACTACAGAAATGTAGTCGACGAGGAGGAGGTTTATCGAATTTTCGGCGGATGCCCCAAA	6.52e-05	2.8300000000000003e-05	1	0	1	T69x		T31C	0.46712982399999997
998	CATAAAAGCGCCAGAACTACAGAAATGTAGTTGACGAGGAGGGGTTTATCGAATTTTCGGCGGATGCCTCTAAA	5.41e-05	2.25e-05	1	0	1	A42x		C71T	5.317461351
999	CATAAAACGCCAGAACTACAGAAATGTAGTTGACGAGGAGGAGGTTTATTGAATTTTCGGCGGATGCCTCCAAA	1e-06		1	0	1	G7x		C50T	0.0
1000	CATAAAAGCGCCAGAACTACAGAAATGTAGTTTCGAGGAGGAGGTTTATCGAATTTTCGGCGGATGCCTCCAAA	1e-06		1	0	1	G32x		A33T	0.0
1001	CATAAAAGCGCCAAACTACAGAAATGTAGTTGACGAGGAGGAGGTTTATCGAATTTTCGGCGGATGCCTGCAAA	9.27e-06	2.11e-05	1	0	1	G13x		C70G	1.1402536140000001
1002	CATAAAAGCGCCAGAACACAGAAATGTAGTTGACGAGGAGGAGGTTTATTGAATTTTCGGCGGATGCCTCCAAA	3.9200000000000004e-05	2.15e-05	1	0	1	T17x		C50T	0.601695161
1003	CATAAAAGCGCCAGAACTACAGAAATGTAGTTTACGAGGAGGAGGTTTATCGAATTTCGGCGGATGCCTCCAAA	0.00023784900000000002	3.63e-05	1	0	1	T54x		G32T	1.8660919790000001
1004	CATAAAAGCGCCAGAACTACAGAAATGTAGTTGACGAGGAGGAGGTTTATTGAATTTTCGGCGATGCCTCCAAA	1e-06		1	0	1	G62x		C50T	0.0
1005	CATAAAACGCCGGAACTACAGAAATGTAGTTGACGAGGAGGAGGTTTATCGAATTTTCGGCGGATGCCTCCAAA	3.53e-06	7.49e-05	1	0	1	G7x		A12G	0.0
1006	CATAAAAGCGCCAGACCTACAGAAATGTAGTTGACGAGGAGGAGGTTTATCGAATTTTCGCGGATGCCTCCAAA	1e-06		1	0	1	G59x		A15C	0.0
1007	CATAAAAGCGCAGAACTACAGAAATGTAGTTGACGAGGAGGAGGTTTATCGAATTTTCGGCGGATGCTTCCAAA	1.3800000000000002e-05	1.7899999999999998e-05	1	0	1	C10x		C68T	0.0
1008	CATAAAACGCCAGAACTACAGAAATGTAGTTGACGAGGAGGAGGTTTATCGAATCTTCGGCGGATGCCTCCAAA	1.26e-05	1.22e-05	1	0	1	G7x		T55C	0.63582247
1009	CATAAAAGCGCCAGAACTACAGAAATGTAGTTGACGGGGGGAGGTTTATCGAATTTTCGGCGGATGCCTCCAAA	1e-06	0.008577845	1	0	1	A36x		A39G	0.0
1010	CATAAAAGCGCCAGAACTACAGAAATGTAGTTGACGAGGAGGAGGTTTATCGATTTTGGGCGGATGCCTCCAAA	8.82e-05	1.28e-05	1	0	1	A52x		C58G	3.971826537
1011	CATAAAAGCGCCAGAACTACAGAAATGTAGTTGACGAGGAGGAGGTTTATCGAATTTCCGCGGATGCCTCCAAA	1e-06		1	0	1	T54x		G59C	0.0
1012	CATAAAAGCGCCAGAAGTACAGAAATGTAGTTGACGAGGAGGAGTTTATCGAATTTTCGGCGGATGCCTCCAAA	2.05e-06	0.000108649	1	0	1	G43x		C16G	0.0
1013	CATAAAAGCTCCAGAACTACGAAATGTAGTTGACGAGGAGGAGGTTTATCGAATTTTCGGCGGATGCCTCCAAA	1e-06		1	0	1	A20x		G9T	0.0
1014	CATAAAAGCGCCAGACCTACAGAAATGTAGTTGACGAGGAGGAGGTTTATCGATTTTCGGCGGATGCCTCCAAA	0.0017124479999999999	0.00022533	1	0	1	A52x		A15C	1.2372566440000001
1015	CATAAAAGCGCCAGACTACAGAAATGTAGTTGACGAGGATGAGGTTTATCGAATTTTCGGCGGATGCCTCCAAA	0.000170509	4.18e-05	1	0	1	A14x		G40T	0.261179814
1016	CATAAAAGCGCCAGAACTACAGAAATGTAGTTGACGAGGAGGAGTTTATCGAATTTTCGGCGGATGTCTCCAAA	0.009263488	0.00141775	1	0	1	G43x		C67T	213.44668880000003
1017	CATAAAAGCGCCAGAACTACAGAAATGTAGTTGACGAGGAGGAGGTTTTCGAATTTTCGGCGGATGGCTCCAAA	2.04e-06	6.670000000000001e-05	1	0	1	A48x		C67G	0.0
1018	CATAAAAGCGCCAGAACTACAGAAATGTAGTTGACGAGGAGGAGGTTTCTCGAATTTTCGGCGGATCCTCCAAA	1e-06		1	0	1	G66x		A48C	0.0
1019	CATAAAAGCGCCAGAACTACAGAAATGTAGTTGACGTGAGGAGGTTTATCGAATTTTCGGCGGATGCCTCCAAA	4.14e-06	4.95e-05	1	0	1	A36x		G37T	0.0
1020	CATAAAAGCGCCAGAACTACAGAAATGTAGTTAACGAGGAGGAGGTTTATCGAATTTTCGGCGGATGCTCCAAA	2.61e-06	6.34e-05	1	0	1	C67x		G32A	0.0
1021	CATAAAAGCGCCAGACTACAGAAATGTAGTTGTCGAGGAGGAGGTTTATCGAATTTTCGGCGGATGCCTCCAAA	1.1900000000000001e-05	1.3699999999999998e-05	1	0	1	A14x		A33T	1.6431026469999999
1022	CATAAAATCGCCAGAACTACAGAAATGTAGTTGACGAGGAGGAGGTTTATCGAATTTTCGCGGATGCCTCCAAA	2.49e-06	0.000102129	1	0	1	G59x		G7T	0.0
1023	CATAAAAGCGCCAGAACTACAGAAATGTAGTTGACGAGGAGGAGGTTTATCGAATTTTCGGCCGATGCCCCAAA	2.98e-06	9.63e-05	1	0	1	T69x		G62C	0.0
1024	CATAAAAGCGCCAGAACTACAGAAATGTAGTTGACGAGGAGGAGGTTTATCGAATGTTCGGCGGATGCTCCAAA	0.000193737	5.3200000000000006e-05	1	0	1	C67x		T55G	0.8325693470000001
1025	CATAAAAGCGCCAGAACTACAGAAATGTAGTTGACGAGGAGGAGGTTTTCGAATTTTCGGCGGATGCCTCTAAA	0.0005141130000000001	8.23e-05	1	0	1	A48x		C71T	0.955812353
1026	CATAAAAGCGCCAGAAGTACAGAAATGTAGTTGACGAGGAGAGGTTTATCGAATTTTCGGCGGATGCCTCCAAA	2.86e-06	6.2e-05	1	0	1	G40x		C16G	0.0
1027	CATAAAAGCGCCAGAACTACAGAAATGTAGTTGCGAGGAGGAGGTTTATCGAATTTTCGGCGGATGCCGCCAAA	1.65e-05	1.7199999999999998e-05	1	0	1	A33x		T69G	0.0
1028	CATAAAAGCCCAGAACTACAGAAATGTAGTTGACGAGGAGGAGGTTTATCGAATTTTCGGCGGATGTCTCCAAA	1e-06		1	0	1	G9x		C67T	0.0
1029	CATAAAAGCGCCAAACTACAGAAATGTAGATGACGAGGAGGAGGTTTATCGAATTTTCGGCGGATGCCTCCAAA	0.00012049200000000001	1.7199999999999998e-05	1	0	1	G13x		T30A	5.1747792530000005
1030	CATAAAAGCGCCAGAACTACAGAATGTAGTTGACGAGGAGGAGGTATATCGAATTTTCGGCGGATGCCTCCAAA	0.002514813	0.000872108	1	0	1	A22x		T46A	0.885904912
1031	CATAAAAGCGCCAGAACTACAGAAATGTAGTGACGAGTAGGAGGTTTATCGAATTTTCGGCGGATGCCTCCAAA	1e-06	0.000374595	1	0	1	T30x		G38T	0.0
1032	CATAAAAGCGCCAGAACTACAGAAATGTAGTTTACGAGGAGGAGGTTTATCGAATTTTCGGCGGATCCTCCAAA	4.14e-06	5.870000000000001e-05	1	0	1	G66x		G32T	0.0
1033	CATAAACGCGCCAGAACTACAGAAATGTATTGACGAGGAGGAGGTTTATCGAATTTTCGGCGGATGCCTCCAAA	1.59e-06	9.84e-05	1	0	1	G29x		A6C	0.0
1034	CATAAAAGCGCCAGAACTACAGAAATGTAGTTGACGAGAGGAGGTTTATCGAATTTTCGGCGGATACCTCCAAA	1e-06		1	0	1	G37x		G66A	0.0
1035	CATAAAAGCGCCAGAACTACAGAAATGTAGTTGACGAGGAGGAGGTTTATCGAATCTTCGGGGATGCCTCCAAA	1e-06	0.000247976	1	0	1	C61x		T55C	0.0
1036	CATAAAAGCGCAGGACTACAGAAATGTAGTTGACGAGGAGGAGGTTTATCGAATTTTCGGCGGATGCCTCCAAA	2.08e-05	1.27e-05	1	0	1	C10x		A14G	0.82196508
1037	CATAAAAGCGCCAGAACTACAGAAATGTAGTTGACGAGGAGGAGGTTTATCGAATTTTCGGCAGATGCCCCAAA	3.51e-06	8e-05	1	0	1	T69x		G62A	0.0
1038	CATAAAAGCGCCAGAACTACAGAAATTAGTTGACGAGGAGGAGGTTTATCGAATTTTCGGCGGATGCGTCCAAA	5.04e-05	1.3300000000000001e-05	1	0	1	G26x		C68G	0.215559821
1039	CATAAAAGCGCCAGAACTACAGAAATTAGTTGACGAGGAGGAGGTTTATCGAATTTTCGGCGGATGCCTCGAAA	0.000197281	3.4200000000000005e-05	1	0	1	G26x		C71G	0.128675583
1040	CATAAAAGCGCCAGAACTACAGAAATGTAGTTGACGAGGAGGAGGTTTATCGAATTTTCGGCGATGGCTCCAAA	1.8e-06	0.00016034100000000002	1	0	1	G62x		C67G	0.0
1041	CATAAAAGCGCCAGATTACAGAAATGTAGTTGACGAGGAGGAGGTTTATCGAATTTTCGGCGGATGCCTCCAAA	0.003982502	0.000582287	1	0	1	A14x		C16T	1.322868636
1042	CATAAAAGCGCCAGAATACAGAAATGTAGTTGACGAGGAGGAGGTTTATCGAATTTTCGGCGGATGCGTCCAAA	3.53e-06	3.72e-05	1	0	1	C16x		C68G	0.0
1043	CATAAAAGCGCCAGAACTACAGAAATGTAGTTGACGAGGAGGAGGTTTATCCAATTTTCGGCGGATGCTCCAAA	2.59e-06	9.39e-05	1	0	1	C67x		G51C	0.0
1044	CATAAAAGCGCAGAACTACAGAAATGTAGTTGACGAGGAGGAGGTTTATCGAATTTTCGCCGGATGCCTCCAAA	1e-06		1	0	1	C10x		G60C	0.0
1045	CATAAAAGCGCCAGAACTACGAAATGTAGTTGACGAGGAGGAGGTTTATCGAATTTTCGGCGGACGCCTCCAAA	0.000560375	7.840000000000001e-05	1	0	1	A20x		T65C	0.837044564
1046	CATAAAAGCGCCAGAACTACAGAAATGTAGTTGACGAGGAGGAGGTTTATCGAATTTCGGCAGATGCCTCCAAA	2.06e-06	0.00014062799999999998	1	0	1	T54x		G62A	0.0
1047	CATAAAAGCGCAGAACTACAGAAATGTAGTTGACGAGGAGGAGGTTTATCGAATTTTCGGCGGATGTCTCCAAA	9.93e-06	2.34e-05	1	0	1	C10x		C67T	1.6664759319999998
1048	CATAAAAGCGCCAAACTACAGAAATGTAGTTGACGAGGAGGAGGTTTATCGAATTTTCGGCGGCTGCCTCCAAA	1e-06		1	0	1	G13x		A64C	0.0
1049	CATAAAAGCGCCAGAGCTACAGAAATGTAGTTGACGAGGAGGAGGTTTATCGAATTTTCGGCGGAGCCTCCAAA	1e-06		1	0	1	T65x		A15G	0.0
1050	CATAAAAGCGCCAGAACTACAGAAATGTAGTTGACGAGGAGGAGGTTTATCGAGTTTTCGGCGGATCCTCCAAA	8.11e-06	3.6099999999999997e-05	1	0	1	G66x		A53G	1.6185944909999999
1051	CATAAAAGCGCCAGAACTACAGAAATTAGTTGACGAGGAGGAGGTTTATGGAATTTTCGGCGGATGCCTCCAAA	1.7800000000000002e-05	1.49e-05	1	0	1	G26x		C50G	0.08874567400000001
1052	CATAAAAGCGCCAGAACTACAGAAATGTAGTTGACGAGGAGGAGGTTTATCGAATTTTCGGCGATGCCTTCAAA	1e-06	0.000809025	1	0	1	G62x		C70T	0.0
1053	CATAAAAGCGCCAGAACTACAGAAATGTAGTTGACGAGGAGGAGGCTTATCAATTTTCGGCGGATGCCTCCAAA	1e-06		1	0	1	G51x		T45C	0.0
1054	CATAAAAGCGCCACAACTACAGAAATGTAGTGACGAGGAGGAGGTTTATCGAATTTTCGGCGGATGCCTCCAAA	0.00028917200000000003	5.13e-05	1	0	1	T30x		G13C	19.11302609
1055	CATAAAAGCGCCAGAACTACAGAAATGTAGTTGACGAGGAGGAGGTTTATCGAATTTTCTGCGGATCCTCCAAA	1e-06		1	0	1	G66x		G59T	0.0
1056	CATAAAAGCGCCAGAACTACAGAAATGTAGTTGACGACGAGGAGGTTTATCGAATTTTCGGCGGATCCTCCAAA	1e-06		1	0	1	G66x		G37C	0.0
1057	CATAAAAGCGCAGAACTACAGAAATGTAGTTGACGAGGAGGAGGTTTTTCGAATTTTCGGCGGATGCCTCCAAA	1e-06		1	0	1	C10x		A48T	0.0
1058	CATAAAAGCGCCAGAACTACAGAAATGTAGTTGACGAGGAGGAGGTTTATCGAATTTTCTGCGGATGCCCCAAA	3.63e-06	4.22e-05	1	0	1	T69x		G59T	0.0
1059	CATAAAAGCGCCAGAACTACAGAAATGTAGTGACGAGGGGGAGGTTTATCGAATTTTCGGCGGATGCCTCCAAA	0.006392946	0.001655663	1	0	1	T30x		A39G	0.7524033370000001
1060	CATAAAACGTCAGAACTACAGAAATGTAGTTGACGAGGAGGAGGTTTATCGAATTTTCGGCGGATGCCTCCAAA	2.89e-06	8.75e-05	1	0	1	G7x		C10T	0.0
1061	CATAAAAGCGCCGAACTACAGAAATGTAGTTGACAAGGAGGAGGTTTATCGAATTTTCGGCGGATGCCTCCAAA	7.45e-06	3.82e-05	1	0	1	A12x		G35A	0.0
1062	CATAAAAGGCCAGAACTACAGAAATGTAGTTGACGAAGAGGAGGTTTATCGAATTTTCGGCGGATGCCTCCAAA	1e-06		1	0	1	C8x		G37A	0.0
1063	CATAAAACGCCAGAACTACAGAAATGTATTTGACGAGGAGGAGGTTTATCGAATTTTCGGCGGATGCCTCCAAA	6.61e-06	7.23e-05	1	0	1	G7x		G29T	0.0
1064	CATAAAAGCCCCAGAACTACAGAAATGTAGTTGACGAGGAGGAGGTTTATCGAATTTTCGGCGGATGCTCCAAA	1.45e-06	0.000224397	1	0	1	C67x		G9C	0.0
1065	CATAAAAGCGCCAGAACTACAGAAATTAGTTGACGAGGAGGAGGTTTATCAAATTTTCGGCGGATGCCTCCAAA	9.32e-06	3.5600000000000005e-05	1	0	1	G26x		G51A	0.0
1066	CATAAAAGCGCAGAACTACAGAAATGTAGCTGACGAGGAGGAGGTTTATCGAATTTTCGGCGGATGCCTCCAAA	1e-06	0.00014671	1	0	1	C10x		T30C	0.0
1067	CATAAAAGCGTCAGAACTACAGAAATGTAGTTGACGAGGAGGAGGTTTATCGAATTTTCGCGGATGCCTCCAAA	1e-06		1	0	1	G59x		C10T	0.0
1068	CATAAAAGCGCCAGAACACAGAAATGTAGTTGACGATGAGGAGGTTTATCGAATTTTCGGCGGATGCCTCCAAA	1e-06	0.000254351	1	0	1	T17x		G37T	0.0
1069	CATAAAAGCGCCATAACTACAGAAATGTAGTTGACGAGGAGGAGGTTTATCGAATTTTCGGCGATGCCTCCAAA	1e-06		1	0	1	G62x		G13T	0.0
1070	CATAAAAGCGCCAGAACTACAGAAATGTAGTTTACGAGGAGGAGGTTTATCGATTTTCGGCGGATGCCTCCAAA	0.000262437	3.15e-05	1	0	1	A52x		G32T	1.6877239769999999
1071	CATAAAAGCGCCAGAACTACAGAAATGTAGTTGCCGAGGAGGAGGTTTATCGAATTTTCGGCGGATCCTCCAAA	2.25e-06	0.000163826	1	0	1	G66x		A33C	0.0
1072	CATAAAAGCGCCAGAACACAGAAATGTAGTTGACGAGGAGGAGGTTTATCTAATTTTCGGCGGATGCCTCCAAA	1e-06	0.000230124	1	0	1	T17x		G51T	0.0
1073	CATAAAAGCGCCAGAACTACAGAAATGTAGTTGACGAGGAGGAGGTTTATCGAATTTTGGCGGATGCCTACAAA	4.08e-06	3.19e-05	1	0	1	C58x		C70A	0.0
1074	CATAAACGCGCCAGAATACAGAAATGTAGTTGACGAGGAGGAGGTTTATCGAATTTTCGGCGGATGCCTCCAAA	3.57e-06	5.73e-05	1	0	1	C16x		A6C	0.0
1075	CATAAAAGCGCCAGAACTACAGAAATGTAGTCGACAGGAGGAGGTTTATCGAATTTTCGGCGGATGCCTCCAAA	1.58e-06	0.00019140799999999998	1	0	1	G35x		T31C	0.0
1076	CATAAAAGCCCAGAACTACAGAAATGTAATTGACGAGGAGGAGGTTTATCGAATTTTCGGCGGATGCCTCCAAA	1e-06		1	0	1	G9x		G29A	0.0
1077	CATAAAAGCGCCAGAACTACAGAATGTAGTTGACGAGGAGGAGGTTTTTCGAATTTTCGGCGGATGCCTCCAAA	0.00040487199999999997	0.000102076	1	0	1	A22x		A48T	0.825701499
1078	CATAAAAGCGCCGTACTACAGAAATGTAGTTGACGAGGAGGAGGTTTATCGAATTTTCGGCGGATGCCTCCAAA	9.75e-05	1.24e-05	1	0	1	A12x		A14T	3.265114142
1079	CATAAAAGCGCCAGAACTACAGAAATGTAGTTTACGAGGAGGAGGTTTATCGAATTTTCGGCGGAGCCTCCAAA	1e-06	0.000328124	1	0	1	T65x		G32T	0.0
1080	CATAAAAGCGCCAGAACTACAGAAATGTAGTTGACGAGGAGTAGTTTATCGAATTTTCGGCGGATGCCTCCAAA	1e-06		1	0	1	G43x		G41T	0.0
1081	CATAAAAGCGCCAGAACTACAGAAATGTAGTTGACGAGGAGGAGGTTTATCGAACTTCGGCGGATGCCTCCAAA	0.00434219	0.000591764	1	0	1	T54x		T55C	1.019323316
1082	CATAAAAGCGCAGAACTACAGAAATGTAGTTGGCGAGGAGGAGGTTTATCGAATTTTCGGCGGATGCCTCCAAA	3.09e-06	8.859999999999999e-05	1	0	1	C10x		A33G	0.0
1083	CATAAAAGCGCCAGAACTACAGAAATTAGTTGACGAGGAGGAGGTTTTTCGAATTTTCGGCGGATGCCTCCAAA	0.000213319	5.3e-05	1	0	1	G26x		A48T	0.737381904
1084	CATAAAAGCGCCAGAACTACAGAAATGTAGTTGACGAGGAGGAGTTTATCGAATTTTCGGCGGAGGCCTCCAAA	6.929999999999999e-05	1.7e-05	1	0	1	G43x		T65G	8.702825499
1085	CATAAAAGCGCCAGAATACAGAAATGTAGTTGACGAGGAGGAGGTTTATCGAATTTTCGGCGGATGTCTCCAAA	0.000495011	7.159999999999999e-05	1	0	1	C16x		C67T	0.41541086299999996
1086	CATAAAAGCGCCAGAACTACAGAAATGTAGTTGACGAGGAGGAGGTTTATTGAATTTTCGGCGGATCCTCCAAA	1e-06	0.0011247730000000001	1	0	1	G66x		C50T	0.0
1087	CATAAAACGCCAGAACTACAGAAATGTAGTTGACGAGGAGGAGGTTTATCGAAATTTCGGCGGATGCCTCCAAA	2.8699999999999996e-05	1.22e-05	1	0	1	G7x		T54A	1.012453806
1088	CATAAAAGCGCCAGTACTACGAAATGTAGTTGACGAGGAGGAGGTTTATCGAATTTTCGGCGGATGCCTCCAAA	0.008040242	0.001102113	1	0	1	A20x		A14T	0.59259705
1089	CATAAATGCGCCAGAACTACAGAAATGTAGTTGCGAGGAGGAGGTTTATCGAATTTTCGGCGGATGCCTCCAAA	1e-06		1	0	1	A33x		A6T	0.0
1090	CATAAAAGCGTCAGAACTACAGAAATGTAGTTACGAGGAGGAGGTTTATCGAATTTTCGGCGGATGCCTCCAAA	1.23e-05	1.63e-05	1	0	1	G32x		C10T	0.0
1091	CATAAAAGCGCCAGAACTACAGAAATGTAGTTGACGAGGAGGAGGTTTATCTAATTTTCGGCGGATGCTCCAAA	1.24e-06	9.96e-05	1	0	1	C67x		G51T	0.0
1092	CATAAAAGCGCCAGAACTAAGAAATGTAGTTGACGAGGAGGTGGTTTATCGAATTTTCGGCGGATGCCTCCAAA	7.3e-05	1.84e-05	1	0	1	C19x		A42T	0.700686495
1093	CATAAAAGCGCCAGAACTACAGAAATGTAGTTCACGAGGAGGAGGTTTATCGAATTTTCGGCGGATGCCCCAAA	1.4800000000000002e-05	1.73e-05	1	0	1	T69x		G32C	0.0
1094	CATAAAAGCGCCAGAACTACGAAATGTAGATGACGAGGAGGAGGTTTATCGAATTTTCGGCGGATGCCTCCAAA	0.00978465	0.0018581960000000001	1	0	1	A20x		T30A	0.905846197
1095	CATAAAAGCGCCAGAACTACAGAAATGTAGTTGACGAGGAGGAGGTTTATCGAATTTTCGCGGATGCGTCCAAA	1e-06	0.000144308	1	0	1	G59x		C68G	0.0
1096	CATAAAAGCGCCAGACTACAGAAATGTAGTTGACGAGGAGGAGGTTTATCGAATTTTCGGCGGATGACTCCAAA	0.000899258	0.000138707	1	0	1	A14x		C67A	0.888820471
1097	CATAAAAGGCCAGAACTACAGAAATGTAGTTGACGAGGAGGAGGTTTATCGAATTTTCCGCGGATGCCTCCAAA	1e-06		1	0	1	C8x		G59C	0.0
1098	CATAAAAGCCCAAAACTACAGAAATGTAGTTGACGAGGAGGAGGTTTATCGAATTTTCGGCGGATGCCTCCAAA	1e-06		1	0	1	G9x		G13A	0.0
1099	CATAAAAGCGCCAGAACTACAGAATGTAGTTGACGAGGAGGAGGTTTATCGAATTTTCTGCGGATGCCTCCAAA	3.37e-05	9.63e-06	1	0	1	A22x		G59T	0.7954240229999999
1100	CATAAAAGCGCCAGAACTACAGAAATGTAGGTGACGAGGAGGAGGTTTATCGAATTTTCGCGGATGCCTCCAAA	1e-06	0.000354959	1	0	1	G59x		T30G	0.0
1101	CATAAAAGCGCCAGAACTACAGAAATGTAGTTGACGAGGAGGAGGTTTATCGATTTTTCGGCGGATCCTCCAAA	1e-06	0.000351242	1	0	1	G66x		A53T	0.0
1102	CATAAAAGCGCCAAACTACAGAAATGTAGTTGACGAGGAGGAGGTTTATCGAATTTTCGGGGGATGCCTCCAAA	1e-06		1	0	1	G13x		C61G	0.0
1103	CATAAAAGCGCCAGAACTACAGAAATGTAGTTGACGAGGAGGTGGTTTATCGAATTTTCGGCGGATCCTCCAAA	4.09e-06	6.979999999999999e-05	1	0	1	G66x		A42T	0.0
1104	CATAAAAGCGCCAGAACTACAGAAATGTAGTCGACGAGGAGGAGGTTTATCGAATTTTCGGCGGATGCTCCAAA	1.15e-05	3.35e-05	1	0	1	C67x		T31C	0.270355663
1105	CATAAAAGCGCCAGAACTACAGAAATGTATTGACGAGGAGGAGGTTTATCGAATTTTCGGCGGATGTCTCCAAA	0.000263177	6.0299999999999995e-05	1	0	1	G29x		C67T	0.40214779799999995
1106	CATAAAAGCGCCAGAACTACAGAAATGTAGTTGGCGAGGAGGAGGTTTATCGAATTTTCGCGGATGCCTCCAAA	1e-06		1	0	1	G59x		A33G	0.0
1107	CATAAAAGCGCCAGAACTACAGAAATGTAGTTGAGGAGGAGGAGGTTTATCGAATTTCGGCGGATGCCTCCAAA	1e-06		1	0	1	T54x		C34G	0.0
1108	CATAAAAGCGCCAGACTACAGAAATGTAGTTGACGAGGAGGAGGTTTATGGAATTTTCGGCGGATGCCTCCAAA	1.63e-05	1.9699999999999998e-05	1	0	1	A14x		C50G	0.603138994
1109	CATAAAAGCCCAGAACTACAGAAATGTAGTTGACGAGGAGGAGGTTTATCGAATTTTCGACGGATGCCTCCAAA	7.19e-06	6.1e-05	1	0	1	G9x		G60A	0.0
1110	CATAAAAGCGCCAGAACTACAGAAATGTAGTTGCGAGGAGGAGGTTTGTCGAATTTTCGGCGGATGCCTCCAAA	1e-06		1	0	1	A33x		A48G	0.0
1111	CATAAAAGCGCCAGAACTACAGAAATGTACTTGCGAGGAGGAGGTTTATCGAATTTTCGGCGGATGCCTCCAAA	1e-06		1	0	1	A33x		G29C	0.0
1112	CATAAAAGCGCCAGAACTACAGAAATTAGTTGACGAGGAGGAGGTTTGTCGAATTTTCGGCGGATGCCTCCAAA	6.7e-05	1.26e-05	1	0	1	G26x		A48G	1.335658712
1113	CATAAAAGCGCCAGAACTACAGAAATGTAGTTGCGAGGCGGAGGTTTATCGAATTTTCGGCGGATGCCTCCAAA	1e-06		1	0	1	A33x		A39C	0.0
1114	CATAAAAGCGCCAGAACTACAGAATGTAGTTGACGAGGAGGGGGTTTATCGAATTTTCGGCGGATGCCTCCAAA	0.04811226	0.021211331	1	0	1	A22x		A42G	0.904345275
1115	CATAAAAGCGCCAGAATACAGAAATGTAATTGACGAGGAGGAGGTTTATCGAATTTTCGGCGGATGCCTCCAAA	0.004954322	0.001343319	1	0	1	C16x		G29A	12.78867409
1116	CATAAAAGCGCCAGAACTACAGAAATTAGTTGACGAGGAGGAGGTTTATCGAATTTTCGGCGGATGCCTTCAAA	0.009999072		1	0	1	G26x		C70T	0.367941825
1117	CATAAAAGCGCCAGAAGTACAGAAATGTAGTTGACGAGGAGGAGGTTTATCGAATTTTCGGCGGAGCCTCCAAA	1e-06		1	0	1	T65x		C16G	0.0
1118	CATAAAAGCGCCAGAACTACAAAATGTAGTTGACGAGGAGGAGGTTTATCGAATTTACGGCGGATGCCTCCAAA	0.000183179	6.52e-05	1	0	1	G21x		T57A	0.681203522
1119	CATAAAAGCGCCAGAACTACAGAAATGTAGTTGACGAGGAGGAGGTTTATGAATTTTGGGCGGATGCCTCCAAA	2.95e-06	5.91e-05	1	0	1	C50x		C58G	0.0
1120	CATAAAAGCACCAGAACTACAGAAATGTAGTTGACGAGGAGGAGGTTTATCGAATTTCGGCGGATGCCTCCAAA	4.79e-06	8.77e-05	1	0	1	T54x		G9A	0.0
1121	CATAAAACGCCAGAACTACAGAAATGTAGTTCACGAGGAGGAGGTTTATCGAATTTTCGGCGGATGCCTCCAAA	2.93e-06	0.00013453	1	0	1	G7x		G32C	0.0
1122	CATAAATGCGCCAGAACTACAGAAATGTAGTTGACGAGGAGGAGGTTTATCGAATTTTCGGCGGATGCCCCAAA	2.46e-05	1.7e-05	1	0	1	T69x		A6T	4.079500536
1123	CATAAAAGCGCCAGAACTACAGAAATGTAGTTGACGAGAGGAGGTTTATCGAATTTTCGGCGGATGCCTGCAAA	1.12e-06	0.000148572	1	0	1	G37x		C70G	0.0
1124	CATAAAAGCGCCGAACTACAGAAATGTAGTTGACGAGGAGGAGGTTTATCGAATTCTCGGCGGATGCCTCCAAA	3.9200000000000004e-05	1.05e-05	1	0	1	A12x		T56C	4.25175324
1125	CATAAAAGCGCCAGAACTAAGAAATGTAGTTGACGAGGACGAGGTTTATCGAATTTTCGGCGGATGCCTCCAAA	0.00086212	0.000184527	1	0	1	C19x		G40C	0.169008409
1126	CATAAAAGCCCAGAACTACAGAAATGTAGTTGACGAGGAGGAGGTTTATCGAATTTTCTGCGGATGCCTCCAAA	1e-06		1	0	1	G9x		G59T	0.0
1127	CATAAATGCGCCAGAACTACAGAAATGTAGTTGACAGGAGGAGGTTTATCGAATTTTCGGCGGATGCCTCCAAA	1e-06		1	0	1	G35x		A6T	0.0
1128	CATAAAAGCGCCAGAACTACAGAAATGTAGTTGACGAGGAGGAGGTTTAGCGAATTTCGGCGGATGCCTCCAAA	0.000115607	1.4300000000000002e-05	1	0	1	T54x		T49G	0.838933079
1129	CATAAAAGCGCCAGAACTACAGAAATGTAGTTGACGAGGAGGAGGTTTATCGATTTTCGGCGGATGCCTTCAAA	0.00840995	0.002164881	1	0	1	A52x		C70T	1.0128916609999998
1130	CATAAAAGCGCCAGAACTACAGAAATGTAGTTGTCGAGGAGGAGGTTTATCGAATTTTCGGGGATGCCTCCAAA	6.09e-06	4.66e-05	1	0	1	C61x		A33T	0.0
1131	CATAAAAGCGCCAGAACTACAGAAATGTAGTTGACGAGGAGGAGGTTTATCGAATTTCGGCGGATGCCTCGAAA	0.00043923599999999997	8.609999999999999e-05	1	0	1	T54x		C71G	1.143971998
1132	CATAAAAGCGCCAGAACACAGAAATGTAGTTGACGAGGAGGAGGTTTATCGAATTTTCGGCGGGTGCCTCCAAA	0.036013193	0.007417993	1	0	1	T17x		A64G	1.3330195759999999
1133	CATAAAAGCGCCAGAACTACAGAAATGAGTTGACGAGGAGGAGGTTTATCGAATTTTCGGGGGATGCCTCCAAA	1.74e-06	0.000166462	1	0	1	T27x		C61G	0.0
1134	CATAAAAGCGCCAGAACTACAGAAATGTAGTTGACGAGGAGGAGGTTTATCGAATTTTCGTCGGAGCCTCCAAA	1e-06	0.000246167	1	0	1	T65x		G60T	0.0
1135	CATAAAAGCGCCAGAATACAGAAATGTAGTTGACGAGGAGCAGGTTTATCGAATTTTCGGCGGATGCCTCCAAA	1.34e-05	2.0399999999999998e-05	1	0	1	C16x		G41C	0.093553925
1136	CATAAAAGCGCCAGAACTACAGAAATGTAGTTGACGAGGACGAGGTTTATCGAATTTTCGGCGGATGCCCCAAA	9.46e-05	1.52e-05	1	0	1	T69x		G40C	0.54510418
1137	CATAAAAGCGCCAGAACTACAGAAATGTAGTTGACGGGGAGGAGGTTTATCGAATTTCGGCGGATGCCTCCAAA	2.34e-06	6.96e-05	1	0	1	T54x		A36G	0.0
1138	CATAAAAGCGCAGAAGTACAGAAATGTAGTTGACGAGGAGGAGGTTTATCGAATTTTCGGCGGATGCCTCCAAA	3.91e-06	5.5e-05	1	0	1	C10x		C16G	0.0
1139	CATAAAAGCCCAGAACTACAGAAATGTAGTTGACGAGGAGGAGGTTTATCGAATTTTCGTCGGATGCCTCCAAA	1e-06		1	0	1	G9x		G60T	0.0
1140	CATAAAAGCGCCAGAACTACAGAAATGTAGTTGACGAGGAGGAGGTTTATCGAAGTTTCGGCGGATCCTCCAAA	4.62e-06	5.7999999999999994e-05	1	0	1	G66x		T54G	0.0
1141	CATAAAAGCGCAGAACTACAGAAATGTAGTTGACGAGGAGGAGGTTTATCGAATTTTCGGTGGATGCCTCCAAA	1e-06		1	0	1	C10x		C61T	0.0
1142	CATAAATGCGCCAGACTACAGAAATGTAGTTGACGAGGAGGAGGTTTATCGAATTTTCGGCGGATGCCTCCAAA	2.2100000000000002e-05	1.85e-05	1	0	1	A14x		A6T	0.97548995
1143	CATAAAAGCGCCAGAACTACAGAAATGTAGTTGACGAGGAGGAGTTTATCGAATTTTCGGCGGATGCCCCCAAA	4.5e-06	5.18e-05	1	0	1	G43x		T69C	0.0
1144	CATAAAAGCGCCAGATCTACAGAAATGTAGTTGACGAGGAGGAGGTTTATCGAATTTTCGGCGATGCCTCCAAA	4.61e-06	6.790000000000001e-05	1	0	1	G62x		A15T	0.0
1145	CATAAAAGCGCCAGAACTACAGAAATGTAGTTGACGAGGAGGCGGTTTATCGAATTTTCGGCGATGCCTCCAAA	3.81e-06	8.46e-05	1	0	1	G62x		A42C	0.0
1146	CATAAAAGCGCCAGAACTACAGAAATGTAGTGACGAGGAGGAGGTTTATCGCATTTTCGGCGGATGCCTCCAAA	2.68e-06	0.000103324	1	0	1	T30x		A52C	0.0
1147	CATAAACGCGCCAGAACTACAGAAATGTAGTTGACGAGGAGGAGGTTTATCGAATTTTGGCGGATGCCTCCAAA	1e-06	0.00061248	1	0	1	C58x		A6C	0.0
1148	CATAAAAGCGCCAGAACTACAGAAATGTGTTGACGAGGAGGAGGTTTATCGAATTTTCGGCGGATGCCACCAAA	8.57e-05	2.1899999999999997e-05	1	0	1	A28x		T69A	0.60362857
1149	CATAAAAGCGCCAGAATACAGAAATGTAGTTGACGAGGAGGAGGTTTTTCGAATTTTCGGCGGATGCCTCCAAA	5.76e-06	2.47e-05	1	0	1	C16x		A48T	0.174341692
1150	CATAAAAGCGCCAGCACTACAGAATGTAGTTGACGAGGAGGAGGTTTATCGAATTTTCGGCGGATGCCTCCAAA	0.003870415	0.000637663	1	0	1	A22x		A14C	0.483936455
1151	CATAAAAGCGCCAGAACTACAGAAATGTAGTTGACGAGGAGGAGGTTTATCGAATTTTCGGCGATGCCTCGAAA	1e-06		1	0	1	G62x		C71G	0.0
1152	CATAAAAGCGCCAGAACTCAGAAATGTAGTTGACGAGGAGGAGGTTTATCGAATTTTCGGCGGATGCATCCAAA	1.4400000000000001e-05	2.47e-05	1	0	1	A18x		C68A	0.037447468
1153	CATAAAAGGCCAGAACTACAGAAATGTATTTGACGAGGAGGAGGTTTATCGAATTTTCGGCGGATGCCTCCAAA	1e-06		1	0	1	C8x		G29T	0.0
1154	CATAAAAGCGCCAGAACTACAGAAATGTAGTTGACGAGGAGGAGGTTTATCTAATTTCGGCGGATGCCTCCAAA	1e-06		1	0	1	T54x		G51T	0.0
1155	CATAAAAGGCCAGAATTACAGAAATGTAGTTGACGAGGAGGAGGTTTATCGAATTTTCGGCGGATGCCTCCAAA	1e-06		1	0	1	C8x		C16T	0.0
1156	CATAAAAGCGCCAGAACTACAGAAATTAGTTGACGAGGAGGAGGGTTATCGAATTTTCGGCGGATGCCTCCAAA	0.002980886	0.000623098	1	0	1	G26x		T45G	0.759770953
1157	CATAAAAGCGCCAGACTACAGAAATGTAGTTGACGAGGAGGAGGTTTATCGAATTTTAGGCGGATGCCTCCAAA	0.00118841	0.00020616400000000003	1	0	1	A14x		C58A	27.31406899
1158	CATAAAAGCGCCAGAACTACAGAAATGTAGTTGACGAGGAGAGGTTTATCGAATGTTCGGCGGATGCCTCCAAA	8.06e-05	2.52e-05	1	0	1	G40x		T55G	1.0182679159999999
1159	CATAAAAGCGCCAGAACTACAGAATGTACTTGACGAGGAGGAGGTTTATCGAATTTTCGGCGGATGCCTCCAAA	0.001290057	0.000264854	1	0	1	A22x		G29C	0.413627785
1160	CATAAAAGCGCCAAACTACAGAAATGTAGTTGACGAGGAGGAGGTTTATCGAATTTTCGGCGGATGCCTCGAAA	3.11e-05	2.1e-05	1	0	1	G13x		C71G	4.836430021
1161	CATAAAAGCGCCAGAATACAGAAATGTAGTTGACGAGGAGGAGGTTGATCGAATTTTCGGCGGATGCCTCCAAA	0.000283122	5.2600000000000005e-05	1	0	1	C16x		T47G	0.35950578299999997
1162	CATAAAAGCGCCAGAATACAGAAATGTAGTTGACCAGGAGGAGGTTTATCGAATTTTCGGCGGATGCCTCCAAA	1e-06		1	0	1	C16x		G35C	0.0
1163	CATAAAAGCGCCAGAACTACAGAAATGTAGTTGACGATGAGGAGGTTTATCGAATTTTCGGCGGATGCCCCAAA	3.39e-06	6.579999999999999e-05	1	0	1	T69x		G37T	0.0
1164	CATAAAAGCGCCAGAACTAAGAAATGTAGTTGACGAGGAGGAGGTTTAACGAATTTTCGGCGGATGCCTCCAAA	1.0300000000000001e-05	4.0600000000000004e-05	1	0	1	C19x		T49A	1.050024517
1165	CATAAAAGCGCCAGACCTAAGAAATGTAGTTGACGAGGAGGAGGTTTATCGAATTTTCGGCGGATGCCTCCAAA	0.000781282	0.000147353	1	0	1	C19x		A15C	0.164325156
1166	CATAAAAGCGCCAGAACTACAGAAATGTAGTTGACGAGGAGGAGGTTAATCGAATTTTCGGCGATGCCTCCAAA	1e-06		1	0	1	G62x		T47A	0.0
1167	CATAAAAGCGCCAGAACTACAGAATGTAGTTGACGAGGAGTAGGTTTATCGAATTTTCGGCGGATGCCTCCAAA	0.0006199980000000001	0.000124935	1	0	1	A22x		G41T	0.07526113
1168	CATAAAAGCGCAGAACTACAGAAATGTAGTTGACGAGGAGGAGGTTTATCGATTTTTCGGCGGATGCCTCCAAA	4.58e-06	2.12e-05	1	0	1	C10x		A53T	0.0
1169	CATAAAAGCGCCAGAACTACAGAATGTAGTTGACGAGTAGGAGGTTTATCGAATTTTCGGCGGATGCCTCCAAA	8.14e-06	3.75e-05	1	0	1	A22x		G38T	0.0
1170	CATAAAAGCGCCAGAACTACAGAAATGTAGTTGACGAGAGGAGGTTGATCGAATTTTCGGCGGATGCCTCCAAA	2.79e-06	0.000110505	1	0	1	G37x		T47G	0.0
1171	CATAAAAGCGCCAGAACACAGAAATGTAGTTGACGAGGAGGAGGTTTATCGAATTTTCGGCGGATGCTTCCAAA	0.00243146	0.000327374	1	0	1	T17x		C68T	0.7126648640000001
1172	CATAAAAGCGCCAGAACTACAGAAATGTAGTTGACGAGGAGGAGGTTTATCGAATCTTCGGCGGATGCCCCAAA	7.85e-06	2.64e-05	1	0	1	T69x		T55C	0.012930166000000002
1173	CATAAAAGCGCCAGAACTACAGAAATGTAGTGACGAGGAGCAGGTTTATCGAATTTTCGGCGGATGCCTCCAAA	2.8199999999999998e-05	1.6899999999999997e-05	1	0	1	T30x		G41C	0.097810081
1174	CATAAAAGCCCAGAACTACAGAAATGTAGTTGACGAGGAGGAGGTTTAACGAATTTTCGGCGGATGCCTCCAAA	1e-06		1	0	1	G9x		T49A	0.0
1175	CATAAAAGCGCCAGAACTACAGAAATGTAGTTGACGAGGAGGAGGTTTATCGAATTTTCGGCGGATGCTCGAAA	1.27e-05	1.3800000000000002e-05	1	0	1	C67x		C71G	0.757415712
1176	CATAAAAGCGCCAGAACTACAGAAATGTAGTTGACGAGGAGGAGTTTTATCGAATTTTCGGCGGATGCCCCAAA	1e-06		1	0	1	T69x		G44T	0.0
1177	CATAAAAGCGCCAGAACTAAGAAATGTAGTTGACGAGGAGGAGGTTTATCGAATTTCCGGCGGATGCCTCCAAA	0.000154124	2.6700000000000002e-05	1	0	1	C19x		T57C	1.276576476
1178	CATAAAAGCGCCAGAACTACAGAAATGTAGTTGACGAGGAGGAGTTTTATCGAATTTTCGGCGGAGCCTCCAAA	1e-06		1	0	1	T65x		G44T	0.0
1179	CATAAAAGCGCCAGAATACAGAAATGTAGTTGCCGAGGAGGAGGTTTATCGAATTTTCGGCGGATGCCTCCAAA	8.57e-06	2.2899999999999998e-05	1	0	1	C16x		A33C	0.389500935
1180	CATAAAAGCGCCAGAACTACAGAAATGTAGTTGACGAGGAGGAGGTTTATCGAATTTTCGACGGAGCCTCCAAA	2.53e-06	7.4e-05	1	0	1	T65x		G60A	0.0
1181	CATAAAAGCGCCAGAATACAGAAATGTAGTTGACGAGGAGGAGGTTTATCGAATTGTCGGCGGATGCCTCCAAA	0.0011667589999999999	0.00020944	1	0	1	C16x		T56G	0.6697599479999999
1182	CATAAAAGCGCCAGAACTACAGAAATGTAGTTGACGAGGAGGAGGGTTATCGAATTTTCGGCGGATGCTCCAAA	0.00018378400000000001	3.6e-05	1	0	1	C67x		T45G	4.2944804539999994
1183	CATAAAAGCGCCAGAACTACAGAAATGTAGTTGACGAGGAGGAGGTTTATCGAATTTTCGGCGGTGACTCCAAA	1e-06		1	0	1	A64x		C67A	0.0
1184	CATAAAAGCGCCAGAACTACAGAAATGTAGTTGACGAGGAGGAGGTTTTTCGAATTTTCGGCGGATGCCCCAAA	3.04e-05	1.6100000000000002e-05	1	0	1	T69x		A48T	2.948007422
1185	CATAAATGCGCCAGAACTACAGAAATGTAGTGACGAGGAGGAGGTTTATCGAATTTTCGGCGGATGCCTCCAAA	1.4999999999999999e-05	2.23e-05	1	0	1	T30x		A6T	0.38506526799999996
1186	CATAAAAGCGCCAGAACTACAGAAATGTAGTTGACGAGGAGGAGGTTTTCGAATTTTCGGCGGATCCCTCCAAA	1.4000000000000001e-05	1.9600000000000002e-05	1	0	1	A48x		G66C	2.0375655530000003
1187	CATAAAAGCGCCAAACTACAGAAATGTAGTTGACGAGGAGGAGGTTTTTCGAATTTTCGGCGGATGCCTCCAAA	1e-06		1	0	1	G13x		A48T	0.0
1188	CATAAAAGCGCCAGAACTACAGAATGTAGTTGACGAGGAGGAGGTTTATCGAATATTCGGCGGATGCCTCCAAA	0.025702844	0.005566326999999999	1	0	1	A22x		T55A	0.557809935
1189	CATAAAAGCGCCAGAACTACAGAATGTAGTTGACGAGGAGGAGGTTTATCGAATTTTCGGCGGATGCCTCTAAA	0.029057977999999998	0.008241933	1	0	1	A22x		C71T	0.630893401
1190	CATAAAAGCGCCAGAATACAGAAATGTAGTTGACGAGGAGGAGGTTTATCGAATTTTCGGCGGATGACTCCAAA	0.000263268	9.9e-05	1	0	1	C16x		C67A	0.3060299
1191	CATAAAAGCGCCAGAACTACAGAAATGTAGTTGACGAGGAGGAGGTTATCGCATTTTCGGCGGATGCCTCCAAA	1.82e-05	2.07e-05	1	0	1	T45x		A52C	0.954463162
1192	CATAAAAGCGCCAGAACTACAGAAATGTAGTTGACGGGATGAGGTTTATCGAATTTTCGGCGGATGCCTCCAAA	1e-06	0.001036868	1	0	1	A36x		G40T	0.0
1193	CATAAAAGCGCCAGAACTAAGAAATGTAGTTGACGAGGAGGAGGTTTATCGAATGTTCGGCGGATGCCTCCAAA	0.006394581999999999	0.0014587970000000002	1	0	1	C19x		T55G	0.285598922
1194	CATAAAACGCGAGAACTACAGAAATGTAGTTGACGAGGAGGAGGTTTATCGAATTTTCGGCGGATGCCTCCAAA	1e-06		1	0	1	G7x		C11G	0.0
1195	CATAAAAGCGCCAGAACTACAGAAATGTAGTTGACGAGGAGGAGGTTTATCTAATTTTCGGCGGATGCCCCAAA	2.81e-06	5.93e-05	1	0	1	T69x		G51T	0.0
1196	CATAAAAGCGCCAAACTACAGAAATGTAGTTGACGAGGAGGAGGTTTATCGAATTTTCGGCGGATGCCGCCAAA	1.91e-05	2.48e-05	1	0	1	G13x		T69G	0.0
1197	CATAAAAGCGCCAGAACTACAGAAATGTAGTTGACGAGGAGGAGGTTTATCGAATTTTCGGCGATTCCTCCAAA	1e-06		1	0	1	G62x		G66T	0.0
1198	CATAAAAGCGCCAGAACTACAGAAATGTAGTTGACGAGGACGAGGTTTATCGAATTTTCGGCGGATGCTCCAAA	1e-06		1	0	1	C67x		G40C	0.0
1199	CATAAAACGCCAGAACTACAGAAATGTAGTTGGCGAGGAGGAGGTTTATCGAATTTTCGGCGGATGCCTCCAAA	1e-06		1	0	1	G7x		A33G	0.0
1200	CATAAAAGCGCCATAACTACAGAAATGTAGTTGACGAGGAGGAGGTTTATCGAATTTTCGGCGGAGCCTCCAAA	1e-06	0.00040816	1	0	1	T65x		G13T	0.0
1201	CATAAAAGCCCAGAACTACAGAAATGTAGTTGACGAGGAGGAGGTTTATCGAAATTTCGGCGGATGCCTCCAAA	1e-06		1	0	1	G9x		T54A	0.0
1202	CATAAAAGCGCCATAACTACAGAAATGTGTTGACGAGGAGGAGGTTTATCGAATTTTCGGCGGATGCCTCCAAA	0.000515853	0.000135294	1	0	1	A28x		G13T	0.577088104
1203	CATAAAAGCGCCAGAACTACAGAAATGTAGTTGACGAGGGGGAGGTTATCGAATTTTCGGCGGATGCCTCCAAA	0.017798855	0.010133515	1	0	1	T45x		A39G	0.318615832
1204	CATAAAAGCGCCGAACTACAGAAATGTAGATGACGAGGAGGAGGTTTATCGAATTTTCGGCGGATGCCTCCAAA	4.95e-06	4.7600000000000005e-05	1	0	1	A12x		T30A	0.0
1205	CATAAAAGCGCCAGAACTACAGAAATGTAGTTGACGAGGAGGAGGTTTATCGAATTTTCCGCGGATGCTCCAAA	1e-06		1	0	1	C67x		G59C	0.0
1206	CATAAAAGCGCCAGAACTACAGAAATGTAGTTGACGAGGAGGAGGTTATCGAATTTTCGGCGGATGCCGCCAAA	5.28e-05	1.05e-05	1	0	1	T45x		T69G	0.14992228900000001
1207	CATAAAAGCGCCAGAACTACAGAAATGTAGTTGACGAGGAGGAGTTTATCGAATTTTCGGCGGATGGCTCCAAA	0.021170892	0.008864108	1	0	1	G43x		C67G	0.0
1208	CATAAAAGCGCCAGAACACAGAAATGTAGTTGACGAGGAGGAGGTTTATCGAATTTTCGGCGGATGACTCCAAA	0.001732581	0.000417153	1	0	1	T17x		C67A	0.171474579
1209	CATAAAAGCGCAGAACTACAGAAATGTAGTTGACGAGGAGGAGGTTTATCGAATTTTCGGCGGGTGCCTCCAAA	1.1599999999999999e-05	1.34e-05	1	0	1	C10x		A64G	1.011024745
1210	CATAAAAGCGCCAGAACTACAGAAATGTAGTTGACGAGGACGAGGTTTATCAATTTTCGGCGGATGCCTCCAAA	1e-06	0.00040426599999999997	1	0	1	G51x		G40C	0.0
1211	CATAAAAGCGCCAGAACTACAGAAATTAGTTGACGAGGAGGAGGTTTATCGAATTTTCGGCGGATGCCCCCAAA	0.000351415	9.46e-05	1	0	1	G26x		T69C	0.06474613900000001
1212	CATAAAAGCGCCATAACTACGAAATGTAGTTGACGAGGAGGAGGTTTATCGAATTTTCGGCGGATGCCTCCAAA	0.001138257	0.000223857	1	0	1	A20x		G13T	0.6447733170000001
1213	CATAAAAGCGCCAGAACTACGAAATGTAGTTGACGAGGAGGAGGTTTATCGGATTTTCGGCGGATGCCTCCAAA	0.001842989	0.000379716	1	0	1	A20x		A52G	0.880433522
1214	CATAAAAGCGCCAGAACTACAGAAATGTAGTTGACGAGGAGGTGGTTTATCGAATTTTCGGCGGTGCCTCCAAA	1e-06		1	0	1	A64x		A42T	0.0
1215	CATAAAAGCGCCAGACTACAGAAATGTAGTTGACGAGGAGGAGGTTTATCGAATGTTCGGCGGATGCCTCCAAA	0.003577656	0.00030702	1	0	1	A14x		T55G	1.248517283
1216	CATAAAAGCGCAGAACTACAGAAATGTAGTTAACGAGGAGGAGGTTTATCGAATTTTCGGCGGATGCCTCCAAA	1.92e-06	0.00012584399999999998	1	0	1	C10x		G32A	0.0
1217	CATAAAAGCGCCGAACTACAGAAATGTAGTAGACGAGGAGGAGGTTTATCGAATTTTCGGCGGATGCCTCCAAA	1.23e-05	2.2100000000000002e-05	1	0	1	A12x		T31A	0.205741598
1218	CATAAAAGCGCCAGAACTACAGAAATGTAGTTGACGAGGAGGAGGTTTATCGAATTTTCGCGGATGCTTCCAAA	1e-06		1	0	1	G59x		C68T	0.0
1219	CATAAAAGCGCCAGAACTACAGAAATGTAGTAGACGAGGAGGAGGTTTATCGAATTTTCGGCGGATGCTCCAAA	5.08e-05	1.32e-05	1	0	1	C67x		T31A	0.33492926300000003
1220	CATAAAAGCGCCAATCTACAGAAATGTAGTTGACGAGGAGGAGGTTTATCGAATTTTCGGCGGATGCCTCCAAA	9.47e-06	3.45e-05	1	0	1	G13x		A15T	0.547314301
1221	CATAAAAGCGCCAGAACTACAGAAAGTAGTTGACGAGGAGGAGGTTTATCGATTTTTCGGCGGATGCCTCCAAA	0.02019263	0.00460303	1	0	1	T25x		A53T	0.66394158
1222	CATAAAAGCGCCAGAACTACGAAATGTAGTTGACGAGGATGAGGTTTATCGAATTTTCGGCGGATGCCTCCAAA	0.003432836	0.000594795	1	0	1	A20x		G40T	0.36255675
1223	CATAAAAGTGCCAGAACTACAGAAATGTAGTTGACGAGGAGGAGGTTTATCGAATTTTCGGCGGATGCCCCAAA	1.2e-05	2.94e-05	1	0	1	T69x		C8T	0.0
1224	CATAAAAGCGCCAGAACTACAGAAATGTAGTTGACGAGGAGGAGTTTATCGAATTTTCGACGGATGCCTCCAAA	1e-06		1	0	1	G43x		G60A	0.0
1225	CATAAAAGCGCCAGATCTACAGAAATGTAGTTGACGAGGAGGAGGTTTTCGAATTTTCGGCGGATGCCTCCAAA	5.39e-05	1.23e-05	1	0	1	A48x		A15T	0.660806162
1226	CATAAAAGCGTAGAACTACAGAAATGTAGTTGACGAGGAGGAGGTTTATCGAATTTTCGGCGGATGCCTCCAAA	1e-06	0.0005956959999999999	1	0	1	C10x		C11T	0.0
1227	CATAAAAGCGCCAGACTACAGAAATGTAGTTGACGGGGAGGAGGTTTATCGAATTTTCGGCGGATGCCTCCAAA	3.53e-06	9.350000000000001e-05	1	0	1	A14x		A36G	0.0
1228	CATAAAAGCGCCAGAATACAGAAATGTAGTTGACGAGGAGGAGGTTTATCGAATTTCCGGCGGATGCCTCCAAA	2.14e-05	1.36e-05	1	0	1	C16x		T57C	1.631909691
1229	CATAAAAGCGCAGAACTACAGAAATGTAGTTGACGAGGAGGGGGTTTATCGAATTTTCGGCGGATGCCTCCAAA	3.55e-06	4.0600000000000004e-05	1	0	1	C10x		A42G	0.0
1230	CATAAAACTCCAGAACTACAGAAATGTAGTTGACGAGGAGGAGGTTTATCGAATTTTCGGCGGATGCCTCCAAA	1e-06		1	0	1	G7x		G9T	0.0
1231	CATAAAACGCCAGAACTACAGAAATGTAGTTGACGTGGAGGAGGTTTATCGAATTTTCGGCGGATGCCTCCAAA	2.41e-06	0.00010513200000000001	1	0	1	G7x		A36T	0.0
1232	CATAAAAGCGCCAGAACTACAGAAATGTAGTTGACGAGGAGGAGGTTTATCGAATTTTCGGCGAATGCCCCAAA	3.73e-06	5.21e-05	1	0	1	T69x		G63A	0.0
1233	CATAAAAGCGCCAGAACTACAGAATGTAGTTGACGAGGAGGAGGTTTATCGAATTTTCGGCGGATGCATCCAAA	3.64e-05	1.7100000000000002e-05	1	0	1	A22x		C68A	0.097579265
1234	CATAAAAGCGCCAGAACTACAGAAATGTAGTTGACGAGGAGGAGGCTTTCGAATTTTCGGCGGATGCCTCCAAA	5.2e-06	5.91e-05	1	0	1	A48x		T45C	0.14001311
1235	CATAAAAGCGCAGAACTACAGAAATGTAGTTGACGATGAGGAGGTTTATCGAATTTTCGGCGGATGCCTCCAAA	1e-06		1	0	1	C10x		G37T	0.0
1236	CATAAAAGCGCCAGAACTACAGAAAGTAGTCGACGAGGAGGAGGTTTATCGAATTTTCGGCGGATGCCTCCAAA	0.009072118	0.001781147	1	0	1	T25x		T31C	1.566149819
1237	CATAAAACGCCAGAACTACAGAAATGTAGTTGACGATGAGGAGGTTTATCGAATTTTCGGCGGATGCCTCCAAA	4.84e-06	6.6e-05	1	0	1	G7x		G37T	0.0
1238	CATAAAAGCGCCAGAACTACGAAATGTAGTTGACGAGGAGGAGGTTTATTGAATTTTCGGCGGATGCCTCCAAA	9.209999999999999e-05	1.63e-05	1	0	1	A20x		C50T	0.97285916
1239	CATAAAAGCGACAGACTACAGAAATGTAGTTGACGAGGAGGAGGTTTATCGAATTTTCGGCGGATGCCTCCAAA	1e-06		1	0	1	A14x		C10A	0.0
1240	CATAAAAGCGCAGAACTACAGAAATGTAGTTGACGAGGAGGAGGTTTATCGAATATTCGGCGGATGCCTCCAAA	6.67e-06	2.72e-05	1	0	1	C10x		T55A	0.42954174
1241	CATAAAAGCGCAGAACTACAGAAATGTAGTTGACGAGGAGGAGGTTTGTCGAATTTTCGGCGGATGCCTCCAAA	1e-06		1	0	1	C10x		A48G	0.0
1242	CATAAAAGCGCCAGACTACAGAAATGTAGTTGACGAGGAGGAGGCTTATCGAATTTTCGGCGGATGCCTCCAAA	0.000218093	4.18e-05	1	0	1	A14x		T45C	0.8653864990000001
1243	CATAAAAGCGCCAGAACTACAGAAATGTAGTTGACGAGGAGGAGTTTATCGAATCTTCGGCGGATGCCTCCAAA	3.01e-05	1.92e-05	1	0	1	G43x		T55C	0.424716241
1244	CATAAAAGCGCCAGAACTACAGAAATGTAGTTGACGAGGAGGAGCTTTATCGAATTTTCGGCGGTGCCTCCAAA	1e-06		1	0	1	A64x		G44C	0.0
1245	CATAAAAGCGCCAGACTACAGAAATGTAGTTTACGAGGAGGAGGTTTATCGAATTTTCGGCGGATGCCTCCAAA	0.000609927	8.72e-05	1	0	1	A14x		G32T	8.921949049
1246	CATAAAAGTGCCAGAACTACAGAATGTAGTTGACGAGGAGGAGGTTTATCGAATTTTCGGCGGATGCCTCCAAA	1e-06		1	0	1	A22x		C8T	0.0
1247	CATAAACGCGCCAGAACTACAGAAATGTAGTTGACGAGGAGGAGGTTTATCGAATTTTCGGCGGATGCTCCAAA	1e-06		1	0	1	C67x		A6C	0.0
1248	CATAAAAGCGCCAGAACTACGAAATGTAGTTGACGAGGAGGAGGTTTTTCGAATTTTCGGCGGATGCCTCCAAA	0.000651406	0.000146255	1	0	1	A20x		A48T	1.155845587
1249	CATAAAACGCCAGAACTACAGAAATGTAGTTGACGAGGAGGAGGTTTTTCGAATTTTCGGCGGATGCCTCCAAA	1e-06		1	0	1	G7x		A48T	0.0
1250	CATAAAAGCCCAGAACTACAGAAATGTAGTTGACGAGGAGGAGGTTTATCGCATTTTCGGCGGATGCCTCCAAA	1e-06	0.001547282	1	0	1	G9x		A52C	0.0
1251	CATAAAAGCGCCAGAACTACAGAAATGTAGTTGATGAGGAGGAGGTTTATCGAATTTTCGGCGGATCCTCCAAA	5.69e-06	6.809999999999999e-05	1	0	1	G66x		C34T	0.0
1252	CATAAAAGCGCCAGAACTACAGAAATGTAGTTGACGAGGAGGAGGTTTATCGAGTTTTCGGGGATGCCTCCAAA	1e-06		1	0	1	C61x		A53G	0.0
1253	CATAAAAGCGCCAGACCTACAGAAATGTAGTTGCGAGGAGGAGGTTTATCGAATTTTCGGCGGATGCCTCCAAA	2.5e-06	6.790000000000001e-05	1	0	1	A33x		A15C	0.0
1254	CATAAAAGCGCCAGAACTAAGAAATGTAGTTGACGAGGAGGAGGTTCATCGAATTTTCGGCGGATGCCTCCAAA	0.0016066939999999999	0.000472455	1	0	1	C19x		T47C	0.838914695
1255	CATAAAAGCGCCAGAACTACAGAAATGTAGTTGACGAGGAGAGGTTTATCTAATTTTCGGCGGATGCCTCCAAA	1e-06		1	0	1	G40x		G51T	0.0
1256	CATAAAAGCGCCGAACTACAGAAATGTAGTTGACGAGGAGGAGGTTTATCGAATTTTCGGCGGATGCCACCAAA	2.62e-05	1.07e-05	1	0	1	A12x		T69A	0.0
1257	CATAAAAGCGCCCGAACTACAGAATGTAGTTGACGAGGAGGAGGTTTATCGAATTTTCGGCGGATGCCTCCAAA	0.039363318	0.026448654	1	0	1	A22x		A12C	1.210037204
1258	CATAAAAGCGCCAGAACTACAGAATGTAGTTGACGAGGAGGAGGTTTATCGAATTTTTGGCGGATGCCTCCAAA	5.93e-05	1.1900000000000001e-05	1	0	1	A22x		C58T	0.9326822359999999
1259	CATAAAAGCGCAGAACTACAGAAATGTAGTTGACGAGGAGGAGGTTTATCGAATTTTCGGCGGATGCCTTCAAA	2.05e-05	1.06e-05	1	0	1	C10x		C70T	1.321414206
1260	CATAAAGGCGCCAGAACTACAGAAATGTAGTTGACGGGAGGAGGTTTATCGAATTTTCGGCGGATGCCTCCAAA	1e-06	0.000713753	1	0	1	A36x		A6G	0.0
1261	CATAAAAGCGCCAGAACTACAGAAATGTAGTTGACGAGGAGGAGGTTTATCGAATTTTCAGCGGATCCTCCAAA	2.49e-06	0.00011829700000000001	1	0	1	G66x		G59A	0.0
1262	CATAAAAGCGCCAGAACTACGAAATGTAGTTGACGAGGAGGAGGTTTATCGAATTTTCGGCGGATGCCTCTAAA	0.01633586	0.004485829	1	0	1	A20x		C71T	0.30858534600000004
1263	CATAAAAGCGCCAGAACTACAGAAATGTAGTTGACAGGAGGAGGTTTAACGAATTTTCGGCGGATGCCTCCAAA	3.97e-06	9.93e-05	1	0	1	G35x		T49A	0.0
1264	CATAAAAGCGCCAGAACTACAGAAATGTAGTTGACGAGGAGGAGGTATATCGAATTTTCGGCGATGCCTCCAAA	1e-06		1	0	1	G62x		T46A	0.0
1265	CATAAAAGCGCCAGAACACAGAAATGTAGTTGACGAGGACGAGGTTTATCGAATTTTCGGCGGATGCCTCCAAA	0.000989272	0.00028859400000000004	1	0	1	T17x		G40C	0.15173446
1266	CATAAAACGCCAGAACTACAGAAATGTAGTTGACGAAGAGGAGGTTTATCGAATTTTCGGCGGATGCCTCCAAA	1e-06	0.000181604	1	0	1	G7x		G37A	0.0
1267	CATAAAACGCCAGAACTACAGAAATGTAGTTGACGAGGAGGAGGTTTATGGAATTTTCGGCGGATGCCTCCAAA	2.23e-05	3.05e-05	1	0	1	G7x		C50G	0.0
1268	CATAAAAGCGCCAGAACTACAGAAATGTAGTTGACGAGGAGGAGGTTTATCGAATTTCGGCGGATGGCTCCAAA	0.001057809	0.000255338	1	0	1	T54x		C67G	5.969077457000001
1269	CATAAAAGCGCCAGAACTACAGAAATGTAGTTGACGAGGAGGAGGTTTATCTAATTTTCGGCGATGCCTCCAAA	1e-06		1	0	1	G62x		G51T	0.0
1270	CATAAAAGCGCGAGAACTCAGAAATGTAGTTGACGAGGAGGAGGTTTATCGAATTTTCGGCGGATGCCTCCAAA	1e-06	0.00019329	1	0	1	A18x		C11G	0.0
1271	CATAAAAACGCCAGAACTACAGAAATGTAGTTGACGAGGAGGAGGTTTATCGAATTTTCGGCGGATGCCCCAAA	8.99e-06	3.87e-05	1	0	1	T69x		G7A	0.0
1272	CATAAAAGCGCCAGAGCTACGAAATGTAGTTGACGAGGAGGAGGTTTATCGAATTTTCGGCGGATGCCTCCAAA	0.046790017	0.032189566	1	0	1	A20x		A15G	0.887626719
1273	CATAAAAGCGCCAGAACTAAGAAATGTAGTCGACGAGGAGGAGGTTTATCGAATTTTCGGCGGATGCCTCCAAA	0.0019819620000000003	0.00035530699999999996	1	0	1	C19x		T31C	0.48271036
1274	CATAAAAGCGCCAGAATACAGAAATGTAGTTGACGAGGAGGTGGTTTATCGAATTTTCGGCGGATGCCTCCAAA	1.31e-06	0.00010376399999999999	1	0	1	C16x		A42T	0.0
1275	CATAAAAGCGCCAGAACTCAGAAATGTAGTTCACGAGGAGGAGGTTTATCGAATTTTCGGCGGATGCCTCCAAA	9.329999999999999e-05	9.66e-06	1	0	1	A18x		G32C	1.063489174
1276	CATAAAAGCGCCAGAACTACAGAAATGTAGTTGACAAGGAGAGGTTTATCGAATTTTCGGCGGATGCCTCCAAA	1e-06		1	0	1	G40x		G35A	0.0
1277	CATAAAAGCGCCAGACTACAGAAATGTAGTTGACGAGGAGGAGGTTTATCGAATTTGCGGCGGATGCCTCCAAA	6.51e-05	1.36e-05	1	0	1	A14x		T57G	11.66911199
1278	CATAAAAGCGCAAGAACTACAGAAATGTAGTTGACGAGGAGGAGGTTTATCGATTTTCGGCGGATGCCTCCAAA	5.18e-05	1.25e-05	1	0	1	A52x		C11A	0.6262545310000001
1279	CATAAAAGCGCCAGAACTACAGAAATGTAGTTGACGAGGAGGAGGTTTATCAAATTTTCGGCGGATGCTCCAAA	2.59e-06	8e-05	1	0	1	C67x		G51A	0.0
1280	CATAAAAGCGCCAGGACTACAGAAAGTAGTTGACGAGGAGGAGGTTTATCGAATTTTCGGCGGATGCCTCCAAA	0.028409337000000003	0.010528847	1	0	1	T25x		A14G	0.432268014
1281	CATAAAAGCGCAGAACTACAGAAATGTAGTTGACGAGGAGGAGATTTATCGAATTTTCGGCGGATGCCTCCAAA	1e-06		1	0	1	C10x		G44A	0.0
1282	CATAAAAGCGCCAGAACTACAGAATGTAGTTGTCGAGGAGGAGGTTTATCGAATTTTCGGCGGATGCCTCCAAA	0.00011656700000000001	1.1400000000000001e-05	1	0	1	A22x		A33T	1.276203633
1283	CATAAAAGCGCCAGAACTACAGAAATGTAGTTGACGAGGAGGAGGTTGATCAATTTTCGGCGGATGCCTCCAAA	1e-06	0.000292736	1	0	1	G51x		T47G	0.0
1284	CATAAAAGCGCCAGAACTACAGAAATGTAGTTGACGAGGAGGAGGTTTATCGAATTTTCGCGGATGACTCCAAA	1e-06	0.000254586	1	0	1	G59x		C67A	0.0
1285	CATAAATGCGCCAGAACTACAGAAATGTAGTTGACGAGGAGGAGGTTTATCGAATTTTCGGCGGTGCCTCCAAA	1.44e-06	0.000239539	1	0	1	A64x		A6T	0.0
1286	CATAAAAGCGCCAAACTACAGAAATGTAGTTGACCAGGAGGAGGTTTATCGAATTTTCGGCGGATGCCTCCAAA	1e-06		1	0	1	G13x		G35C	0.0
1287	CATAAAAGCGCCAGAACTACAGAAATGTAGCTGACGAGGAGGAGGTTTATCGAATTTCGGCGGATGCCTCCAAA	0.000111815	1.84e-05	1	0	1	T54x		T30C	2.321968976
1288	CATAAAAGCGCCAGAACTACAGAAATGTAGTTGACGAGGAGGAGGTTTATCGAATTTTCGCCGGAGCCTCCAAA	5.22e-06	7.329999999999999e-05	1	0	1	T65x		G60C	0.0
1289	CATAAAAGCGCCAGAATACAGAAATGTAGTTGACGAGGAGGAGGTTTATCGAATTCTCGGCGGATGCCTCCAAA	0.000161956	4.18e-05	1	0	1	C16x		T56C	0.659576165
1290	CATAAAAGCGCCAGAACTACAGAATGTAGTTGACGAGGAGGACGTTTATCGAATTTTCGGCGGATGCCTCCAAA	3.22e-06	8.190000000000001e-05	1	0	1	A22x		G43C	0.0
1291	CATAAAAGCGCCAGAACTACGAAATGTAGTTGACGAGGAGGAGGTTTATCGAATTTTCGGCGGATGTCTCCAAA	0.007939616	0.001597446	1	0	1	A20x		C67T	0.39062171700000003
1292	CATAAAAGGGCCGAACTACAGAAATGTAGTTGACGAGGAGGAGGTTTATCGAATTTTCGGCGGATGCCTCCAAA	1e-06		1	0	1	A12x		C8G	0.0
1293	CATAAAAGCGCCAGAACTCAGAAATGTAGTTGACGAGGAGCAGGTTTATCGAATTTTCGGCGGATGCCTCCAAA	0.000102649	1.49e-05	1	0	1	A18x		G41C	0.046922262
1294	CATAAAAGCGCCAGAACTACAGAAATGTAGTTGACGAGAGGAGGTTTATCGAATTTTCGGCGGATGCCTACAAA	1e-06		1	0	1	G37x		C70A	0.0
1295	CATAAAAGCGCCAGAACTACAAAATGTAGTTGACGAGAAGGAGGTTTATCGAATTTTCGGCGGATGCCTCCAAA	1.0800000000000002e-05	3.3100000000000005e-05	1	0	1	G21x		G38A	0.0
1296	CATAAAAGCGCCAGAACTACAGAAATGTAGTTGGCGAGGAGGAGTTTATCGAATTTTCGGCGGATGCCTCCAAA	1e-06		1	0	1	G43x		A33G	0.0
1297	CATAAAAGCGCCAGAACTACAGAAATGTAGTTGACGAGGAGGGGGTTATCGAATTTTCGGCGGATGCCTCCAAA	0.066918413	0.020877616	1	0	1	A42x		T45G	0.0
1298	CATAAAAGCGCCAGAACTACAGAAATGTAGTTGACCAGGAGGAGGTTTATCGAATTTTCGGCGGAGCCTCCAAA	1e-06		1	0	1	T65x		G35C	0.0
1299	CATAAAAGCGCCAGAACTACAGAAATGTAGTTGACGAGGAGAGGTTTATAGAATTTTCGGCGGATGCCTCCAAA	1e-06		1	0	1	G40x		C50A	0.0
1300	CATAAAAGCGCCAAACTACAGAAATGTAGTTGACGAGGAGGAGTTTTATCGAATTTTCGGCGGATGCCTCCAAA	1e-06		1	0	1	G13x		G44T	0.0
1301	CATAAAAGCGCCAGAACTACAGAAATGTAGTTGACGAGGAGGTGGTTTATCGAATTTTCGGGGATGCCTCCAAA	1e-06		1	0	1	C61x		A42T	0.0
1302	CATAAAAGCGCCAGAACTACAGAAATGTATTTGACGAGGAGGAGGTTTATCGAATTTTCGGCGATGCCTCCAAA	1e-06		1	0	1	G62x		G29T	0.0
1303	CATAAAAGCGCAGAACTACAGAAATGTATTTGACGAGGAGGAGGTTTATCGAATTTTCGGCGGATGCCTCCAAA	2.95e-06	6.11e-05	1	0	1	C10x		G29T	0.0
1304	CATAAAAGCGAAGAACTACAGAAATGTAGTTGACGAGGAGGAGGTTTATCGAATTTTCGGCGGATGCCTCCAAA	1e-06		1	0	1	C10x		C11A	0.0
1305	CATAAAAGCGCCAGAACTACAGAAATGTAGTTGACGAGGAGGAGATTTATCGAATTTTCGGCGGATGCTCCAAA	1.56e-05	1.11e-05	1	0	1	C67x		G44A	0.0
1306	CATAAAAGCGCCAGACTACAGAAATGTAGTTGACGAGGAGGAGGTTTATCGAGTTTTCGGCGGATGCCTCCAAA	0.0032188909999999998	0.000449652	1	0	1	A14x		A53G	0.766000867
1307	CATAAAAGCGCCAGAACTACAGAAATGTAGTTGACGAGAGGAGGTTTATCGAATTTCCGGCGGATGCCTCCAAA	1e-06	0.000314294	1	0	1	G37x		T57C	0.0
1308	CATAAAAGCGCCAAACTACAGAAATGTACTTGACGAGGAGGAGGTTTATCGAATTTTCGGCGGATGCCTCCAAA	1.3800000000000002e-05	1.9600000000000002e-05	1	0	1	G13x		G29C	1.789046467
1309	CATAAAGGCGCCAGAACTACAGAAATGTAGTTGACGAGGAGGAGGTTTATCGAATTTTCGGCGGATCCTCCAAA	1e-06		1	0	1	G66x		A6G	0.0
1310	CATAAAAGCGCCAGAACTACAGAAATGTATTGACGAGGAGGACGTTTATCGAATTTTCGGCGGATGCCTCCAAA	1e-06		1	0	1	G29x		G43C	0.0
1311	CATAAAAGCGCCAGAACTACAGAAATTAGTTGACGAGGAGGAGGTTTATCGAATTTTCGGCGGATGCCTCAAAA	0.001045956	0.000233738	1	0	1	G26x		C71A	0.17340743399999997
1312	CATAAAAGCGCCAGAACTACAGAAATGTAGTTGACGAGGAGGAAGTTTATCGAATTTTCGGCGATGCCTCCAAA	1e-06		1	0	1	G62x		G43A	0.0
1313	CATAAAAGCGCCGGAACTACAGAAATGTAGTTGACGAGGAGGAGGTTTATCGAATTTTCGGCGGATGCTCCAAA	1.01e-05	2.45e-05	1	0	1	C67x		A12G	1.909446225
1314	CATAAAAGCGCCAGAACTACAGAAATGTAGTTGACGAGGAGGAGGTTTATTGAATTTCGGCGGATGCCTCCAAA	9.45e-06	2.95e-05	1	0	1	T54x		C50T	0.776954338
1315	CATAAAAGCGCCAGAACTACAGAAATGTAGTTGACGAGGAGTAGGTTTATCGAATTTTCGGCGATGCCTCCAAA	1e-06		1	0	1	G62x		G41T	0.0
1316	CATAAAAGCGCCAGAACTACAGAAATGTAGTTGACGAGGAGGAGGTTTATCGAATTTTCAGGGATGCCTCCAAA	1e-06		1	0	1	C61x		G59A	0.0
1317	CATAAAACGCCAGAACTACAGAAATGTAGTTGACGAGGAGTAGGTTTATCGAATTTTCGGCGGATGCCTCCAAA	6.22e-06	3.9399999999999995e-05	1	0	1	G7x		G41T	1.0994751040000001
1318	CATAAAAGCGCCAAACTACAGAAATGTAGTTGACGAGGCGGAGGTTTATCGAATTTTCGGCGGATGCCTCCAAA	3.66e-05	1.13e-05	1	0	1	G13x		A39C	2.383119814
1319	CATAAAAGCGCCAGAACTACAGAAATGTAGTTGACGAGGAGGAGGTTTATCGAATTTCGGCGCATGCCTCCAAA	1e-06		1	0	1	T54x		G63C	0.0
1320	CATAAAACGCCAGAACTACAGAAATGTAGTTGACGAGGAGGAGGATTATCGAATTTTCGGCGGATGCCTCCAAA	4.83e-05	1.22e-05	1	0	1	G7x		T45A	1.124522609
1321	CATAAAAGCGCCAGAACTACAGAAATGTATTGACGAGGAGGAGGTTTATCGAATTCTCGGCGGATGCCTCCAAA	0.000170706	4.23e-05	1	0	1	G29x		T56C	1.265872347
1322	CATAAAAGCGCCAGAACTACAGAAATGTAGTTGACGAGGAGGAGGTTTATCGAATTTTCGGCGAATGCTCCAAA	1e-06		1	0	1	C67x		G63A	0.0
1323	CATAAAAGCGCCAAAACTACAGAAATGTAGTTGACGAGGAGGAGGTTTATCGAATTTTCGGCGGTGCCTCCAAA	1e-06	0.00035743	1	0	1	A64x		G13A	0.0
1324	CATAAAACCGCCAGAATACAGAAATGTAGTTGACGAGGAGGAGGTTTATCGAATTTTCGGCGGATGCCTCCAAA	2.56e-06	0.000109944	1	0	1	C16x		G7C	0.0
1325	CATAAAAACGCCAGAACTACAGAAATGTAGTTGACGAGGAGGAGTTTATCGAATTTTCGGCGGATGCCTCCAAA	1e-06		1	0	1	G43x		G7A	0.0
1326	CATAAAAGCGCCAGAATACAGAAATGTAGTTGACGAGGAGGAGGTTTATCGAATTTTCGGCGGATGCCTACAAA	4.98e-06	3.85e-05	1	0	1	C16x		C70A	0.0
1327	CATAAAACGCCAGAACTACAGAAATGTAGTTGACGAGGAGGAGGTTTATCTAATTTTCGGCGGATGCCTCCAAA	1.25e-06	0.000204262	1	0	1	G7x		G51T	0.0
1328	CATAAAAGCGCCAGAACACAGAAATGTAGTTGACGAGGAGGAGGTTTATCGACTTTTCGGCGGATGCCTCCAAA	0.0033448109999999996	0.000450108	1	0	1	T17x		A53C	0.407792255
1329	CATAAAAGCGCAGAACTACAGAAATGTAGTTGACGAGGAGGAGGTTTATCGAATTTTTGGCGGATGCCTCCAAA	1e-06		1	0	1	C10x		C58T	0.0
1330	CATAAAAGCGCCAGAACTACAGAAATGTAGTTGACGAGGAAGAGGTTTATCGAATTTTCGGCGGATCCTCCAAA	2.88e-06	6.579999999999999e-05	1	0	1	G66x		G40A	0.0
1331	CATAAAAGCGCCAGAACTACAGAAATGTAGTTGACGAGTAGGAGGTTTATCGAATTTTCGGCGATGCCTCCAAA	1e-06	0.00044977699999999995	1	0	1	G62x		G38T	0.0
1332	CATAAAAGCGCCAAACTACAGAAATGTAGTTGACGAGGAGGAGGTTTATCGATTTTTCGGCGGATGCCTCCAAA	6.47e-05	9.48e-06	1	0	1	G13x		A53T	0.750329809
1333	CATAAAAGCGCCAGAACTACAGAAATGTAGTTGACGAGGAGGAGGTTTATCGCTTTTCGGCGGATGCCTCCAAA	1.4e-06	0.000235706	1	0	1	A52x		A53C	0.0
1334	CATAAAAGCGCCAGAACTACAGAAATGTAGTTGACGAGGAGGAGGTTTATCGAATTTTCGGGGATGCCTGCAAA	1e-06	0.0012255410000000001	1	0	1	C61x		C70G	0.0
1335	CATAAAAGCGCAAGACTACAGAAATGTAGTTGACGAGGAGGAGGTTTATCGAATTTTCGGCGGATGCCTCCAAA	2.1899999999999997e-05	1.99e-05	1	0	1	A14x		C11A	0.601843731
1336	CATAAAAGCGCCAGAACTACAGAAATGTAGTTGACGAGGAGGAGTTTATCAAATTTTCGGCGGATGCCTCCAAA	1e-06		1	0	1	G43x		G51A	0.0
1337	CATAAAAGCGCCAGAATACAGAAATGTAGTTGACGAGGAGAAGGTTTATCGAATTTTCGGCGGATGCCTCCAAA	3.6200000000000006e-05	1.25e-05	1	0	1	C16x		G41A	0.065237775
1338	CATAAAAGCGCCAGAACTACAGAAATTAGTTGACGAGGAGGAGGTTTATCGAATTTTCGGCGGATACCTCCAAA	0.00772115	0.001285257	1	0	1	G26x		G66A	0.500552673
1339	CATAAAAGGCCAGAACTACAGAAATGTAGTTGACGAGGAGGAGGTTTATCGAATTTTCGGCGGATGCTTCCAAA	1.13e-06	0.000199856	1	0	1	C8x		C68T	0.0
1340	CATAAAATCGCCAGAACTACAGAAATGTAGTGACGAGGAGGAGGTTTATCGAATTTTCGGCGGATGCCTCCAAA	1e-06	0.00015996	1	0	1	T30x		G7T	0.0
1341	CATAAAAGCGCCAGAACTACAGAAATGTAGTTGTCGAGGAGGAGGTTTATCGAATTTTCGGCGGATCCTCCAAA	1.47e-06	0.00018659700000000002	1	0	1	G66x		A33T	0.0
1342	CATAAAAGCGCCAAACTACAGAAATGTAGTTGCCGAGGAGGAGGTTTATCGAATTTTCGGCGGATGCCTCCAAA	1e-06	0.00022416	1	0	1	G13x		A33C	0.0
1343	CATAAAAGCGCCAGAACTCAGAAATGTAGTTGACGAGGAAGAGGTTTATCGAATTTTCGGCGGATGCCTCCAAA	0.002256954	0.00052692	1	0	1	A18x		G40A	0.259969212
1344	CATAAAAGCGCCAGAACTACAGAAAGTAGTTGACGAGGAGTAGGTTTATCGAATTTTCGGCGGATGCCTCCAAA	0.000465596	0.000158543	1	0	1	T25x		G41T	0.064696836
1345	CATAAAAGCGCCAGAACTACAGAAATGTAGTTGACGAGGAGGAGGTTATCGAATTTTAGGCGGATGCCTCCAAA	0.00036482800000000004	5.6899999999999994e-05	1	0	1	T45x		C58A	0.744258923
1346	CATAAAAGCGCCAGAACTACAGAAATGTAGTTGACGAGGAGAGGTTTATCGAATTTTCGGTGGATGCCTCCAAA	1e-06		1	0	1	G40x		C61T	0.0
1347	CATAAAAGCGCCAGAATACAGAAATGTAGTTGACGAGGAGGAGGTTTATGGAATTTTCGGCGGATGCCTCCAAA	2.8600000000000004e-05	1.66e-05	1	0	1	C16x		C50G	1.246629665
1348	CATAAAAGCGCCAGAACTAAGAAATGTAGTTGACGAGGAGGAGGTTTATCGAATTTTCGGCGGATCCCTCCAAA	0.00033525	5.98e-05	1	0	1	C19x		G66C	0.921116073
1349	CATAAAAGCGCCAGAACTACAGAAATGTAATTGACGAGGAGGAGGTTTATCGAATTTTCGGCGGAGCCTCCAAA	1e-06		1	0	1	T65x		G29A	0.0
1350	CATAAAAGCGCCAGAACTACAGAAATGTAGTTTACGAGGAGGAGGTTTATCGAATTTTCGGCGGATGCTCCAAA	1.93e-06	0.00014476	1	0	1	C67x		G32T	0.0
1351	CATAAAAGCGCCAGAACTACAGAAATGTGTTGACGAGGAGGAGGTTTATCGAATTCTCGGCGGATGCCTCCAAA	0.0017792079999999998	0.000325025	1	0	1	A28x		T56C	0.8389519329999999
1352	CATAAAAGCGCCAGAACTACAGAAATTAGTTGACGAGGAGGAGGTTTAACGAATTTTCGGCGGATGCCTCCAAA	5.09e-06	3.39e-05	1	0	1	G26x		T49A	0.542501374
1353	CATAAAAGCGCCGGAACTACAGAAATGTAGTTGACGAGGAGGAGGTTTATCGAATTTTCGGCGGATCCTCCAAA	1.42e-06	0.00017339700000000002	1	0	1	G66x		A12G	0.0
1354	CATAAAGGCGCCAGAACTACAGAAATTAGTTGACGAGGAGGAGGTTTATCGAATTTTCGGCGGATGCCTCCAAA	0.000123666	2.94e-05	1	0	1	G26x		A6G	0.474884551
1355	CATAAAAGCTCCAGAACTACAGAAATGTAGTTGACGAGGAGGAGGTTTATCGAATTTTCGGCGGATGCCCCAAA	1e-06		1	0	1	T69x		G9T	0.0
1356	CATAAAAGCGCCAGAACTACAGAAATGTAGTTGTCGAGGAGGAGGTTTACGAATTTTCGGCGGATGCCTCCAAA	1.15e-06	0.000149052	1	0	1	T49x		A33T	0.0
1357	CATAAAAGCGCCAAACTACAGAAATGTAGTTGACGAGGAGGTGGTTTATCGAATTTTCGGCGGATGCCTCCAAA	1e-06		1	0	1	G13x		A42T	0.0
1358	CATAAAAGCGCCGAACTACAGAAATGTAGTTGACGAGGAGGAGGTTTATCGACTTTTCGGCGGATGCCTCCAAA	2.0600000000000003e-05	2.6600000000000003e-05	1	0	1	A12x		A53C	0.7855293040000001
1359	CATAAAAAGCCAGAACTACAGAAATGTAGTTGACGAGGAGGAGGTTTATCGAATTTTCGGCGGATGCCTCCAAA	1e-06		1	0	1	G7x		C8A	0.0
1360	CATAAAAGCGCCAGAACACAGAAATGTAGTTGACGAGGAGGAGGTTTATCGAATTTTCGGCGGATGGCTCCAAA	0.000889515	0.000166678	1	0	1	T17x		C67G	0.937086028
1361	CATAAAAGCGCCAGAACTACAGAAATGTAGTTGACGAGGAGGAGGTTTATCGAATTTTCGGCGGAGCCTACAAA	2.15e-06	0.00012346700000000002	1	0	1	T65x		C70A	0.0
1362	CATAAAAGCGCCAGAACTACAGAAATGTAGTTGACGAGGAGGAGGATTATCGAATTTCGGCGGATGCCTCCAAA	0.011260545	0.0024341560000000003	1	0	1	T54x		T45A	1.217439924
1363	CATAAAAGCGCCAGAACTACAGAATGTATTTGACGAGGAGGAGGTTTATCGAATTTTCGGCGGATGCCTCCAAA	0.00244879	0.000491863	1	0	1	A22x		G29T	0.392502468
1364	CATAAAAGCGCCAGAACTACAGAAATGTAGTTGACGAGAGGAGGTTTATGGAATTTTCGGCGGATGCCTCCAAA	3.42e-06	3.76e-05	1	0	1	G37x		C50G	0.0
1365	CATAAAAGCGCCAGAACTACAGAAATGTAGTTGACGAGGAGGAGGTTTATCGAAGTTTCGGCGATGCCTCCAAA	6.08e-06	5.17e-05	1	0	1	G62x		T54G	0.0
1366	CATAAAAGCGCCAGAACTACAGAAATGTAGTTGACGAGGAGGAGGTTTATCCAATTTTCGGCGGATCCTCCAAA	6.96e-06	5.01e-05	1	0	1	G66x		G51C	0.0
1367	CATAAAAGCGCCAGAACTACAGAAAGTAGTTGACGAGGAGGAGGTTTATCGAATTTTCGGCGGATGCCTCTAAA	0.005231384	0.001246589	1	0	1	T25x		C71T	0.130017245
1368	CATAAAAGTGCCAGACTACAGAAATGTAGTTGACGAGGAGGAGGTTTATCGAATTTTCGGCGGATGCCTCCAAA	9.88e-06	4.15e-05	1	0	1	A14x		C8T	0.0
1369	CATAAAAGCGCCAGAACTACAGAAATGTAGTTCACGAGGAGGAGGTTATCGAATTTTCGGCGGATGCCTCCAAA	8.32e-05	1.12e-05	1	0	1	T45x		G32C	1.092801528
1370	CATAAAAGCGCCAGACTACAGAAATGTAGTTGACGAGGAGGAGGTTTATCGAATTATCGGCGGATGCCTCCAAA	0.001309134	0.00021083099999999997	1	0	1	A14x		T56A	0.942004893
1371	CATAAAAGCGCCAGCACACAGAAATGTAGTTGACGAGGAGGAGGTTTATCGAATTTTCGGCGGATGCCTCCAAA	0.000116725	1.7199999999999998e-05	1	0	1	T17x		A14C	0.018440922
1372	CATAAAAGCGCCAGAACTACAGAAATGTAGTTGACGAGGAGGAGGTTTATCGCATTTCGGCGGATGCCTCCAAA	5.48e-06	4.2e-05	1	0	1	T54x		A52C	0.0
1373	CATAAAACGCCAGAACTACAGAAATGTAGTTGACGAGGAGGAGGTTTATCGAATTTTCGTCGGATGCCTCCAAA	2.54e-06	8.35e-05	1	0	1	G7x		G60T	0.0
1374	CATAAAAGCGCCAGAACTACAGAAATGTAGTTGACGAGGAGGAGGTTTATCGAATTTTCGGCGATGCCGCCAAA	8.16e-06	2.64e-05	1	0	1	G62x		T69G	0.0
1375	CATAAAAGCGCCAGAACTACAGAAATGTAGTTGACGAGGAGGAGGTTTATCGAATTTTCGGCGAATCCTCCAAA	1e-06	0.000878891	1	0	1	G66x		G63A	0.0
1376	CATAAAAGCGCCAGAACTACAGAAATGTAGTGACGAGGACGAGGTTTATCGAATTTTCGGCGGATGCCTCCAAA	0.00033098400000000004	5.98e-05	1	0	1	T30x		G40C	0.295861776
1377	CATAAAAGCGCCAGACTACAGAAATGTAGTTGACGAGGAGGAGTTTTATCGAATTTTCGGCGGATGCCTCCAAA	1.7199999999999998e-05	1.73e-05	1	0	1	A14x		G44T	0.781517538
1378	CATAAAAGCGCCAGAACTACAGAAATGTAGTTGACGAGGAGGAGGTTTATCGAATTTTAGGCGATGCCTCCAAA	1e-06		1	0	1	G62x		C58A	0.0
1379	CATAAAAGCGCCAGAACTACAGAAATTAGTTGACGAGGAGGAGGTTTATCGAATTTTCGGCGGATGTCTCCAAA	0.0035626940000000004	0.0010299439999999999	1	0	1	G26x		C67T	0.341467552
1380	CATAAAAGCGCCAGAACTACAGAAATGTAGTTGACGAGGAGGAGGTTTATCGAATTTTCGGCGGAGCTTCCAAA	1e-06		1	0	1	T65x		C68T	0.0
1381	CATAAAAGCGCAGAGCTACAGAAATGTAGTTGACGAGGAGGAGGTTTATCGAATTTTCGGCGGATGCCTCCAAA	7.27e-06	2.8499999999999998e-05	1	0	1	C10x		A15G	0.47071442700000005
1382	CATAAAACGCCAGAACTACAGAAATGTAGTTGACGAGGATGAGGTTTATCGAATTTTCGGCGGATGCCTCCAAA	1e-06	0.0008420389999999999	1	0	1	G7x		G40T	0.0
1383	CATAAAAGGCCAGAACTACAGAAATGTAGTTGACGAGGGGGAGGTTTATCGAATTTTCGGCGGATGCCTCCAAA	1.69e-06	0.00013921799999999998	1	0	1	C8x		A39G	0.0
1384	CATAAAAGCGCCAGAACTACAGAAATGTAGGTGACGAGGAGGAGGTTTATCGAATTTTCGGCGGATCCTCCAAA	1e-06		1	0	1	G66x		T30G	0.0
1385	CATAAAAGCGCCAGTATACAGAAATGTAGTTGACGAGGAGGAGGTTTATCGAATTTTCGGCGGATGCCTCCAAA	0.000164284	4.28e-05	1	0	1	C16x		A14T	0.206534031
1386	CATAAAAGCGCCAGAACTACGAAATGTAGTTGACGAGGAGGAGGTTTATCGAATTTTCGGCGGATGCCTCAAAA	0.003083723	0.000523866	1	0	1	A20x		C71A	0.262431225
1387	CATAAAAGCGCCAGAACTACAGAAATGTAGTTGACGAGAGGAGGTTTATCGAATTTTCGGCGGTTGCCTCCAAA	1e-06		1	0	1	G37x		A64T	0.0
1388	CATAAAAGCGCCAGAACTACAGAAATGTAGTTGACGAGGAGGAGGTTTATCGAATTTTTGGCGATGCCTCCAAA	3.69e-06	3.73e-05	1	0	1	G62x		C58T	0.0
1389	CATAAAAGCGCCAGCACTACAGAAATTAGTTGACGAGGAGGAGGTTTATCGAATTTTCGGCGGATGCCTCCAAA	0.001140743	0.000284085	1	0	1	G26x		A14C	0.241754936
1390	CATAAAAGCGCCAGAACTACGAAATGTAGTTGACGAGGAGGTGGTTTATCGAATTTTCGGCGGATGCCTCCAAA	0.000244858	2.8499999999999998e-05	1	0	1	A20x		A42T	1.266634283
1391	CATAAAAGCGCCAGAACTACAGAAATTAGATGACGAGGAGGAGGTTTATCGAATTTTCGGCGGATGCCTCCAAA	0.00119547	0.000238575	1	0	1	G26x		T30A	0.215606513
1392	CATAAAACGCCAGAACTACAGAAATGTAGTTGACGCGGAGGAGGTTTATCGAATTTTCGGCGGATGCCTCCAAA	1e-06	0.00020072099999999998	1	0	1	G7x		A36C	0.0
1393	CATAAAAGCGCCAGAACTACAGAAATGTAGTTGACGAGGAGAGGTTTATCGAATTTTCGGCGGAGGCCTCCAAA	2.05e-06	8.77e-05	1	0	1	G40x		T65G	0.0
1394	CATAAAAGCGCCAGAACTACAGAAATGTAGTTGACGAGGAGGAGGTTTATCGAATTTTCGGTGGATGCTCCAAA	1.05e-06	9.66e-05	1	0	1	C67x		C61T	0.0
1395	CATAAAAGCGCCAGACTACAGAAATGTAGTTGACGAGGAGGAGGTTTATCGAATTTTCGGCGGATGCTTCCAAA	0.000589795	8.6e-05	1	0	1	A14x		C68T	1.726404766
1396	CATAAAAGCGCCAGAACTACAGAAATGTAGTTGACCGGAGGAGGTTTATCGAATTTTCGGCGGATGCCTCCAAA	5.62e-06	5.3299999999999995e-05	1	0	1	G35x		A36C	0.0
1397	CATAAAAGGCCAGAACTACAGAAATGTAGTTGACGAGGAGGAGGTTTATCGAATTTTCGGCGGATTCCTCCAAA	1e-06		1	0	1	C8x		G66T	0.0
1398	CATAAAAGCGCCAGACTACAGAAATGTAGTTGACGAGGAGGAGGTTTATCGAATTTTCGACGGATGCCTCCAAA	1e-06		1	0	1	A14x		G60A	0.0
1399	CATAAAAGCGCCAGAACTACAGAAATGTAGTGACGAGGAGGAGGTTCATCGAATTTTCGGCGGATGCCTCCAAA	0.000640892	7.4e-05	1	0	1	T30x		T47C	1.525848025
1400	CATAAAAGCGCCAGAACTACAGAAATGTAGTTGACGAGGAGGAGGTTATCGAATTTTCGGCGGATGCGTCCAAA	0.00038228800000000005	0.000126772	1	0	1	T45x		C68G	1.081458515
1401	CATAAAAGCGCCAAACTACAGAAATGTAGTCGACGAGGAGGAGGTTTATCGAATTTTCGGCGGATGCCTCCAAA	0.000269359	7.09e-05	1	0	1	G13x		T31C	16.395641199999996
1402	CATAAAAGCGCAGCACTACAGAAATGTAGTTGACGAGGAGGAGGTTTATCGAATTTTCGGCGGATGCCTCCAAA	1.8e-06	0.000114511	1	0	1	C10x		A14C	0.0
1403	CATAAAAGCGCCAGAATTACAGAAATTAGTTGACGAGGAGGAGGTTTATCGAATTTTCGGCGGATGCCTCCAAA	0.000452421	0.00010554700000000001	1	0	1	G26x		C16T	0.020185886
1404	CATAAAAGCGCCAGAACTACAGAAATGTAGTTGACGAGGAGGAGGTTTATCGATTTTTCGGCGGATGCTCCAAA	0.00012040899999999999	2.3199999999999998e-05	1	0	1	C67x		A53T	0.53743515
1405	CATAAAAGCGCCAGAACTACAGAAATGTAGTTGACGAGGAGGAGGTTTATCGCATTTTCGGCGGATGCTCCAAA	2.51e-06	7.45e-05	1	0	1	C67x		A52C	0.0
1406	CATAAAAGCGCCAAACTACAGAAATGTAGTTGACGTGGAGGAGGTTTATCGAATTTTCGGCGGATGCCTCCAAA	1e-06		1	0	1	G13x		A36T	0.0
1407	CATAAAAGCGCAGAACTACAGAAATGTAGTTGACGAGGAGGAGGTTTATCGTATTTTCGGCGGATGCCTCCAAA	1e-06		1	0	1	C10x		A52T	0.0
1408	CATAAAAGCGCAGATCTACAGAAATGTAGTTGACGAGGAGGAGGTTTATCGAATTTTCGGCGGATGCCTCCAAA	2.55e-06	4.6200000000000005e-05	1	0	1	C10x		A15T	0.0
1409	CATAAAACGCCAGAACTACAGAAATGTAGTTGACGAGGAGGAGGTTTATCGAGTTTTCGGCGGATGCCTCCAAA	2.1899999999999997e-05	7.85e-06	1	0	1	G7x		A53G	0.602491724
1410	CATAAAAGGCCAGAACTACAGAAATGTAGTTGACGAGAAGGAGGTTTATCGAATTTTCGGCGGATGCCTCCAAA	4.1e-06	7.859999999999999e-05	1	0	1	C8x		G38A	0.0
1411	CATAAAAGCGCCAGACTACAGAAATGTAGTTGACGAGGAGGAGGTTTATCGAATTTTCGGCGGATGGCTCCAAA	0.00034764800000000004	6.25e-05	1	0	1	A14x		C67G	3.657546688
1412	CATAAAAGAGCCAGAACTACAGAAATGTAGTTGCGAGGAGGAGGTTTATCGAATTTTCGGCGGATGCCTCCAAA	1e-06		1	0	1	A33x		C8A	0.0
1413	CATAAAAGCGCCAGAACTACAGAAATGTAGTTGACGAGGAGGAGGTTTTCGAATTTTCGGCGGATGCTTCCAAA	9.84e-05	1.83e-05	1	0	1	A48x		C68T	1.9541603840000001
1414	CATAAAAGCGCCAGAACTACAGAATGTAGTTGACGAGGAGGAGGTTTATCGAATTTTCGGGGGATGCCTCCAAA	3.71e-06	7.87e-05	1	0	1	A22x		C61G	0.0
1415	CATAAAAGCGCCAGAACTAAGAAATGTAGTTGACGAGGAGGAGGTTTATCGAATTGTCGGCGGATGCCTCCAAA	0.007278852	0.001194664	1	0	1	C19x		T56G	0.45468723
1416	CATAAAAGCGCCAGAACTACGAAATGTAGTTGACGAGGAGGAGGTTTATCGAATTTTCGGCGGATGCGTCCAAA	8.14e-05	1.26e-05	1	0	1	A20x		C68G	0.178825139
1417	CATAAAAGCGCCAGAACTACAGAAATTAGTTGACGAGGAGGAGGTTTATCGAATTTTCGGCGGCTGCCTCCAAA	9.620000000000001e-05	1.89e-05	1	0	1	G26x		A64C	1.251762907
1418	CATAAAAGCGCCAGAACTACAGAAATGTAGTTGACGAGGAGGAGGTGTATCGAATTTTCGCGGATGCCTCCAAA	1e-06		1	0	1	G59x		T46G	0.0
1419	CATAAAAGCGCCAGACTACAGAAATGTAGTTGACGAGGAGGAGGTTTTTCGAATTTTCGGCGGATGCCTCCAAA	1.88e-05	1.9600000000000002e-05	1	0	1	A14x		A48T	0.483705161
1420	CATAAAAGCGCCAGAACTACAGAAATGTAGTTGAAGAGGAGGAGGTTTATCGAATTTTCGGCGGATCCTCCAAA	1e-06		1	0	1	G66x		C34A	0.0
1421	CATAAAAGCGACAGAACTACAGAAATGTAGTTGACGAGGAGGAGTTTATCGAATTTTCGGCGGATGCCTCCAAA	1e-06		1	0	1	G43x		C10A	0.0
1422	CATAAAAGCGCAGAACTACAGAAATGTAGTTGACGAGGAGGAGGTTTATCGAATTTTCGGCGGATGCCTCAAAA	1e-06	0.00044718300000000003	1	0	1	C10x		C71A	0.0
1423	CATAAAAGCCCAGAACTACAGAAATGTAGTTGACGAGGAGGAGGTTTATCGAATTTTCGGCGGATGCGTCCAAA	6.92e-06	4.16e-05	1	0	1	G9x		C68G	0.0
1424	CATAAAAGCGCCAGAACTACAGAAATGTAGTTGACGAGGAGGAGGTTTATCGAATTTCGGCGGATGACTCCAAA	0.002453585	0.000483798	1	0	1	T54x		C67A	1.300712554
1425	CATAAAAGCGCCAGAACTAAGAAATGTAGTTGACGAGGAGGAGGTTTATCGAATTTTCGGCCGATGCCTCCAAA	1e-06	0.000661883	1	0	1	C19x		G62C	0.0
1426	CATAAAAGCGCCAGAATTACAGAAATGTAGTTGACGAGGAGGAGGTTTATCGATTTTCGGCGGATGCCTCCAAA	0.00401873	0.0008378939999999999	1	0	1	A52x		C16T	0.586873241
1427	CATAAAAGCGCCAGAACTACAGAAATTAGTTGACGAGGAGGAGGTTTATCGAATTTTCGGTGGATGCCTCCAAA	9.5e-06	2.97e-05	1	0	1	G26x		C61T	1.6041431080000002
1428	CATAAAAGCGCCAGAACTACAGAAATGTAGTTGACGAGGAGATGTTTATCGAATTTTCGGCGGATGCCTCCAAA	1e-06		1	0	1	G40x		G43T	0.0
1429	CATAAAAGCGCCAGAACTACAGAAATGTAGTTGACGAAGAGGAGGTTTATCGAATTTTCGGCGGATGCTCCAAA	1.56e-06	0.000102495	1	0	1	C67x		G37A	0.0
1430	CATAAAAGCCCAGAACTACAGAAATGTAGTTGACGAGGAGGAGGTTTATCGAATTTTCGGCGGATGGCTCCAAA	1e-06	0.001297898	1	0	1	G9x		C67G	0.0
1431	CATAAAAGCGCCAGAACTACAGAAATGTAGTTCCGAGGAGGAGGTTTATCGAATTTTCGGCGGATGCCTCCAAA	2.24e-06	7.890000000000001e-05	1	0	1	G32x		A33C	0.0
1432	CATAAAAGCGCCAGAACTCAGAAATGTAGTTGACGAGGAGGATGTTTATCGAATTTTCGGCGGATGCCTCCAAA	2.8000000000000003e-05	1.42e-05	1	0	1	A18x		G43T	0.763818653
1433	CATAAAAGCGCCAGAACTACAGAAATGTAGTTGACGAGGAGGAGGTTTATCAGTTTTCGGCGGATGCCTCCAAA	5.2e-06	7.15e-05	1	0	1	G51x		A53G	0.0
1434	CATAAAAGCGCCAGAATTACAGAAATGTAGTTGACGAGGAGGAGGTTTATCGAATTTCGGCGGATGCCTCCAAA	0.0071792869999999995	0.0008661089999999999	1	0	1	T54x		C16T	1.279064602
1435	CATAAAAGCGCCAGAACTACAGAAATGTAGTTGACGAGGAGGAGGTTTATCGAATTTTCGCGGATGTCTCCAAA	1e-06		1	0	1	G59x		C67T	0.0
1436	CATAAAAGCGCCAGAACTACAGAAATGTAGTTGACGAGGAGGAGGTTTATCGAATTTTCGGCGGAACCTCCAAA	1e-06		1	0	1	T65x		G66A	0.0
1437	CATAAAAGCGCCAGAACTACAGAAATTAGTTGACGAGGAGGAGGTTTATCGAAATTTCGGCGGATGCCTCCAAA	0.010868718000000001	0.002071687	1	0	1	G26x		T54A	0.44595404899999996
1438	CATAAAAACGCCAGACTACAGAAATGTAGTTGACGAGGAGGAGGTTTATCGAATTTTCGGCGGATGCCTCCAAA	1.91e-06	0.00011169600000000001	1	0	1	A14x		G7A	0.0
1439	CATAAAAGCGCCAGAACTACAGAAATGTAGGTGACGAGGAGGAGGTTTATCGAATTTTCGGCGGATGCTCCAAA	1.31e-05	1.92e-05	1	0	1	C67x		T30G	0.157191565
1440	CATAAAAGCGCCAGAACTACAGAAATGTAGTTGACGAGGAGGAGGTTATCGAATTTCCGGCGGATGCCTCCAAA	0.000129644	2.2800000000000002e-05	1	0	1	T45x		T57C	0.744724561
1441	CATAAAAGCGCCAGAACTACAGAAATGTAGTTGACGAGGAGGAGGTTTATCGAATCTCGGCGGATGCCTCCAAA	0.00217531	0.000496929	1	0	1	T54x		T56C	4.0401952539999995
1442	CATAAAAGCGCCAGAACTACAGAAATGTAGTTACGTGGAGGAGGTTTATCGAATTTTCGGCGGATGCCTCCAAA	1e-06		1	0	1	G32x		A36T	0.0
1443	CATAAAAGCGCGAGAACTACAGAAATGTAGTTGACGAGGAGAGGTTTATCGAATTTTCGGCGGATGCCTCCAAA	1e-06		1	0	1	G40x		C11G	0.0
1444	CATAAAAGGCCAGAAATACAGAAATGTAGTTGACGAGGAGGAGGTTTATCGAATTTTCGGCGGATGCCTCCAAA	5.27e-06	6.54e-05	1	0	1	C8x		C16A	0.0
1445	CATAAAAGCGCCAGAACTACAGAAATGTAGTGACGAGGCGGAGGTTTATCGAATTTTCGGCGGATGCCTCCAAA	0.00021850599999999998	4.14e-05	1	0	1	T30x		A39C	0.25945504199999997
1446	CATAAAAGCACCAGAACTACAGAAATGTAGTTGACGAGGAGGAGGTTATCGAATTTTCGGCGGATGCCTCCAAA	5.96e-06	2.8199999999999998e-05	1	0	1	T45x		G9A	0.307385332
1447	CATAAAAGCGCAGAACTACAGAAATGTAGTTGACGAGGAGGAGTTTTATCGAATTTTCGGCGGATGCCTCCAAA	1e-06		1	0	1	C10x		G44T	0.0
1448	CATAAAAGCGCCAGAACTACAGAAATGTAGTTGACGAGAGGAGGTTTATCGAATTTTCGGCGGATGGCTCCAAA	2.07e-06	0.00011956899999999999	1	0	1	G37x		C67G	0.0
1449	CATAAAAGCGCCAGAACTACAGAAATGTAGTTGACGAGGAGGAGGTTTATCGAATTTTCGCGCATGCCTCCAAA	5.52e-06	5.02e-05	1	0	1	G59x		G63C	0.0
1450	CATAAAAGCCCAGAACTACAGAAATGTAGTTGACGAGGAGGAGGTTTATCGAATTTTCGGCGGAAGCCTCCAAA	1e-06		1	0	1	G9x		T65A	0.0
1451	CATAAAAGCGCAGAACTACAGAAATGTAGTTGACGAGGAGGAGGTTTATCGAATTTTCGACGGATGCCTCCAAA	1.86e-06	0.000117829	1	0	1	C10x		G60A	0.0
1452	CATAAAAGCGCCAGAACTACAGAAATGTAGTTGAGAGGAGGAGGTTTGTCGAATTTTCGGCGGATGCCTCCAAA	1.04e-06	0.00028698	1	0	1	C34x		A48G	0.0
1453	CATAAAAGCGCCAGAACTACAGAAATGTAGGTGACGAGGAGGAGGTTTATCGAATTTTCGGCGGAGCCTCCAAA	1e-06	0.000880056	1	0	1	T65x		T30G	0.0
1454	CATAAAAGGGCCAGAACTACAGAAATGTATTGACGAGGAGGAGGTTTATCGAATTTTCGGCGGATGCCTCCAAA	1e-06		1	0	1	G29x		C8G	0.0
1455	CATAAAAGCGCCAGAACTACAGAAATGTAGTTGACGAGAGTAGGTTTATCGAATTTTCGGCGGATGCCTCCAAA	2.48e-06	0.000102965	1	0	1	G37x		G41T	0.0
1456	CATAAAAGCGCCAGAACTACAGAAATGTAGTTGACGATGAGGAGGTTATCGAATTTTCGGCGGATGCCTCCAAA	5.71e-06	4.8599999999999995e-05	1	0	1	T45x		G37T	0.0
1457	CATAAAAGGCCAGAACTACAGAAATGTAGTTGACGAGGAGGAGGTTTATCGAATTTTTGGCGGATGCCTCCAAA	1e-06		1	0	1	C8x		C58T	0.0
1458	CATAAAAGCGCCAGACTACAGAAATGTAGTTGACGAGGAGGAGGTTTATCGAATTTTCGGCGGTTGCCTCCAAA	3.06e-06	7.190000000000001e-05	1	0	1	A14x		A64T	0.0
1459	CATAAAAGCGCCAGAACTACAGAAATGTAGTGACGAGGAGGAGGTTTATCGAATTTTCGGAGGATGCCTCCAAA	1e-06		1	0	1	T30x		C61A	0.0
1460	CATAAAAGCGCCAGAACACAGAAATGTAGTTGACGAGGAGGAGGTTTAACGAATTTTCGGCGGATGCCTCCAAA	6.19e-06	5.0900000000000004e-05	1	0	1	T17x		T49A	0.49129766700000005
1461	CATAAAAGAGCCAGAACTACAGAAATGTAGTTGACGAGGAGGAGGTTTATCGAATTTCGGCGGATGCCTCCAAA	1e-06		1	0	1	T54x		C8A	0.0
1462	CATAAAAGCGCCAGAACTACAGAAATGTAGTTGACGAGGAGGAGGTTGATCGAATTTTCGGCGATGCCTCCAAA	1.72e-06	0.00018982599999999998	1	0	1	G62x		T47G	0.0
1463	CATAAAAGCGCCAGAACTACAGAAATGTAGTGACGAGGAGGAGGTTTATCGAATTTTCGGGGGATGCCTCCAAA	1e-06	0.002287667	1	0	1	T30x		C61G	0.0
1464	CATAAAAGCGCCGAACTACAGAAATGTAGTTGACGAGGAGGAGGTTTATCGAATTTTGGGCGGATGCCTCCAAA	4.31e-05	1.04e-05	1	0	1	A12x		C58G	0.0
1465	CATAAAAGCGCAGAACTACAGAAATGTAGTTGACGAGGAGGAGGTTTATCGACTTTTCGGCGGATGCCTCCAAA	1e-06	0.00038741199999999996	1	0	1	C10x		A53C	0.0
1466	CATAAAAGCGCCAGAACTACAGAAATTAGTTGACGAGGAGGAGGTTTATCGAATTTTCGGCGGAGGCCTCCAAA	0.0036789870000000003	0.0014532229999999998	1	0	1	G26x		T65G	1.923172672
1467	CATAAAAGCGCCAGAACTACAGAATGTAGTTGACGAGGAGGAGGTTTATCGAATTTTCGGCGGATGCCGCCAAA	4.99e-05	1.17e-05	1	0	1	A22x		T69G	0.126452123
1468	CATAAAAGCGCCAGAATACAGAAATGTAGTTGACGAGGAGGAGGTTTATCGAATTTTCGGAGGATGCCTCCAAA	1.76e-06	0.000160483	1	0	1	C16x		C61A	0.0
1469	CATAAAAGCGCCAGAACTACAGAAATGTAGTTGACGAGGAGGAGGTTTATCGAATTTTTGGCGGATGCTCCAAA	5.63e-06	3.7e-05	1	0	1	C67x		C58T	0.0
1470	CATAAAAGCGTCAGAATACAGAAATGTAGTTGACGAGGAGGAGGTTTATCGAATTTTCGGCGGATGCCTCCAAA	2.51e-06	7.730000000000001e-05	1	0	1	C16x		C10T	0.0
1471	CATAAAAGCGCCAGAACTACAGAAATGTAGTTGACGAGGAGGAGGTTTATCGAATTTTCGGCGGAAGCCCCAAA	0.000127556	1.92e-05	1	0	1	T69x		T65A	1.4636218890000001
1472	CATAAAAGCGCCAGAACTACAGAAATGTAGTTGACGAGGAGGAGGTTTATCGAATTTTGGCGGATGTCTCCAAA	9.08e-06	2.0399999999999998e-05	1	0	1	C58x		C67T	0.812412774
1473	CATAAAAGCGCCAGAACTACAGAAATGTAGTTGACGAGGAGGATGTTTATCGAATTTTGGCGGATGCCTCCAAA	1e-06	0.0012440419999999999	1	0	1	C58x		G43T	0.0
1474	CATAAAAGGCCGGAACTACAGAAATGTAGTTGACGAGGAGGAGGTTTATCGAATTTTCGGCGGATGCCTCCAAA	1e-06		1	0	1	C8x		A12G	0.0
1475	CATAAAAGCGCCAGAACTACAGAATGTAGTTGACGAGGAGGAGGTTTATCGAAGTTTCGGCGGATGCCTCCAAA	0.022113381	0.005351908000000001	1	0	1	A22x		T54G	0.5222852410000001
1476	CATAAAAGCGCCGAACTACAGAAATGTAGTTGACGAGAAGGAGGTTTATCGAATTTTCGGCGGATGCCTCCAAA	1e-06		1	0	1	A12x		G38A	0.0
1477	CATAAAAGCGCCAGAACTACAGAAATGTAGTTGACGAGGAGGAGCTTTATCGAATTTTCGGCGGATGCTCCAAA	3.34e-05	2e-05	1	0	1	C67x		G44C	0.0
1478	CATAAAAGCGCCAGAACTACAGAAATGTAGTTGACGAGGAGAGGTTTATCGAATTTTCGGGGGATGCCTCCAAA	1e-06	0.000287356	1	0	1	G40x		C61G	0.0
1479	CATAAAAGCGCCAGAACTACAGAAATGTAGTTGACGAGGAGGAGGTGTATCGAATTTCGGCGGATGCCTCCAAA	0.0019321079999999999	0.000360112	1	0	1	T54x		T46G	1.273104574
1480	CATAAAAGCGCCAGAACTAAGAAATGTAGTTGACGAGGAGGAGGTTTATCGAATTTTCGCCGGATGCCTCCAAA	1e-06	0.0047805040000000005	1	0	1	C19x		G60C	0.0
1481	CATAAAAGCGCCAGAACTACAGAAATTAGTTGACAAGGAGGAGGTTTATCGAATTTTCGGCGGATGCCTCCAAA	1.91e-06	0.00011343200000000001	1	0	1	G26x		G35A	0.0
1482	CATAAAAGCGCCAGAACTACAGAAATGTAGTGACGAGGAGGAGGTTTATCGAATTTTCGGCGGATGGCTCCAAA	0.000159599	4.18e-05	1	0	1	T30x		C67G	0.979875817
1483	CATAAAAGCGCAAGAACTACAGAAATGTAGTTGACGAGGAGGAGGTTTATCAATTTTCGGCGGATGCCTCCAAA	2.92e-06	8.72e-05	1	0	1	G51x		C11A	0.0
1484	CATAAAAGCGCCAGAACTACAGAAATGTAGTTAACGAGGAGGAGGTTATCGAATTTTCGGCGGATGCCTCCAAA	0.00186079	0.000743512	1	0	1	T45x		G32A	0.6785119909999999
1485	CATAAAAGCTCCAGAACTAAGAAATGTAGTTGACGAGGAGGAGGTTTATCGAATTTTCGGCGGATGCCTCCAAA	1e-06	0.000478275	1	0	1	C19x		G9T	0.0
1486	CATAAAAGCGCCAGAACTAAGAAATGTAGTTGACGAGGAGGAGGTTTATCGAATCTTCGGCGGATGCCTCCAAA	0.007796019	0.0020953779999999997	1	0	1	C19x		T55C	0.436690728
1487	CATAAAAGCGCCTGAACTACAGAATGTAGTTGACGAGGAGGAGGTTTATCGAATTTTCGGCGGATGCCTCCAAA	0.016591475	0.003218697	1	0	1	A22x		A12T	0.205972085
1488	CATAAAAGCGCAGAACTACAGAAATGTAGTTGACGAGGAGGTGGTTTATCGAATTTTCGGCGGATGCCTCCAAA	1e-06	0.000181117	1	0	1	C10x		A42T	0.0
1489	CATAAAAGCGCCAGAACTACAGAAATGTAGTTGACGAGGAGGAGGTTATCGAATTTTCGGGGGATGCCTCCAAA	1.97e-06	6.43e-05	1	0	1	T45x		C61G	0.0
1490	CATAAAAGCGCCAGAACTACAGAATGTAGTTGACGAGGAGGAGGTTTATCGAATTTTCGGCGGATGCCTTCAAA	0.004029502	0.000989916	1	0	1	A22x		C70T	0.087481071
1491	CATAAAAGCGCCAGAACTACAGAATGTAGTTGACGAGGAGGAGGTTTATCGAATTCTCGGCGGATGCCTCCAAA	0.004532711	0.001182728	1	0	1	A22x		T56C	1.243874816
1492	CATAAAAGCGCCAGAACTACAGAAATGTAGTTGACGTGGAGGAGGTTTATCGAATTTTCGGCGGATGCCCCAAA	1.11e-05	2.3899999999999998e-05	1	0	1	T69x		A36T	0.0
1493	CATAAAAGCGCCCGAACTACAGAAATGTAGTTGACGAGGAGGAGGTTTATCGAATTTTCGGCGGAGCCTCCAAA	7.03e-06	4.79e-05	1	0	1	T65x		A12C	0.0
1494	CATAAAAGCGCCAGAACTACAGAAATGTAGTTGACGAGGAGGAGGTTTACGAATTTTCGGCGGATGCATCCAAA	1.35e-06	0.000148343	1	0	1	T49x		C68A	0.0
1495	CATAAAAGCGTCAAACTACAGAAATGTAGTTGACGAGGAGGAGGTTTATCGAATTTTCGGCGGATGCCTCCAAA	1e-06		1	0	1	G13x		C10T	0.0
1496	CATAAAAGCGCCAGAACTACAGAAATGTAGTTGCGAGGAGGAGGTTTATCGAATTTTCGGCTGATGCCTCCAAA	1.99e-06	0.000144139	1	0	1	A33x		G62T	0.0
1497	CATAAAAGCGCCAGAACTACAGAAATGTAGTTGACGAGGAGGAGGTTTATCGAATCTTCGGCGGATGCTCCAAA	1e-06		1	0	1	C67x		T55C	0.0
1498	CATAAAAGCGCAGAACTACAGAAATGTAGTTGACGAGGAGGAGGTTTATCGAATTTTAGGCGGATGCCTCCAAA	5.18e-06	3.26e-05	1	0	1	C10x		C58A	0.0
1499	CATAAAAGCGCCAGAACTACAGAAATTAGTTTACGAGGAGGAGGTTTATCGAATTTTCGGCGGATGCCTCCAAA	0.000969844	0.000140674	1	0	1	G26x		G32T	1.905585719
1500	CATAAAAGCGCCAGAACTACAGAAATGTAGTTGACGAGGAGGAGGTTTATGGAATTTTCGGCGGATGCTCCAAA	0.000140878	1.58e-05	1	0	1	C67x		C50G	0.0
1501	CATAAAAGCGCAGAACTACAGAAATGTAGTTGACGAGGAGGAGGTTTATCGAATTTTCGGGGGATGCCTCCAAA	1.97e-06	0.00010424100000000001	1	0	1	C10x		C61G	0.0
1502	CATAAAAGCGCCAGAACTACAGAAATGTAGTTGACGCGGAGGAGGTTTATCGAATTTTCGGCGGATGCCCCAAA	1.24e-05	2.42e-05	1	0	1	T69x		A36C	0.0
1503	CATAAAAGCGCCAGAACTACAGAAATGTAGTTGACGAGGGGAGGTTTATCGAATTTTCAGCGGATGCCTCCAAA	1.06e-06	0.000172032	1	0	1	A39x		G59A	0.0
1504	CATAAAAGCGCAGAACTACAGAAATGTAGTTGACGAGGATGAGGTTTATCGAATTTTCGGCGGATGCCTCCAAA	1e-06		1	0	1	C10x		G40T	0.0
1505	CATAAAAGCGCCAGAACTAAGAAATGTAGTTGACGAGAAGGAGGTTTATCGAATTTTCGGCGGATGCCTCCAAA	1e-06		1	0	1	C19x		G38A	0.0
1506	CATAAAAGCGCCAGAACTACGAAATGTAGTTGACGAGGAAGAGGTTTATCGAATTTTCGGCGGATGCCTCCAAA	0.01149585	0.003207196	1	0	1	A20x		G40A	1.185268454
1507	CATAAAAGCGCCAGAACTACAGAAATGTAGTTGACGAGGAGGAGGTTTATCGAATTTTAGGCGGATGCCCCAAA	3.01e-05	1.63e-05	1	0	1	T69x		C58A	2.601035543
1508	CATAAAAGCGCCAGAACTACAGAAATGTAGTGACGAGGAGGAGGATTATCGAATTTTCGGCGGATGCCTCCAAA	0.016305618	0.009105486	1	0	1	T30x		T45A	1.9180720169999999
1509	CATAAAAGCGCCAGAATACAGAAATGTAGTTGACAAGGAGGAGGTTTATCGAATTTTCGGCGGATGCCTCCAAA	1.18e-06	0.000306089	1	0	1	C16x		G35A	0.0
1510	CATAAAAGCGCCAGAATTACAGAAATGTAGTTGACGAGGAGGAGGTTATCGAATTTTCGGCGGATGCCTCCAAA	0.012533335	0.00294022	1	0	1	T45x		C16T	0.369524275
1511	CATAAAAGCGCCAGAACTACAGAAATGTAGTTTACGAGGAGGGGTTTATCGAATTTTCGGCGGATGCCTCCAAA	3.27e-06	9.86e-05	1	0	1	A42x		G32T	0.0
1512	CATAAAAGCGCCAGAACTACGAAATGTAGTTGACGAGGAGGAGGTTTATCGAATTATCGGCGGATGCCTCCAAA	0.010785023000000001	0.003276501	1	0	1	A20x		T56A	0.535082327
1513	CATAAAAGCGCCAGAACTACAGAAATGTAGTTGACGAGGAGGAGGTTTATCGAATTTTCGGCGTATGCCCCAAA	3.54e-06	4.39e-05	1	0	1	T69x		G63T	0.0
1514	CATAAAAGCGCCAGAACTACAGAAATTAGTTGACGAGGAGGAGGTTTATCGAATTGTCGGCGGATGCCTCCAAA	0.028649547999999997	0.006934646	1	0	1	G26x		T56G	1.8782950719999998
1515	CATAAAAGCCCCAGAACTACAGAAATGTAGTTGACGAGGAGGAGGTTTATCGAATTTTCGGCGATGCCTCCAAA	1e-06	0.00022160599999999998	1	0	1	G62x		G9C	0.0
1516	CATAAAACGCCAGAACTACAGAAATGTAGTTGACGAGGAGGAGGTTTATCGAATTTTCGGTGGATGCCTCCAAA	1e-06		1	0	1	G7x		C61T	0.0
1517	CATAAAAGCGCCATAACTACAGAAATGTAGTTGACGAGGAGGAGGTTTATCGAATTTTGGCGGATGCCTCCAAA	3.2200000000000003e-05	1.67e-05	1	0	1	C58x		G13T	0.0
1518	CATAAAACGCCAGAACTACAGAAATGTAGTTGACGAGGAGGAGATTTATCGAATTTTCGGCGGATGCCTCCAAA	1e-06		1	0	1	G7x		G44A	0.0
1519	CATAAAACGCCAGAACTACAGAAATGTAGTTGACGAGGAGGAGGTTTATCGACTTTTCGGCGGATGCCTCCAAA	1.76e-06	7.37e-05	1	0	1	G7x		A53C	0.0
1520	CATAAAAGCGCCAGAACTACAGAAATGTAGTTCACGAGGAGGAGGTTTATCGAATTTCGGCGGATGCCTCCAAA	1.74e-05	1.1599999999999999e-05	1	0	1	T54x		G32C	1.381742794
1521	CATAAAAGCGCCAGAACTACAGAAATGAGTTGACGAGGAGGAGGTTTATCGAATTTTCGGCGGATGCCTTCAAA	0.012617813	0.0043683920000000005	1	0	1	T27x		C70T	0.273943833
1522	CATAAAAGCGCAGAACTACAGAAATGTAGATGACGAGGAGGAGGTTTATCGAATTTTCGGCGGATGCCTCCAAA	1e-06	0.000215661	1	0	1	C10x		T30A	0.0
1523	CATAAAAGCGCTAGAACTACAAAATGTAGTTGACGAGGAGGAGGTTTATCGAATTTTCGGCGGATGCCTCCAAA	0.0013941189999999999	0.00038999900000000003	1	0	1	G21x		C11T	0.5486176460000001
1524	CATAAAAGCGCCAGACTACAGAAATGTAGTTGACGAGGAGGAGGTTTATCGTATTTTCGGCGGATGCCTCCAAA	3.2200000000000003e-05	1.66e-05	1	0	1	A14x		A52T	1.384079314
1525	CATAAAAGCGCCGAACTACAGAAATGTAGTTGACGAGGAGGAGGTTTATCGAATTTTCGGTGGATGCCTCCAAA	1e-06	0.00033509400000000003	1	0	1	A12x		C61T	0.0
1526	CATAAAACGCCAGAACTACAGAAATGTAGTTGACGAGGAGGAGGTTTATCGAATTTTCGGCGGCTGCCTCCAAA	1e-06		1	0	1	G7x		A64C	0.0
1527	CATAAAAGCGCCAGAACTACAGAAATTAGTTGACGAGGAGGAGGTTTATTGAATTTTCGGCGGATGCCTCCAAA	3.98e-05	1.4599999999999999e-05	1	0	1	G26x		C50T	0.819152042
1528	CATAAAAGCGCCAGAACTAAGAAATGTAGTTGACGAGGAGGAGGTGTATCGAATTTTCGGCGGATGCCTCCAAA	0.0050633909999999996	0.001129863	1	0	1	C19x		T46G	0.796107983
1529	CATAAAAGCGCCAGACCTACAGAAATGTAGTTGACGAGGAGGAGGTTTATCGAATTTTGGCGGATGCCTCCAAA	4.24e-05	1.26e-05	1	0	1	C58x		A15C	0.0
1530	CATAAAAGCGCCAGAACTACAGAAATGTAGTTGACGAGGAGGAGGTTTATCGTATTTCGGCGGATGCCTCCAAA	0.000153807	3.12e-05	1	0	1	T54x		A52T	3.5464030739999997
1531	CATAAAAGCGCCAGAACTACAGAAATGTAGTTGACGAGGAGGAGGTTTATCGAATTTTCGGCGGAGCCTCTAAA	1e-06		1	0	1	T65x		C71T	0.0
1532	CATAAAAGCGCCAGAACTACAGAAATGTAGTTGACGAGGAGAAGGTTTATCGAATTTTCGGCGGATGCTCCAAA	1e-06	0.000378918	1	0	1	C67x		G41A	0.0
1533	CATAAAAGCGCCAGAACTACGAAATGTAGTTGACGAGGAGGAGCTTTATCGAATTTTCGGCGGATGCCTCCAAA	0.000213844	6.0899999999999996e-05	1	0	1	A20x		G44C	1.4184302
1534	CATAAAAGCGCCAGACTACAGAAATGTAGTTGACTAGGAGGAGGTTTATCGAATTTTCGGCGGATGCCTCCAAA	2.03e-06	0.000117165	1	0	1	A14x		G35T	0.0
1535	CATAAAACGCCAGAACTACAGAAATGTAGTTGACGAGGAGGAGGTTTATCGAATTTTCGGCGGATGTCTCCAAA	1.26e-05	2.37e-05	1	0	1	G7x		C67T	1.0416929990000001
1536	CATAAAAGCGCCAGAACTACAGAAATGTAGTTGACGAGGAGGAGTTTATCGAATTTTCGGCGGATGCTTCCAAA	3.69e-05	1.39e-05	1	0	1	G43x		C68T	3.484672342
1537	CATAAAAGCGCCAGAACTACAGAATGTAGTTGACGAGGAGGAGGTTTATCGAATTTTCGGCGGATGCCTGCAAA	0.00010962899999999999	3.1e-05	1	0	1	A22x		C70G	0.03341276
1538	CATAAAAGCGCCAGAACTACAGAAATGTAGTTGACGAGGAGGAGGTTATCGAATTTTCGGCGGATACCTCCAAA	0.007608748	0.001510483	1	0	1	T45x		G66A	0.32595076
1539	CATAAAAGCGCCAAAATACAGAAATGTAGTTGACGAGGAGGAGGTTTATCGAATTTTCGGCGGATGCCTCCAAA	2.42e-05	1.13e-05	1	0	1	G13x		C16A	4.38725454
1540	CATAAAAGCGCCAGAACTACGAAATGTAGTTGACGATGAGGAGGTTTATCGAATTTTCGGCGGATGCCTCCAAA	1.7800000000000002e-05	2.7699999999999996e-05	1	0	1	A20x		G37T	2.80995195
1541	CATAAAAGCGCCAGAACTACAGAAATGTAGTTGACTAGGAGGAGGTTTATCGAATTTTCGCGGATGCCTCCAAA	2.63e-06	5.8299999999999994e-05	1	0	1	G59x		G35T	0.0
1542	CATAAAAGCGCCAGAACTACAGAAATGTAGTTGACGAGGAGGAGGTTTATCGAATTTTCGGCGATGCATCCAAA	7.42e-06	4.6700000000000003e-05	1	0	1	G62x		C68A	0.0
1543	CATAAAACGCCAGAACTACAGAAATGTAGTTGACGAGGAGGAGGTTCATCGAATTTTCGGCGGATGCCTCCAAA	1e-06	0.000161898	1	0	1	G7x		T47C	0.0
1544	CATAAAAGCGCAGAACTACAGAAATGTAGTTGACGAGGAGGAGGTTTATCTAATTTTCGGCGGATGCCTCCAAA	1e-06		1	0	1	C10x		G51T	0.0
1545	CATAAAAGCGCAGAACTACAGAAATGTAGTTGACGTGGAGGAGGTTTATCGAATTTTCGGCGGATGCCTCCAAA	1e-06	0.008995433	1	0	1	C10x		A36T	0.0
1546	CATAAAAGCGCCAGAACTACAGAAATGTAGTTGACGAGGAGGAGGTTTATCGAATTTTCGGCGATGCCTCAAAA	1e-06		1	0	1	G62x		C71A	0.0
1547	CATAAAAGCGCCAGCACTACAGAAATGTAGTGACGAGGAGGAGGTTTATCGAATTTTCGGCGGATGCCTCCAAA	0.000200586	5.16e-05	1	0	1	T30x		A14C	0.18468542
1548	CATAAAAGCGCCGAACTACAGAAATGTAGTTGACCAGGAGGAGGTTTATCGAATTTTCGGCGGATGCCTCCAAA	1e-06		1	0	1	A12x		G35C	0.0
1549	CATAAAAGCGCCAGAACTACAGAATGTAGTTGACGAGGAGGAGGTTTCTCGAATTTTCGGCGGATGCCTCCAAA	0.000138187	3.64e-05	1	0	1	A22x		A48C	0.46226918
1550	CATAAAAGCGCAGAACTACAGAAATGTACTTGACGAGGAGGAGGTTTATCGAATTTTCGGCGGATGCCTCCAAA	1e-06		1	0	1	C10x		G29C	0.0
1551	CATAAAAGCGCCAGAACTAAGAAATGTAGTTGACGAGGAGGAGGTTTATCGAATTTACGGCGGATGCCTCCAAA	0.00019442599999999998	3.2e-05	1	0	1	C19x		T57A	1.2221641220000001
1552	CATAAAAGCGCCAGAACTACAGAAATGTAGTTGACGAGGAGAGGTTCATCGAATTTTCGGCGGATGCCTCCAAA	5.77e-06	2.52e-05	1	0	1	G40x		T47C	0.852974985
1553	CATAAAAGCGCCAGAACTACAGAAATGTATTGAAGAGGAGGAGGTTTATCGAATTTTCGGCGGATGCCTCCAAA	4.54e-06	6.91e-05	1	0	1	G29x		C34A	0.0
1554	CATAAAAGCGCCAGCACTACAGAAATGTAGTTGACGAGGAGGAGGTTTATCGAATTTCGGCGGATGCCTCCAAA	0.00102436	0.000196567	1	0	1	T54x		A14C	0.866853962
1555	CATAAAAGCGCCAGAACTACAGAAAGTAGCTGACGAGGAGGAGGTTTATCGAATTTTCGGCGGATGCCTCCAAA	0.000328748	5.28e-05	1	0	1	T25x		T30C	1.154654461
1556	CATAAAAGCGCAGACCTACAGAAATGTAGTTGACGAGGAGGAGGTTTATCGAATTTTCGGCGGATGCCTCCAAA	1e-06		1	0	1	C10x		A15C	0.0
1557	CATAAAAGCGCCAGAACTACAGAATGTAGTTGACGAGGAGGTGGTTTATCGAATTTTCGGCGGATGCCTCCAAA	0.000163611	2.78e-05	1	0	1	A22x		A42T	0.9727589640000001
1558	CATAAAAGCGCCAGAACTACAGAAATGTAGTGACGAGGAGGAGGTTTATCGAATTTTCGGCGGATGCCTCAAAA	0.0009309489999999999	0.000173497	1	0	1	T30x		C71A	0.6705412620000001
1559	CATAAAACGCCAGAACTACAGAAATGTAGTTGACGAGGGGGAGGTTTATCGAATTTTCGGCGGATGCCTCCAAA	2.8800000000000002e-05	1.9e-05	1	0	1	G7x		A39G	0.671391752
1560	CATAAAAGCGCCAGAACTACAGAATGTAGTTGACGAGGAGGAGGTTTATCGAATTTTCGGCGGATGGCTCCAAA	0.000662295	0.00019092	1	0	1	A22x		C67G	0.552190776
1561	CATAAAAGGGCCAGAACTACAGAAATGTAGTGACGAGGAGGAGGTTTATCGAATTTTCGGCGGATGCCTCCAAA	1e-06		1	0	1	T30x		C8G	0.0
1562	CATAAAAGCGCCAGAACTACAGAAATGTAGTTGAGGAGGAGGAGGTTTATCGAATTTTCGGCGGATGCTCCAAA	1e-06	0.000245692	1	0	1	C67x		C34G	0.0
1563	CATAAAAGCGCCAGAACTACAGAAATGTAGTTGACGAGGAGGAGGTTTCTCGAATTTTCGGCGGATGCTCCAAA	5.33e-06	3.69e-05	1	0	1	C67x		A48C	0.0
1564	CATAAAAGCCCAGAACTACAGAAATGTAGTTGACGAGGAGGAGGTTTATCGAATTTTTGGCGGATGCCTCCAAA	1e-06		1	0	1	G9x		C58T	0.0
1565	CATAAAAGCGCCGAACTACAGAAATGTAGTTGACGAGGAGTAGGTTTATCGAATTTTCGGCGGATGCCTCCAAA	3.54e-05	1.4099999999999999e-05	1	0	1	A12x		G41T	1.698003191
1566	CATAAAGGCGCAGAACTACAGAAATGTAGTTGACGAGGAGGAGGTTTATCGAATTTTCGGCGGATGCCTCCAAA	4.87e-06	4.29e-05	1	0	1	C10x		A6G	0.0
1567	CATAAAAGCGCCAAACTACAGAAATGTAGTTGACGAGGAGTAGGTTTATCGAATTTTCGGCGGATGCCTCCAAA	4.42e-06	3.4200000000000005e-05	1	0	1	G13x		G41T	0.0
1568	CATAAAAGCGCCAGAACTACAGAAATGTAGTTGACGCGAGGAGGTTTATCGAATTTTCGGCGGATGCCTCCAAA	1e-06		1	0	1	A36x		G37C	0.0
1569	CATAAAAGCGCCAGCACTACAGAAATGTAGTTGACGAGGAGGAGGTTTATCGAATTTTCGGCGATGCCTCCAAA	1e-06		1	0	1	G62x		A14C	0.0
1570	CATAAAAGCGCCAGAACTACAGAAATGTAGTTGACGAGGAGGAGGTTTATGGAATTTTCGGCGGTGCCTCCAAA	1.7199999999999998e-05	2.4299999999999998e-05	1	0	1	A64x		C50G	0.0
1571	CATAAAACGCCAGAACTACAGAAATGTAGTTGACGAGGAGGAGGTTTATCGAATTTTCGGCGGATGCCTCGAAA	3.83e-06	3.53e-05	1	0	1	G7x		C71G	0.0
1572	CATAAAACGCCAGAACTACAGAAATGTAGTTGACGAGGAGGAGCTTTATCGAATTTTCGGCGGATGCCTCCAAA	1e-06		1	0	1	G7x		G44C	0.0
1573	CATAAAAGCGCCAGAACTACAGAATGTAGTTGACGAGGAGGAGGTTTGTCGAATTTTCGGCGGATGCCTCCAAA	8.070000000000001e-05	2.95e-05	1	0	1	A22x		A48G	0.950107457
1574	CATAAAAGCGCCAGAACTACAGAAATGTATTGACGAGGATGAGGTTTATCGAATTTTCGGCGGATGCCTCCAAA	6.979999999999999e-05	1.3699999999999998e-05	1	0	1	G29x		G40T	0.22908183699999998
1575	CATAAAAGCGCCAGAACACAGAAATGTAGTTGACGAGGCGGAGGTTTATCGAATTTTCGGCGGATGCCTCCAAA	0.005566486	0.001065677	1	0	1	T17x		A39C	1.134137159
1576	CATAAAAGCGCCAGAACTACAGAAATGTAGTTGACGAGGAGGAGGTTATCGAATTTTCGGCGGAGGCCTCCAAA	0.002274226	0.00027372	1	0	1	T45x		T65G	0.785587665
1577	CATAAAAGCGCCAGAACTACAGAAAGTAGTTGACCAGGAGGAGGTTTATCGAATTTTCGGCGGATGCCTCCAAA	1.94e-06	8.58e-05	1	0	1	T25x		G35C	0.0
1578	CATAAAAGCGCCAGAACTACGAAATGTAGTTGACGAGGAGGAGGTATATCGAATTTTCGGCGGATGCCTCCAAA	0.002481496	0.000436801	1	0	1	A20x		T46A	0.760567436
1579	CATAAAAGCGCCAGAACTACAGAAATGTAGTTGACGAGAGGAGGTTTATCGAATTTTCTGCGGATGCCTCCAAA	1e-06		1	0	1	G37x		G59T	0.0
1580	CATAAAACGCCAGAACTAAAGAAATGTAGTTGACGAGGAGGAGGTTTATCGAATTTTCGGCGGATGCCTCCAAA	2.62e-05	1.7199999999999998e-05	1	0	1	G7x		C19A	1.6990331630000002
1581	CATAAAAGCGCCAGAACTACAGAAATGTAGTTGACGAGGCGGAGGTTTATCGAATTTTCGGCGATGCCTCCAAA	2.72e-06	9.7e-05	1	0	1	G62x		A39C	0.0
1582	CATAAAAGCGCCAGAACTACAGAAATGTAGTTGACGAGGAGGAGGTTTATCGAATTTTCGGCGGGTGCCCCAAA	5.8099999999999996e-05	1.7e-05	1	0	1	T69x		A64G	0.08081071299999999
1583	CATAAAAGCGCCAGAACTACAGAAATGTAGTTGACGAGGAGGTGGTTTATCGAATTTTCGGCGGATGCTCCAAA	6.26e-05	1.49e-05	1	0	1	C67x		A42T	0.0
1584	CATAAAAGCGCCAGAACTACAGAAATGTAGTGGACGAGGAGGAGGTTTATCGAATTTTCGGCGGAGCCTCCAAA	1e-06	0.0028408590000000003	1	0	1	T65x		T31G	0.0
1585	CATAAAAGCGCCAGAACTACAGAAATGTATTTGACGAGGAGGAGGTTTATCGAATTTTCGGCGGATGCTCCAAA	1.89e-05	2.23e-05	1	0	1	C67x		G29T	0.47046377799999994
1586	CATAAAACGCCAGAACTACAGAAATGTAGTTGACGGGGAGGAGGTTTATCGAATTTTCGGCGGATGCCTCCAAA	1e-06		1	0	1	G7x		A36G	0.0
1587	CATAAAAGGGCCAGAACTACAGAAATGTAGTTGACGAGGAGGAGGTTATCGAATTTTCGGCGGATGCCTCCAAA	1e-06	0.001358431	1	0	1	T45x		C8G	0.0
1588	CATAAAAGCGCCAGAATACAGAAATGTAGTTGACGAGGAGGAGGTTTATCGAATTTTCGGCGCATGCCTCCAAA	1e-06	0.000175692	1	0	1	C16x		G63C	0.0
1589	CATAAAAGCGCCAGAACTACAGAAATGTAGTTGACGAGGAGGAGGTTTATCGAATTTTCGTCGGATCCTCCAAA	1e-06	0.000209818	1	0	1	G66x		G60T	0.0
1590	CATAAAAGCGCCAGAACTACAAAATGTAGTTGACTAGGAGGAGGTTTATCGAATTTTCGGCGGATGCCTCCAAA	1e-06	0.000485509	1	0	1	G21x		G35T	0.0
1591	CATAAAAGCGCCAGAACTACAGAAATGTAGTTGACCAGGAGGAGGTTTATCGAATTTTCGGCGGATGCTCCAAA	1e-06		1	0	1	C67x		G35C	0.0
1592	CATAAAAGCGCCAGAACTACAGAAATGTAGTCGACGAGGAGGAGGTTTATCGAATTTCGGCGGATGCCTCCAAA	0.002036199	0.000590015	1	0	1	T54x		T31C	2.078326035
1593	CATAAATGCGCCAGAACTACAGAAATGTAGTTGACGAGGAGGAGGTTATCGAATTTTCGGCGGATGCCTCCAAA	0.000229495	3.48e-05	1	0	1	T45x		A6T	0.8989900559999999
1594	CATAAAAGCGCAGAACTACAGAAATGTAGTTGACGAGGAGGAGGTTTATCGAATTTTCGGCTGATGCCTCCAAA	1.78e-06	8.669999999999999e-05	1	0	1	C10x		G62T	0.0
1595	CATAAAAGCGCCCGAACTAAGAAATGTAGTTGACGAGGAGGAGGTTTATCGAATTTTCGGCGGATGCCTCCAAA	0.012669159	0.002565283	1	0	1	C19x		A12C	0.62894885
1596	CATAAAAGCGCCAGAACTAAGAAATGTAGTTGACGAGGAGGATGTTTATCGAATTTTCGGCGGATGCCTCCAAA	1.99e-05	2.3e-05	1	0	1	C19x		G43T	0.89968325
1597	CATAAAAGCGCCAGAACACAGAAATGTAGTTGACGAGGAGGAGGTTTATCGAATCTTCGGCGGATGCCTCCAAA	0.014242328	0.00399406	1	0	1	T17x		T55C	0.6241803260000001
1598	CATAAAAGCGCCAGACTACAGAAATGTAGTTGACGAGGAGGAGGTTTATCGAATTTTCGGCGGATGCCTCTAAA	0.003224045	0.0005697930000000001	1	0	1	A14x		C71T	0.8832909729999999
1599	CATAAAAGCGCCAGAACTACAGAAATGTAGTTGACGAGGAGGAGTTTATCGAATTTTCGGCGGATGCCTCTAAA	4.47e-05	1.25e-05	1	0	1	G43x		C71T	0.395829187
1600	CATAAAAGAGCCAGAACTACGAAATGTAGTTGACGAGGAGGAGGTTTATCGAATTTTCGGCGGATGCCTCCAAA	1e-06		1	0	1	A20x		C8A	0.0
1601	CATAAAAGCGCCAGAACTACAGAAATGTAGTAGACGAGGAGGAGGTTTATCGAATTTTCGGCGGATCCTCCAAA	1.07e-06	0.000164843	1	0	1	G66x		T31A	0.0
1602	CATAAAAGCGCCAGAACTACAGAAATGTAGTTGACGAGGAGGAGGTTTATCGAATTTTCGGCCGATGCTCCAAA	1.66e-06	7.900000000000001e-05	1	0	1	C67x		G62C	0.0
1603	CATAAAAGCGCCAGAACTACAGAAATGTAGTTGACGTGGAGGAGGTTTATCGAATTTTCGCGGATGCCTCCAAA	1e-06		1	0	1	G59x		A36T	0.0
1604	CATAAAAGCGCCAGCCTACAGAAATGTAGTTGACGAGGAGGAGGTTTATCGAATTTTCGGCGGATGCCTCCAAA	0.000257512	8.32e-05	1	0	1	A14x		A15C	0.423200426
1605	CATAAAAGCCCAGAACTACAGAAATGTAGTCGACGAGGAGGAGGTTTATCGAATTTTCGGCGGATGCCTCCAAA	1e-06		1	0	1	G9x		T31C	0.0
1606	CATAAAAGCGCCAGAACTACAGAAATTAGTTGACGAGGAGGAGGTTTATCGAATTTTCGGCTGATGCCTCCAAA	1e-06		1	0	1	G26x		G62T	0.0
1607	CATAAAAGCGCCAGAACTACAGAAATGTAGTTGACGAGGATGAGGTTTATCGAATTTTCGGCGGATGCCCCAAA	0.000361494	5.5299999999999996e-05	1	0	1	T69x		G40T	2.083989661
1608	CATAAAAGCGCAAGAACTACAGAAATGTAGTTGACGAGGAGGAGGTTATCGAATTTTCGGCGGATGCCTCCAAA	0.00011134799999999999	1.88e-05	1	0	1	T45x		C11A	0.271754685
1609	CATAAACGCGCCAGAACTCAGAAATGTAGTTGACGAGGAGGAGGTTTATCGAATTTTCGGCGGATGCCTCCAAA	0.00013811	3.5e-05	1	0	1	A18x		A6C	1.406550363
1610	CATAAAAGCGCCGAACTACAGAAATGTAGTTGACGAGGAGGAGGTTTAACGAATTTTCGGCGGATGCCTCCAAA	3.67e-06	7.099999999999999e-05	1	0	1	A12x		T49A	0.0
1611	CATAAAACGCCAGAACTACAGAAATGTAGTTTACGAGGAGGAGGTTTATCGAATTTTCGGCGGATGCCTCCAAA	1e-06		1	0	1	G7x		G32T	0.0
1612	CATAAAAGCGCCAGAACTAAGAAATGTAGTTGTCGAGGAGGAGGTTTATCGAATTTTCGGCGGATGCCTCCAAA	0.00011499999999999999	1.73e-05	1	0	1	C19x		A33T	2.0332889
1613	CATAAAAGCGCCAGAACTACAGAAATGTAGTTGACGTGGAGGAGGTTTATCGAATTTTCGGCGATGCCTCCAAA	1e-06		1	0	1	G62x		A36T	0.0
1614	CATAAAAGGGCCAGAACTACGAAATGTAGTTGACGAGGAGGAGGTTTATCGAATTTTCGGCGGATGCCTCCAAA	1.55e-06	0.000204616	1	0	1	A20x		C8G	0.0
1615	CATAAAAGCGCCAGAACTACAGAAATGTAGTTGACGAGTAGGAGGTTATCGAATTTTCGGCGGATGCCTCCAAA	8.22e-06	3.91e-05	1	0	1	T45x		G38T	0.0
1616	CATAAAAGCGCCAGAACTACAGAAATGTAGTTGACGAGGAGGAGGTTTAACGAATTTTCGCGGATGCCTCCAAA	1e-06		1	0	1	G59x		T49A	0.0
1617	CATAAAACGCCAGAACTACAGAAATGTAGTTGACGAGGAGGAGGTTTATCGATTTTTCGGCGGATGCCTCCAAA	9.91e-06	1.55e-05	1	0	1	G7x		A53T	0.414573601
1618	CATAAAAGCGCCAGAACTACAGAAAGTAGTTGACGAGGAGGAGGTTAATCGAATTTTCGGCGGATGCCTCCAAA	0.024429055	0.007348374	1	0	1	T25x		T47A	0.81950654
1619	CATAAAAGCGCCAGACTACAGAAATGTAGTTGACGAGGAGGAGGTTTATCGAATTTTCGGCGGATGCCTACAAA	4.8899999999999996e-05	1.1900000000000001e-05	1	0	1	A14x		C70A	0.192163817
1620	CATAAAAGCGCCAGAACTACAGAAATGTAGTTGACGAGGAGGAGGTTTACCGAATTTTCGGGGATGCCTCCAAA	2.92e-06	0.00010219200000000001	1	0	1	C61x		T49C	0.0
1621	CATAAAAGCGCCAGAACTACAGAAATGTATTGACGAGGAGGAGGTTTATCGAATTTTCGGCGTATGCCTCCAAA	1e-06		1	0	1	G29x		G63T	0.0
1622	CATAAAAGCTCCAGAACTACAGAAATGTAGTTGACGAGGAGGAGGTTTATCGATTTTCGGCGGATGCCTCCAAA	1.28e-06	0.00016822700000000001	1	0	1	A52x		G9T	0.0
1623	CATAAAAGCGCCAGAACTACAGAAATGTAGTTGACGAGGAGGAGGTTTATCAATTTCCGGCGGATGCCTCCAAA	1e-06		1	0	1	G51x		T57C	0.0
1624	CATAAAAGCGCAGAACTACAGAAATGTAGTTGACGAGGAGGATGTTTATCGAATTTTCGGCGGATGCCTCCAAA	1e-06		1	0	1	C10x		G43T	0.0
1625	CATAAAAGCGCCAGAACTACAGAAATTAGTTGACGAGGAGTAGGTTTATCGAATTTTCGGCGGATGCCTCCAAA	0.000163611	4.07e-05	1	0	1	G26x		G41T	0.033662699
1626	CATAAAAGCGCCAGAACTACAGAAATGTAGTTGACGAGGAGGAGGTTTATCGAATTTTCGGCGGTGCTTCCAAA	1e-06		1	0	1	A64x		C68T	0.0
1627	CATAAAAGCGCCAGAACTACAGAAATGTAGTTGACGAGAGGAGGTTTATCGATTTTTCGGCGGATGCCTCCAAA	5.81e-06	3.6e-05	1	0	1	G37x		A53T	0.0
1628	CATAAAAGCGCCAGAATACAGAAATGTAGTGGACGAGGAGGAGGTTTATCGAATTTTCGGCGGATGCCTCCAAA	0.000223786	4.85e-05	1	0	1	C16x		T31G	0.17735188100000002
1629	CATAAAAGCGCCAGAACTACAGAAATGTAGTTGACGAGGAGGAGGTTTATAGAATTTTCGGCGGATGCCCCAAA	0.001247909	0.00094062	1	0	1	T69x		C50A	0.0
1630	CATAAAAGCGCCAGAACTACAGAAATGTAGTTGCGAGGAGGAGGTTTATCGAATTTTCGGCGGAAGCCTCCAAA	1e-06	0.000465029	1	0	1	A33x		T65A	0.0
1631	CATAAAAGCGCCATAACTCAGAAATGTAGTTGACGAGGAGGAGGTTTATCGAATTTTCGGCGGATGCCTCCAAA	0.000774528	0.000266599	1	0	1	A18x		G13T	0.49014850600000004
1632	CATAAAAGCGCCAGAACTACAGAAATGTAGTTGACGAGGCGGAGGTTTATCGAATTTTCGGCGGATGCCCCAAA	9.15e-06	2.27e-05	1	0	1	T69x		A39C	0.070081024
1633	CATAAAGGCGCCAGAACTACAGAAATGTAGTTGACGAGGAGGAGGTTTATCGAATTTTCGCGGATGCCTCCAAA	1e-06		1	0	1	G59x		A6G	0.0
1634	CATAAAAGCGCCAGAACTACAGAAATGTAGTTGACGAGGAGGCGGTTTTCGAATTTTCGGCGGATGCCTCCAAA	1e-06		1	0	1	A48x		A42C	0.0
1635	CATAAAAGCGCCAGAACTACAGAATGTAGTTGACGAGGAGGAGTTTTATCGAATTTTCGGCGGATGCCTCCAAA	0.000137528	5.5700000000000005e-05	1	0	1	A22x		G44T	0.495915021
1636	CATAAAAGCGCAGAACTACAGAAATGTAGTTGACGAGGAGGAGGTTTATAGAATTTTCGGCGGATGCCTCCAAA	1.47e-06	0.000154807	1	0	1	C10x		C50A	0.0
1637	CATAAAAGCGCCAGAACTAAGAAATGTAGTTGACGAGGAGGAGGTTTATCGAATTTTCGGCGGATGCCTTCAAA	0.0009442939999999999	0.0001947	1	0	1	C19x		C70T	0.033107804
1638	CATAAAAGCGCCAGAACTACAGAAATGTAGTTGACGAGGAGCAGGTTTATCAATTTTCGGCGGATGCCTCCAAA	5.35e-06	5.629999999999999e-05	1	0	1	G51x		G41C	0.0
1639	CATAAAAGCGCCAGAACTACAGAAATGTAGTGGACGAGGAGGAGGTTTATCGAATTTTCGGCGGATGCTCCAAA	4.210000000000001e-05	1.5399999999999998e-05	1	0	1	C67x		T31G	0.34894610600000003
1640	CATAAAAGCGCCAGAATTAAGAAATGTAGTTGACGAGGAGGAGGTTTATCGAATTTTCGGCGGATGCCTCCAAA	0.00052414	0.000105301	1	0	1	C19x		C16T	0.022282125
1641	CATAAAAGCGCCAGAACTACAGAAATGTAGTTGACAAGGAGGAGGTTTATCAATTTTCGGCGGATGCCTCCAAA	1e-06		1	0	1	G51x		G35A	0.0
1642	CATAAAAGCGCCAGAACTACAGAAATGTAGTTGTCGAGGAGGAGGTTTATCGAATTTCGGCGGATGCCTCCAAA	1.86e-05	1.07e-05	1	0	1	T54x		A33T	1.3787163409999998
1643	CATAAAAGCGCCAGAATACAGAAATGTAGTTGACGAGGAGGAGGTTTATCGAATTTTCGGCGGATGGCTCCAAA	6.11e-05	1.3300000000000001e-05	1	0	1	C16x		C67G	0.755436581
1644	CATAAAAGCGCCAGAACTACAGAAATTAGTTGACGAGGAGGAGGTTTATAGAATTTTCGGCGGATGCCTCCAAA	8.02e-06	3.91e-05	1	0	1	G26x		C50A	0.6565093670000001
1645	CATAAAAGCGCCAGAACTACAGAAATGTAGTTGACGAGGAGCAGGTTTATCGAATTTTCGGGGATGCCTCCAAA	1e-06		1	0	1	C61x		G41C	0.0
1646	CATAAAAGCGCCAGAACTACAGAAATGTAGAGACGAGGAGGAGGTTTATCGAATTTTCGGCGGATGCCTCCAAA	0.009397635	0.0024049839999999998	1	0	1	T30x		T31A	2.9355154839999997
1647	CATAAAACGCCTGAACTACAGAAATGTAGTTGACGAGGAGGAGGTTTATCGAATTTTCGGCGGATGCCTCCAAA	8e-05	1.85e-05	1	0	1	G7x		A12T	1.44631259
1648	CATAAAAGCGCCGGAACTACAAAATGTAGTTGACGAGGAGGAGGTTTATCGAATTTTCGGCGGATGCCTCCAAA	0.001366171	0.0002322	1	0	1	G21x		A12G	1.581655789
1649	CATAAAAGCGCCAGAACTACAGAAATGTAGTTGACGAGGAGGAGGTTTATCGAATTTTCGGCTGATGCCCCAAA	1e-06	0.003838619	1	0	1	T69x		G62T	0.0
1650	CATAAAAGCGCCAGTACTACAGAAATTAGTTGACGAGGAGGAGGTTTATCGAATTTTCGGCGGATGCCTCCAAA	0.002488114	0.000548263	1	0	1	G26x		A14T	0.357251948
1651	CATAAAAGCGCCAGAACTACAGAAATGTAGTTGACGAGGAGGCGGTTTATCGAATTTTCGGCGGATGCTCCAAA	4.22e-06	8.05e-05	1	0	1	C67x		A42C	0.0
1652	CATAAAAGCGCCAGAACTACAGAAATGTAGTTGACGAGGAGGAAGTTATCGAATTTTCGGCGGATGCCTCCAAA	8.93e-05	1.7100000000000002e-05	1	0	1	T45x		G43A	1.533909114
1653	CATAAAAGCGCCAGAACTACAGAAATGTAGTTGACGAGGAGCAGGTTTATCGAATTTCGGCGGATGCCTCCAAA	5.6999999999999996e-05	1.1900000000000001e-05	1	0	1	T54x		G41C	0.181514973
1654	CATAAAAGCGCCAGAACTACAGAAATGTAGTTGACGATGAGGAGGTTTATCGAATTTTGGCGGATGCCTCCAAA	3.05e-06	7.36e-05	1	0	1	C58x		G37T	0.0
1655	CATAAAAGCGCAGAACTACAGAAATGTAGTTGACGAGGAGGAGGTTCATCGAATTTTCGGCGGATGCCTCCAAA	1e-06		1	0	1	C10x		T47C	0.0
1656	CATAAAAGCGCCAGAACTACAGAAATGTAGTTGACGGGAGGTGGTTTATCGAATTTTCGGCGGATGCCTCCAAA	5.08e-06	6.01e-05	1	0	1	A36x		A42T	0.0
1657	CATAAAAGCGCACAACTACAGAAATGTAGTTGACGAGGAGGAGGTTTATCGAATTTTCGGCGGATGCCTCCAAA	1e-06		1	0	1	C10x		G13C	0.0
1658	CATAAAAGCGCCAGAACTACAGAAATGTATTGACGAGGAGGAGGTTTATCGAATTTTCGGCGGCTGCCTCCAAA	1e-06		1	0	1	G29x		A64C	0.0
1659	CATAAAAGCGCCAGAACTACAGAAATTAGTTGACGAGGAGGAAGTTTATCGAATTTTCGGCGGATGCCTCCAAA	3.11e-05	1.01e-05	1	0	1	G26x		G43A	0.8093888029999999
1660	CATAAAACGCCAGAACTACAGAAATGTAGTTGACGAGGAGGAGGTTTATCGAATTTTGGGCGGATGCCTCCAAA	2.44e-06	0.00010895200000000001	1	0	1	G7x		C58G	0.0
1661	CATAAAAGCGCCAGAACTACAGAAATGTAGTTGACGAGGAGGAGGTTTATCGAATTTTCGGCGGTGCCTACAAA	2.49e-06	0.000128141	1	0	1	A64x		C70A	0.0
1662	CATAAAAGCGCCAGAACTACAGAAATGTAGTTGACGAGGAGGAGGTTTATCGTATTTTCGGCGATGCCTCCAAA	1e-06		1	0	1	G62x		A52T	0.0
1663	CATAAAAGCGCCAGAACTACAGAAATGTAGTTGATGAGGAGAGGTTTATCGAATTTTCGGCGGATGCCTCCAAA	1e-06		1	0	1	G40x		C34T	0.0
1664	CATAAAAGCGTCAGAACTACAGAAATGTAGTTGACGAGAGGAGGTTTATCGAATTTTCGGCGGATGCCTCCAAA	1e-06		1	0	1	G37x		C10T	0.0
1665	CATAAAAGCGCCAGAACTACAGAAATGTAGTTGACGAGGAGGAGGTTTATCGAATTTTCGGGGAGGCCTCCAAA	2.15e-06	0.00015364100000000002	1	0	1	C61x		T65G	0.0
1666	CATAAAAGCGCCAGAACTACAGAAATGTAGTTGACGAGGAGGAGGTTTAGCGAATTTTCGGCGGATGCTCCAAA	9.08e-06	3.12e-05	1	0	1	C67x		T49G	1.513627791
1667	CATAAAAGGCCAGTACTACAGAAATGTAGTTGACGAGGAGGAGGTTTATCGAATTTTCGGCGGATGCCTCCAAA	1e-06	0.000436342	1	0	1	C8x		A14T	0.0
1668	CATAAAAGCGCCAGAACTACAGAAATGTAGTTGACGAGGAGGAGTTTATTGAATTTTCGGCGGATGCCTCCAAA	1e-06		1	0	1	G43x		C50T	0.0
1669	CATAAAAGCGCCAGACTACAGAAATGTAGTTGACGAGGAGGAGCTTTATCGAATTTTCGGCGGATGCCTCCAAA	2.48e-06	6.6e-05	1	0	1	A14x		G44C	0.0
1670	CATAAAAGCGCCAGAACTACGAAATGTAGTTGACGAGGAGGAGGTTTATCGAATTTTCGGCGGATGCCCCCAAA	0.002541311	0.000606979	1	0	1	A20x		T69C	0.240345972
1671	CATAAAAGCGCCAGAACTACAGAAATGTAGTTGACAAGGGGAGGTTTATCGAATTTTCGGCGGATGCCTCCAAA	1e-06	0.00021653099999999998	1	0	1	A39x		G35A	0.0
1672	CATAAAAGCGCCAGAACTACAGAAATGTAGCTGACGAGAGGAGGTTTATCGAATTTTCGGCGGATGCCTCCAAA	1e-06		1	0	1	G37x		T30C	0.0
1673	CATAAAAGGCCAGAACTACAGAAATGTAGTTGACGAGGAGGAGGTTTATCGAATTTTCGGCGGATGTCTCCAAA	1e-06	0.0007521610000000001	1	0	1	C8x		C67T	0.0
1674	CATAAAAGCGCAGAACTACAGAAATGTAGTTGAGGAGGAGGAGGTTTATCGAATTTTCGGCGGATGCCTCCAAA	1e-06		1	0	1	C10x		C34G	0.0
1675	CATAAAAGAGCCAGAACTACAGAAATGTAGTTGACGAGGAGGAGGTTTATCGAATTTTCGGCGGATGCTCCAAA	1e-06	0.0006735760000000001	1	0	1	C67x		C8A	0.0
1676	CATAAAAGCGCCAGACTACAGAAATGTAGTTGACGAGGCGGAGGTTTATCGAATTTTCGGCGGATGCCTCCAAA	0.000839357	0.000130271	1	0	1	A14x		A39C	1.70786932
1677	CATAAAAGCGCCAGAACTACAGAAATGTAGTTGACGAGAGGATGTTTATCGAATTTTCGGCGGATGCCTCCAAA	1e-06	0.000387472	1	0	1	G37x		G43T	0.0
1678	CATAAAAGCGCCAGAACTACAGAAATGTAGTGGCGAGGAGGAGGTTTATCGAATTTTCGGCGGATGCCTCCAAA	1e-06		1	0	1	T30x		A33G	0.0
1679	CATAAAAGCGCCAGAACTACAGAAATTAGTTGACGAGGAGGAGGTTTATCGAATTTTCGGCGGGTGCCTCCAAA	0.051792146	0.028358856	1	0	1	G26x		A64G	2.571621324
1680	CATAAAAGCGCAGAACTACAGAAATGTAGTTGACGAGGAGGAGGTTTATCGAATTTTCGGCGGATGACTCCAAA	7.87e-06	3.32e-05	1	0	1	C10x		C67A	0.0
1681	CATAAAAGCGCCGAACTACAGAAATGTAGTTGACGAGGAGGAGGTTTATCGAATTTTCGGCGAATGCCTCCAAA	1e-06		1	0	1	A12x		G63A	0.0
1682	CATAAAAGCGCCAGAACTACAGAAATGTAGTGACGAGGAGGAGGTTTATCGAATTTTCGGCGGATGCCGCCAAA	6.850000000000001e-05	1.0800000000000002e-05	1	0	1	T30x		T69G	1.279345509
1683	CATAAAAGCGCCAGAACTACGAAATGTAGTTGACGAGGAGGAGGTTTATCGATTTTTCGGCGGATGCCTCCAAA	0.013878698	0.004462033	1	0	1	A20x		A53T	0.34684438799999995
1684	CATAAAAGCGCCAGAACTACAGAAATGTAGTTGACGAGGAGGAGGTTTATCGAATTGCGGCGGATGCCTCCAAA	7.159999999999999e-05	1.52e-05	1	0	1	T54x		T57G	6.880915977999999
1685	CATAAAAGCGCCAGAATACAGAAATGTAGTTGACGAGGAGGAGGTTTATCGAATTTTCGGCGGATGCATCCAAA	1.66e-06	9.51e-05	1	0	1	C16x		C68A	0.0
1686	CATAAAAGCGTCAGAACTACAGAAATGTGTTGACGAGGAGGAGGTTTATCGAATTTTCGGCGGATGCCTCCAAA	4.79e-06	3.289999999999999e-05	1	0	1	A28x		C10T	0.0
1687	CATAAAAGCGCCAGAACTACAGAAATGTAGTTGACGAGGAGGAGGTTTATCGATTTTCGGCGGTTGCCTCCAAA	4.54e-06	3.4399999999999996e-05	1	0	1	A52x		A64T	0.0
1688	CATAAAAGCGCCAGAACTACAGAAATGTAGTTGACGAGGAGGAGGTTTATCGAATTTTCGGCTGATGCTCCAAA	1e-06	0.00034104	1	0	1	C67x		G62T	0.0
1689	CATAAAAGCGCCAGAACTACAGAAATGTAGTTGACGGGGAGGAGGTTTATCGAATTTTCGGCGGTGCCTCCAAA	1e-06		1	0	1	A64x		A36G	0.0
1690	CATAAAAGCGCCAGAATACAGAAATGTAGTTGACGAGGAGGAGGTTTATCGAATTTTCGGCGGATGCTTCCAAA	0.000479461	8.1e-05	1	0	1	C16x		C68T	1.650561827
1691	CATAAAAGCGCCAGAACTACAGAAATGTAGTTGACGAGGAGGAGGTTTAGCGAATTTTCGCGGATGCCTCCAAA	2.71e-06	9.1e-05	1	0	1	G59x		T49G	0.0
1692	CATAAAAGCGCCAGAACTACAGAAATGTAGTTGACGAGAGGAGGTTTATCGGATTTTCGGCGGATGCCTCCAAA	1e-06	0.001491937	1	0	1	G37x		A52G	0.0
1693	CATAAAAGCGCCAGAACTACAGAAATGTATTGACGAGGAGGAGGTTTATCGAATTTTCGGCGGATACCTCCAAA	0.00047377199999999996	0.000107863	1	0	1	G29x		G66A	0.48966956700000003
1694	CATAAAAGCGCCAGAACTACAGAAATGTAGTTGACGAGGAGGAGGTTTATCGAATTTTCGGCGGATTCCCCAAA	0.000144309	2.22e-05	1	0	1	T69x		G66T	3.6815425439999996
1695	CATAAAAGGCTAGAACTACAGAAATGTAGTTGACGAGGAGGAGGTTTATCGAATTTTCGGCGGATGCCTCCAAA	1e-06		1	0	1	C8x		C11T	0.0
1696	CATAAAAGCGCCGGAACTAAGAAATGTAGTTGACGAGGAGGAGGTTTATCGAATTTTCGGCGGATGCCTCCAAA	0.000590282	0.00010734	1	0	1	C19x		A12G	1.155157165
1697	CATAAAAGCGCCGAACTACAGAAATGTAGTTAACGAGGAGGAGGTTTATCGAATTTTCGGCGGATGCCTCCAAA	4.13e-06	3.05e-05	1	0	1	A12x		G32A	0.0
1698	CATAAAAGCGCCAGAACTACAGAAATTAGTTGACGAGGAGGAGGTTTATCGAATTTTCGGCGGATGCCTGCAAA	8.379999999999999e-05	2.3199999999999998e-05	1	0	1	G26x		C70G	0.04330053
1699	CATAAAAGCGCCAGAACTACAGAAATGTAGTTGACGAGGAGCAGGTTTATCGAATTTTCGGCGGTGCCTCCAAA	1e-06		1	0	1	A64x		G41C	0.0
1700	CATAAAACGCCAGAACTACAGAAATGTAGTTGACTAGGAGGAGGTTTATCGAATTTTCGGCGGATGCCTCCAAA	1e-06		1	0	1	G7x		G35T	0.0
1701	CATAAAAGCGCCAGAACTACAGAAATGTAGTTGACGAGGGGGAGGTTTATCGAATTTCGGCGGATGCCTCCAAA	0.009602112	0.001120438	1	0	1	T54x		A39G	1.038668415
1702	CATAAAAGCGCCAGAATACAGAAATGTAGTTGACGCGGAGGAGGTTTATCGAATTTTCGGCGGATGCCTCCAAA	1e-06		1	0	1	C16x		A36C	0.0
1703	CATAAAAGCGCCAGAACTACAGAAATGTAGTTGACGAGGAGGAGGTTTACGAATTTTCGGCGGATGCCTGCAAA	1e-06		1	0	1	T49x		C70G	0.0
1704	CATAAAAGCGCCAGAACTACAGAAATGTAGTTGACGAGGAGGAGGTTTATCCATTTTCGGCGGATGCCTCCAAA	1e-06		1	0	1	G51x		A52C	0.0
1705	CATAAAACGCCAGAACTACAGAAATGTAGTTGACGAGGAGGAGGTTTATCGAATTTTCGGCGAATGCCTCCAAA	1.21e-06	0.000205196	1	0	1	G7x		G63A	0.0
1706	CATAAAAGCGCCAGTACTACAGAAATGTAGTTGACGAGGAGGAGGTTTATCGAATTTTCGGCGGATGCCCCAAA	0.000115277	2.2e-05	1	0	1	T69x		A14T	0.46377418600000003
1707	CATAAAAGCGCCACAACTACAGAAATGTAGTTGACGAGGAGGAGGTTTATCGAATTTTCGGCGGAGCCTCCAAA	3.88e-06	7.31e-05	1	0	1	T65x		G13C	0.0
1708	CATAAAAGCGCCAGAATACAGAAATGTAGTTGACGGGGAGGAGGTTTATCGAATTTTCGGCGGATGCCTCCAAA	1e-06	0.00069416	1	0	1	C16x		A36G	0.0
1709	CATAAAAGCGCTAGAACTACAGAAATGAGTTGACGAGGAGGAGGTTTATCGAATTTTCGGCGGATGCCTCCAAA	0.001680836	0.000346935	1	0	1	T27x		C11T	0.692346968
1710	CATAAAAGCGCCAGAACTACAGAAATGTAGTTGACGAGGAGGAGGTTTATCGTATTTTCGGCGGATGCTCCAAA	6.07e-06	2.68e-05	1	0	1	C67x		A52T	0.0
1711	CATAAAAGCGCCAGAACTACAGAAATTAGTTGACGAGGAGGAGGTTTATCGAATTTTCGGCGGATGCCTCTAAA	0.033821017	0.011920557	1	0	1	G26x		C71T	1.244611958
1712	CATAAAAGCGCCGGAACACAGAAATGTAGTTGACGAGGAGGAGGTTTATCGAATTTTCGGCGGATGCCTCCAAA	0.000759997	0.00017984400000000002	1	0	1	T17x		A12G	1.163646771
1713	CATAAAAGCGCCAAAACTACGAAATGTAGTTGACGAGGAGGAGGTTTATCGAATTTTCGGCGGATGCCTCCAAA	0.000501722	8.240000000000001e-05	1	0	1	A20x		G13A	0.558961381
1714	CATAAAAGGGCCAGAACTACAGAAATGTAGTTGACGAGGAGGAGGTTTATCGAATTTCGGCGGATGCCTCCAAA	1e-06		1	0	1	T54x		C8G	0.0
1715	CATAAAAGCGCCAGACTACAGAAATGTAGTTGACGAGGAGGAGGTTTATCGAATTTTCGGCGGGTGCCTCCAAA	0.0033886959999999996	0.000586888	1	0	1	A14x		A64G	1.252653918
1716	CATAAAAGCGCAAGAACTACGAAATGTAGTTGACGAGGAGGAGGTTTATCGAATTTTCGGCGGATGCCTCCAAA	0.00020007	3.09e-05	1	0	1	A20x		C11A	0.379308362
1717	CATAAAAGCGCCAGAACTACAGAAATTAGTGGACGAGGAGGAGGTTTATCGAATTTTCGGCGGATGCCTCCAAA	0.007011562	0.002232149	1	0	1	G26x		T31G	0.6346374779999999
1718	CATAAAACGCCAGAACTACAGAAATGTAGTTGACGAGGAGGAGGTTTATCGAATTTTCGGCGGATGGCTCCAAA	3.56e-06	6.78e-05	1	0	1	G7x		C67G	0.0
1719	CATAAAAGCGCCAGAACTACAGAAATGTAGTTGACGAGGAGGAGTTTATCGAATTTTCGGCAGATGCCTCCAAA	1e-06		1	0	1	G43x		G62A	0.0
1720	CATAAAAGCGCCAGAAGTACAGAAATGTAGTTGACGAGGAGGAGGTTTATCGAATTTCGGCGGATGCCTCCAAA	0.0008458039999999999	0.000192095	1	0	1	T54x		C16G	0.817197858
1721	CATAAAAGCGCCAGAACTACAGAAATGTAGTTGACGAGAGGAGGTTTATCGAATTTTCGGCGGATGCCTTCAAA	1e-06		1	0	1	G37x		C70T	0.0
1722	CATAAAAGCGCCAGAACTACAGAATGTAGTTGACGAGGAGGAGGTTTATCGAATTTTCGGCGGAGGCCTCCAAA	0.0038027340000000003	0.00083712	1	0	1	A22x		T65G	1.17281436
1723	CATAAAAGCGCCATAACTACAGAAATGTAGTTGACGAGGAGGAGGTTTATCGAATTTTCGGCGGATCCTCCAAA	1e-06	0.00021547	1	0	1	G66x		G13T	0.0
1724	CATAAAAGCGCCAAAACTACAGAAATGTAGTTGACGAGGAGGAGGTTTATCGAATTTTCGGCGGAGCCTCCAAA	1e-06		1	0	1	T65x		G13A	0.0
1725	CATAAAAGCGCCAGAACTACAGAAATGAGTTGACGAGGAGGAGGTTTATCGAATTCTCGGCGGATGCCTCCAAA	0.003972105	0.00102357	1	0	1	T27x		T56C	1.0900689159999999
1726	CATAAAACGCCAGAACTACAGAAATGTAGTTGACGAGGAGGACGTTTATCGAATTTTCGGCGGATGCCTCCAAA	2.7e-06	0.00010631	1	0	1	G7x		G43C	0.0
1727	CATAAAAGCGCCACAACTACAGAAATGTAGTTGACGAGGAGGAGGTTTATCAATTTTCGGCGGATGCCTCCAAA	1e-06		1	0	1	G51x		G13C	0.0
1728	CATAAAAGCGCCAGAACTACAGAAATGTAGTTGAAGAGGAGGAGGTTTATCGAATTTTCGGCGATGCCTCCAAA	1e-06		1	0	1	G62x		C34A	0.0
1729	CATAAAAGCGCCAGACTACAGAAATGTAGTTGACGAGGAGGAGGTTTATCGAATTTTCGGCAGATGCCTCCAAA	1e-06	0.00017820900000000003	1	0	1	A14x		G62A	0.0
1730	CATAAAAGCGCCAGAACTACAGAAATGTAGTTGACGAGGAGGAGGTTATCGGATTTTCGGCGGATGCCTCCAAA	0.00103684	0.000225733	1	0	1	T45x		A52G	0.637632467
1731	CATAAAAGCGCCAGAACTACAAAATGTAGTTGACGAGGAGGAGGTTTATCGAATTTTCGGCGGCTGCCTCCAAA	0.000132998	1.99e-05	1	0	1	G21x		A64C	0.9751369259999999
1732	CATAAAAGCGCCAGAACTACAGAAATGTAGTTGACGAGGAGGAGGTTAATCGAATTTTCGGCGGATGCTCCAAA	0.000103299	2.07e-05	1	0	1	C67x		T47A	0.470403845
1733	CATAAATGCGCCAGAACTACAGAATGTAGTTGACGAGGAGGAGGTTTATCGAATTTTCGGCGGATGCCTCCAAA	0.000338204	5.5299999999999996e-05	1	0	1	A22x		A6T	1.182861403
1734	CATAAAAGCGCCAGAACTAAGAAATGTAGTTGGCGAGGAGGAGGTTTATCGAATTTTCGGCGGATGCCTCCAAA	1e-06		1	0	1	C19x		A33G	0.0
1735	CATAAAACCGCCAGAACTACAGAAATGTAGTTGACGAGGAGGAGGTTTATCGAATTTTCGGCGGATGCTCCAAA	1e-06	0.000659618	1	0	1	C67x		G7C	0.0
1736	CATAAAAGCGCCAGAACTACAGAAATGTAGTTAACGAGGAGGAGGTTTATCGAATTTTCGCGGATGCCTCCAAA	1.41e-06	0.000239441	1	0	1	G59x		G32A	0.0
1737	CATAAAAGCGCCAGAACTAAGAAATGTAGTTGACGAGGAGGAGGTTTATCGAATTTTCGGTGGATGCCTCCAAA	4.14e-06	4.22e-05	1	0	1	C19x		C61T	0.0
1738	CATAAAAGCGCCAGAATACAGAAATGTAGTTGACGAGGCGGAGGTTTATCGAATTTTCGGCGGATGCCTCCAAA	0.000491469	0.00012442899999999998	1	0	1	C16x		A39C	1.176089652
1739	CATAAAAGCGCCAGAACTACAGAAATGTAGTAGACGAGGAGGAGGTTTTCGAATTTTCGGCGGATGCCTCCAAA	0.000150793	3.0299999999999998e-05	1	0	1	A48x		T31A	0.547732283
1740	CATAAAAGCGCCAGACCTACAGAAATGTAGTTGACGAGGAGGAGGTTTATCGAATTTTCGGCGATGCCTCCAAA	1.86e-06	0.000110139	1	0	1	G62x		A15C	0.0
1741	CATAAAAGCGCCAGAACTACAGAATGTAGTTGACGAGGAGGAGGTTTATCGTATTTTCGGCGGATGCCTCCAAA	0.00036756800000000003	6.6e-05	1	0	1	A22x		A52T	1.252234453
1742	CATAAAAGCGCAGAACTACAGAAATGTAGTTGACGAAGAGGAGGTTTATCGAATTTTCGGCGGATGCCTCCAAA	1e-06		1	0	1	C10x		G37A	0.0
1743	CATAAAAGCGCCAGAACTACAGAAATGTAGTGACGAGGAGGAGGTTTCTCGAATTTTCGGCGGATGCCTCCAAA	8.78e-06	2.48e-05	1	0	1	T30x		A48C	0.21631298899999998
1744	CATAAAAGCGCCAGAACTACGAAATGTAGTTGACGAGGAGGAGGTTTATCGAATATTCGGCGGATGCCTCCAAA	0.039323599	0.013646953	1	0	1	A20x		T55A	0.7425078009999999
1745	CATAAAAGCGCCAGAACTACAGAAATGTAGTTGACGAGGAGGAGGTTTATCGAATTTCGGCGGTTGCCTCCAAA	2.3199999999999998e-05	1.07e-05	1	0	1	T54x		A64T	1.349205354
1746	CATAAAAGCGCCAGAACTACAGAAATGTAGTTGACGAGCAGGAGGTTTATCGAATTTCGGCGGATGCCTCCAAA	4.67e-06	8.02e-05	1	0	1	T54x		G38C	0.0
1747	CATAAAAGCGCCAGAACTACAGAAATGTAGTTGACGAGGAGGAGGTTTATCGAATTTTCCGCGGATGCCCCAAA	6.07e-06	4.45e-05	1	0	1	T69x		G59C	0.0
1748	CATAAAAGCGCCAGAACTACAGAAATGTAGTTGACGTGGAGGAGGTTTATCGAATTTTCGGCGGATCCTCCAAA	2.36e-06	0.000129083	1	0	1	G66x		A36T	0.0
1749	CATAAAAGCACCAGAACTACAGAAATGTAGTGACGAGGAGGAGGTTTATCGAATTTTCGGCGGATGCCTCCAAA	4.93e-06	3.4899999999999995e-05	1	0	1	T30x		G9A	0.0
1750	CATAAAAGCGCCATAACTACAGAATGTAGTTGACGAGGAGGAGGTTTATCGAATTTTCGGCGGATGCCTCCAAA	0.001530811	0.000365376	1	0	1	A22x		G13T	0.996657052
1751	CATAAAAGCGCCAGAACTACAGAAATGTAGTTGACGAGGAGGAGGTTTATGGAATTTTCGGCGGAGCCTCCAAA	1.27e-05	2.7600000000000003e-05	1	0	1	T65x		C50G	0.0
1752	CATAAAAGCGCCAGAACTACAGAAATGTAGTTGACGAGGAGGAGGTTTATAGAATTTCGGCGGATGCCTCCAAA	2.61e-06	7.57e-05	1	0	1	T54x		C50A	0.0
1753	CATAAAAGCGCCAGAACTACAGAAATGTAGTTGACGAGGAGAGGTTTATCGAATTTTCGGCGGATGCTTCCAAA	1.56e-06	0.00020107599999999998	1	0	1	G40x		C68T	0.0
1754	CATAAAAGCGCCAGAACTACAGAAATGTAGTTGACGAGGAGGAGGTTTATCGAATTATCGGCGGATGCTCCAAA	0.000139266	2.4299999999999998e-05	1	0	1	C67x		T56A	1.2340301870000001
1755	CATAAAAGCGCCGGAACTACAGAAATGAGTTGACGAGGAGGAGGTTTATCGAATTTTCGGCGGATGCCTCCAAA	0.00148644	0.000158068	1	0	1	T27x		A12G	1.8012874209999998
1756	CATAAAAGCGCCAGAACTACAGAAATGTAGTTGACGAGGAGGCGGTTATCGAATTTTCGGCGGATGCCTCCAAA	1.91e-05	2.7399999999999995e-05	1	0	1	T45x		A42C	2.095660127
1757	CATAAAAGCGCCAGAACTACAGAAATGTAGTTGACGAGGAGGAGGTTAATCGAATTTTCGGCGGATGCCCCAAA	0.000624246	0.000149379	1	0	1	T69x		T47A	0.868804591
1758	CATAAAAACGCCAGAACTACAGAAATGTAGTTGACGAGGAGGAGGTTATCGAATTTTCGGCGGATGCCTCCAAA	1.8e-05	1.25e-05	1	0	1	T45x		G7A	0.7779482879999999
1759	CATAAAAGCGCCAAACTACAGAAATGTAGTTGACGAGGAGGAGGTTTATCGAGTTTTCGGCGGATGCCTCCAAA	0.000117179	1.84e-05	1	0	1	G13x		A53G	0.891919039
1760	CATAAAAGCGCCAGAATTACAGAATGTAGTTGACGAGGAGGAGGTTTATCGAATTTTCGGCGGATGCCTCCAAA	0.004664475	0.000962407	1	0	1	A22x		C16T	0.122786718
1761	CATAAAAGCGCCAGAACTACAGAAATGTAGTTGACGAGGAGGATGTTTATCGAATTTTCGGCGGATCCTCCAAA	2.71e-06	7.49e-05	1	0	1	G66x		G43T	0.0
1762	CATAAAAGCGCCAGAACTACAGAAATGTAGTTGACGAGGAGGCGGTTTATCGAATTTTCGGGGATGCCTCCAAA	4.23e-06	7.64e-05	1	0	1	C61x		A42C	0.0
1763	CATAAAAGCGCCAGAACTACAGAAATGTAGTTGACGAGGAGGAGGTTTATCGAACTTTCGGCGGATGCTCCAAA	0.000194058	3.86e-05	1	0	1	C67x		T54C	0.713204967
1764	CATAAAAGCGCCAGAACTACAGAAATGTAGCTGACGAGGAGGAGGTTTATCGAATTTTCGGCGGATGCTCCAAA	6.7e-06	6.330000000000001e-05	1	0	1	C67x		T30C	0.0
1765	CATAAAAGCGCCAGAACTACAGAAATGTAGTTGACGAGGAGAAGTTTATCGAATTTTCGGCGGATGCCTCCAAA	1e-06		1	0	1	G40x		G43A	0.0
1766	CATAAAAGCGCCAGAACTACAGAAATGTAGTTGACGAGGAGGAGGTTTATCGAACTTTCGGCGGATCCTCCAAA	6.3e-06	3.63e-05	1	0	1	G66x		T54C	0.0
1767	CATAAAAGCGCCAGAACTACAGAAATTAGTTAACGAGGAGGAGGTTTATCGAATTTTCGGCGGATGCCTCCAAA	0.0021031229999999997	0.000426435	1	0	1	G26x		G32A	1.1605230420000001
1768	CATAAAAGCGCCAGAACTACAGAAATGTAGTTGACGAGGAGGAGGTTTATCGAATTTTCGGCGGATGGTCCAAA	3.95e-06	2.4e-05	1	0	1	C67x		C68G	0.0
1769	CATAAAAGCGCCAGAACTACAGAAATGTAGTTGACGAGCAGGAGGTTTATCGAATTTTCGGCGGATGCTCCAAA	1e-06		1	0	1	C67x		G38C	0.0
1770	CATAAAAGCGCCAGAACTACAGAAATGTAGTTGACGAGGAGGAGGTTTATCGAATTTTTGGCGGAGCCTCCAAA	1e-06		1	0	1	T65x		C58T	0.0
1771	CATAAAAGCGCCAGAACTACAGAAATGTAGTTGACGGGAGGAGGTTTATCGAATTTTCGGCGGATGCCTCGAAA	1.85e-06	0.000169923	1	0	1	A36x		C71G	0.0
1772	CATAAAAGCGTCAGAACTCAGAAATGTAGTTGACGAGGAGGAGGTTTATCGAATTTTCGGCGGATGCCTCCAAA	1.7899999999999998e-05	1.13e-05	1	0	1	A18x		C10T	0.870937935
1773	CATAAAAGCGCCGGAACTACAGAAATGTAGTTGACGAGGAGGAGGTTTATCGATTTTCGGCGGATGCCTCCAAA	0.000115709	1.47e-05	1	0	1	A52x		A12G	0.77784625
1774	CATAAAAGCGCCGGAACTACAGAAATGTAGTTGACGAGGAGGAGTTTATCGAATTTTCGGCGGATGCCTCCAAA	5.1e-06	3.229999999999999e-05	1	0	1	G43x		A12G	0.0
1775	CATAAAAGCGCCAGAACTACAGAAATGTAGTTGACGAGGAGGAGGTTTATCGAATTTTCGGAGGATGCCCCAAA	1e-06		1	0	1	T69x		C61A	0.0
1776	CATAAAAGCGCCAGAACTACAGAATGTAGTTGACGAGGAGGAGGTTTATCGAATGTTCGGCGGATGCCTCCAAA	0.061784850999999995	0.023681012	1	0	1	A22x		T55G	1.708700354
1777	CATAAAAGCGCCAGAACTACAGAAATGTAGTTGACGAGGAGGAGGTTTATCAATTTTCGGCGGATGCCGCCAAA	7.55e-06	3.77e-05	1	0	1	G51x		T69G	0.0
1778	CATAAAAGCGCCAGAACTACAGAAATGTAGTTGACGAGGAGGAGGATTATCGATTTTCGGCGGATGCCTCCAAA	0.013096695	0.0028398309999999997	1	0	1	A52x		T45A	1.160630735
1779	CATAAAAGCGCCAGATCTACAGAAATGTAGTTGCGAGGAGGAGGTTTATCGAATTTTCGGCGGATGCCTCCAAA	1e-06		1	0	1	A33x		A15T	0.0
1780	CATAAAAGCCCAGAACTACAGAAATGTAGTTGACGCGGAGGAGGTTTATCGAATTTTCGGCGGATGCCTCCAAA	1e-06		1	0	1	G9x		A36C	0.0
1781	CATAAAAGCGCCACAACTACAGAAATGTAGTTGACGAGGAGGAGTTTATCGAATTTTCGGCGGATGCCTCCAAA	2.39e-06	0.00017152099999999997	1	0	1	G43x		G13C	0.0
1782	CATAAAACGCCAGAACTACAGAAATGTAGTTGACGAGGAGGAGGTTTATCGAATTTTCGGCGGATGCCTTCAAA	4.6899999999999995e-05	9.24e-06	1	0	1	G7x		C70T	1.482889885
1783	CATAAAAGCGCCAGAACTACAGAAATGTAGTTGACGAGGTGAGGTTTATCGAATTTTCGGCGGATGCCTCCAAA	3.71e-05	1.9399999999999997e-05	1	0	1	A39x		G40T	6.089384278
1784	CATAAAAGCGCCAGAACTACAGAAATTAGTTGACGAGGAGGAGGTTTATCGATTTTTCGGCGGATGCCTCCAAA	0.015005255	0.0055772619999999995	1	0	1	G26x		A53T	0.730538899
1785	CATAAAAGCGCCTGACTACAGAAATGTAGTTGACGAGGAGGAGGTTTATCGAATTTTCGGCGGATGCCTCCAAA	0.000118906	1.82e-05	1	0	1	A14x		A12T	0.018626817
1786	CATAAAAGCGCCAGAACTACAGAAATGTAGTTGACGAGGAGGAGGTTTATCGAATTTTGGCGGTTGCCTCCAAA	1e-06	0.000273977	1	0	1	C58x		A64T	0.0
1787	CATAAAAGCGCCAGAACTACAAAATGTAGTTGACGAGGAGGAGGTTTATCGAAATTTCGGCGGATGCCTCCAAA	0.070367718	0.028906991	1	0	1	G21x		T54A	1.627476034
1788	CATAAAAGCGCCAGAACTACAGAAATGTAGTTGACGAGGAGGAGGTATATCGATTTTCGGCGGATGCCTCCAAA	0.000293416	9.63e-05	1	0	1	A52x		T46A	0.573419537
1789	CATAAAAGCGCCAGAACTACAGAAATGTAGTTGACGAGGAGGAGGTTTATCAATTTTCGGCGGATGCTTCCAAA	2.63e-06	0.000123552	1	0	1	G51x		C68T	0.0
1790	CATAAAAGCGCCAGAACTACAGAAATGTAGTTGACGAGGAGGAGATTTATCGAATTTTCGGCGGAGCCTCCAAA	1e-06		1	0	1	T65x		G44A	0.0
1791	CATAAAAGCGCCAGAACTACGAAATGTAGTTGACGAGTAGGAGGTTTATCGAATTTTCGGCGGATGCCTCCAAA	3.47e-06	9.449999999999999e-05	1	0	1	A20x		G38T	0.0
1792	CATAAAAGCGCCAAAACTACAGAAATGAGTTGACGAGGAGGAGGTTTATCGAATTTTCGGCGGATGCCTCCAAA	0.001278206	0.00025288299999999997	1	0	1	T27x		G13A	1.636783455
1793	CATAAAAGCGCCAGAACTACAGAAATGTAGTTCACGAGGAGGAGGTTTATCGATTTTCGGCGGATGCCTCCAAA	1.93e-05	1.06e-05	1	0	1	A52x		G32C	1.25269144
1794	CATAAAAGCGCCAGAACTACAGAAATGTAGTTGATGAGGAGGAGTTTATCGAATTTTCGGCGGATGCCTCCAAA	1e-06	0.00040654	1	0	1	G43x		C34T	0.0
1795	CATAAAAGCGCCGAACTACAGAAATGTAATTGACGAGGAGGAGGTTTATCGAATTTTCGGCGGATGCCTCCAAA	1.99e-05	1.51e-05	1	0	1	A12x		G29A	1.369002969
1796	CATAAAAGCGCCAGACTACAGAAATGTAGTTGACGCGGAGGAGGTTTATCGAATTTTCGGCGGATGCCTCCAAA	1.65e-06	0.00014866399999999998	1	0	1	A14x		A36C	0.0
1797	CATAAAAGGGCAGAACTACAGAAATGTAGTTGACGAGGAGGAGGTTTATCGAATTTTCGGCGGATGCCTCCAAA	1e-06		1	0	1	C8x		C10G	0.0
1798	CATAAAAGCGCCAGAACTAAGAAATGTAGTTGACGAGGAGGAGGTTTATCGAATTTTCGGCGGATGCCTCTAAA	0.00619514	0.001276601	1	0	1	C19x		C71T	0.21722123100000001
1799	CATAAAAGCGCAGAACTACAGAAATGTAGTTGACGAGGAGGAGGTTTATCCAATTTTCGGCGGATGCCTCCAAA	4.28e-06	6.659999999999999e-05	1	0	1	C10x		G51C	0.0
1800	CATAAAAGCGCCAGAACTACAGAAATGTGTTGACGAGGAGGAGGTTCATCGAATTTTCGGCGGATGCCTCCAAA	0.0034503059999999998	0.000732145	1	0	1	A28x		T47C	1.9167848969999999
1801	CATAAAAGCGCCAGAACTACGAAATGTAGTTGACGAGGAGGAGGTTTATCGAATTTTCAGCGGATGCCTCCAAA	8.809999999999999e-05	1.42e-05	1	0	1	A20x		G59A	1.249098353
1802	CATAAAAGCGCCAGAACTACAGAAATTAGTTGACGAGGAGGAGGTTTATCGAATTTTCGGCGGATTCCTCCAAA	0.001312501	0.000291756	1	0	1	G26x		G66T	1.1950316859999999
1803	CATAAAAGCGCCCGAATACAGAAATGTAGTTGACGAGGAGGAGGTTTATCGAATTTTCGGCGGATGCCTCCAAA	0.001437521	0.00020334400000000002	1	0	1	C16x		A12C	0.6557976179999999
1804	CATAAAAGCGCCAGAACTACAGAATGTAGTTGACGACGAGGAGGTTTATCGAATTTTCGGCGGATGCCTCCAAA	5.9999999999999995e-05	1.01e-05	1	0	1	A22x		G37C	1.54027813
1805	CATAAAAGCGCCAGACTACAGAAATGTAGTTGACGAGGAGGAGGTCTATCGAATTTTCGGCGGATGCCTCCAAA	0.00011605799999999999	2.2800000000000002e-05	1	0	1	A14x		T46C	0.539707101
1806	CATAAAATCGCCAGAACTACAGAAATGTAGTTGACGAGGAGGAGGTTTATCGAATTTTCGGCGGATCCTCCAAA	8.37e-06	3.37e-05	1	0	1	G66x		G7T	0.0
1807	CATAAAAGCGCCAGAACTACAGAAATGTAGTTGACGAGGAGGAGGTTTATCGAATTTTCCGCGGATCCTCCAAA	1e-06		1	0	1	G66x		G59C	0.0
1808	CATAAAAGCGCCAGAACTACAGAAATTAGTTGACGAGGAGGAGGTTTATCGGATTTTCGGCGGATGCCTCCAAA	0.000872822	0.00023767599999999998	1	0	1	G26x		A52G	0.812294153
1809	CATAAAAGCGCCATAACTACAGAAATGTAGTTGACGAGGAGGAGGTTTATCGAATTTTCGGCGGATGCTCCAAA	1e-06	0.00027141700000000003	1	0	1	C67x		G13T	0.0
1810	CATAAAAGCGCCAGAACACAGAAATGTAGTTCACGAGGAGGAGGTTTATCGAATTTTCGGCGGATGCCTCCAAA	8.68e-05	1.4800000000000002e-05	1	0	1	T17x		G32C	1.285856809
1811	CATAAAAGCGCAAGAACTAAGAAATGTAGTTGACGAGGAGGAGGTTTATCGAATTTTCGGCGGATGCCTCCAAA	7.609999999999999e-05	2.0300000000000002e-05	1	0	1	C19x		C11A	0.267827403
1812	CATAAAAGGCCAGAACTACAGAAATGTAGTTGACGAGGAGGAGGTTTATCGAATTTTCGGCGGATGCCTGCAAA	1e-06		1	0	1	C8x		C70G	0.0
1813	CATAAAAGCGCCAGAACTACAGAAATTAGTTGACGAGGAGGAGGTTTATCGAAGTTTCGGCGGATGCCTCCAAA	0.009089719	0.0018189810000000001	1	0	1	G26x		T54G	0.363881322
1814	CATAAAAGCGCCAGAACTACAGAAATGTAGTTTACGAGGAGGAGGTTTATCAATTTTCGGCGGATGCCTCCAAA	5.88e-06	3.97e-05	1	0	1	G51x		G32T	0.0
1815	CATAAAAGCCCCAGAACTACAGAAATGTAGTTGACGAGGGGAGGTTTATCGAATTTTCGGCGGATGCCTCCAAA	1e-06		1	0	1	A39x		G9C	0.0
1816	CATAAAAGCGCCAGAACTACAGAAATGTAGTTGACGAGGGGGAGGTTTATCGAATTTTCGGCGGATGCTCCAAA	0.000602632	0.00014309	1	0	1	C67x		A39G	1.4966602269999998
1817	CATAAAAGCGCCAGAACTACAGAAATGTAGTTGACGAGGAGGACGTTTATCGAATTTTCGCGGATGCCTCCAAA	1e-06		1	0	1	G59x		G43C	0.0
1818	CATAAAAGCGCCAGAACTACAGAAATGTAGTTGACGAGGAGGAGGTTATCGAATTTTCGGCGGATGCCACCAAA	0.000299014	6.35e-05	1	0	1	T45x		T69A	1.3727183530000002
1819	CATAAAAGCGCCAGAACTACAGAAATGTAGTTGACGAGGAGGAGGTTTATCGAATTTTCGGTGATGCCTCCAAA	1e-06		1	0	1	C61x		G62T	0.0
1820	CATAAAAGCGCCAGAACTACAGAAATTAGTTGACGAGGGGGAGGTTTATCGAATTTTCGGCGGATGCCTCCAAA	0.051215425999999994	0.013320185	1	0	1	G26x		A39G	1.387410813
1821	CATAAAAGCGCCAGAACTACAGAAATGTAGTTGACGAGAAGGAGGTTATCGAATTTTCGGCGGATGCCTCCAAA	7.15e-06	5.3200000000000006e-05	1	0	1	T45x		G38A	0.0
1822	CATAAAAGCGCCAGAACTACAGAAATGTAGTTGACGAGGAGGAGGTTTATCGAAATTTCGGCGGATGCCCCAAA	0.000143041	1.6e-05	1	0	1	T69x		T54A	0.16444821
1823	CATAAAAGCGCCAGAACTACAGAAATGTAGTTGACGAGGAGGAGGTTTATCGAATTTTCGCGGATGCATCCAAA	4.05e-06	7.170000000000001e-05	1	0	1	G59x		C68A	0.0
1824	CATAAAAGCGCCAGAACTACAGAAATGTAGTTGCGCGGAGGAGGTTTATCGAATTTTCGGCGGATGCCTCCAAA	1.39e-06	0.000142573	1	0	1	A33x		A36C	0.0
1825	CATAAAAGCGTCAGAACTACAGAAATGTAGTGACGAGGAGGAGGTTTATCGAATTTTCGGCGGATGCCTCCAAA	1.34e-05	2.1600000000000003e-05	1	0	1	T30x		C10T	0.0
1826	CATAAAAGCGCCAGAACTACAGAAATGTAGTGACGAGGAGGAGGTTTATCGAATTTTCGGCGGATGCTTCCAAA	0.000290236	6.91e-05	1	0	1	T30x		C68T	0.495774024
1827	CATAAAAGCGCCAGACTACAGAAATGTAGTTGACGAGGAGGAGGTTTATCGAAATTTCGGCGGATGCCTCCAAA	0.003655443	0.0006531880000000001	1	0	1	A14x		T54A	1.116624674
1828	CATAAAAGCGCCAGAACTACAGAAATGTAGCTGACGAGGAGGAGGTTTATCGAATTTTCGGCGGAGCCTCCAAA	1.48e-06	8.46e-05	1	0	1	T65x		T30C	0.0
1829	CATAAAAGCGCCAGAACTCAGAAATGTACTTGACGAGGAGGAGGTTTATCGAATTTTCGGCGGATGCCTCCAAA	5.429999999999999e-05	1.4499999999999998e-05	1	0	1	A18x		G29C	0.016937671
1830	CATAAAAGCGCCAGAACACAGAAATGTAGTTGAGGAGGAGGAGGTTTATCGAATTTTCGGCGGATGCCTCCAAA	1.89e-06	0.000137626	1	0	1	T17x		C34G	0.0
1831	CATAAAAGCGCCAGAACTACAGAAATGTAGTTGACGAGGATGAGGTTTATCGATTTTCGGCGGATGCCTCCAAA	0.001000325	0.00017555900000000002	1	0	1	A52x		G40T	0.673640095
1832	CATAAAAGCGCCCGAACTACAGAAATGTAGTTGACGAGGAGGAGGTTTATCGAATTTTCGGGGATGCCTCCAAA	1e-06	0.00028100099999999996	1	0	1	C61x		A12C	0.0
1833	CATAAAAGCGGCAGAACTACAGAAATTAGTTGACGAGGAGGAGGTTTATCGAATTTTCGGCGGATGCCTCCAAA	1.59e-06	0.000141607	1	0	1	G26x		C10G	0.0
1834	CATAAAAGCGCCAGAACTACAGAAATGTAGTTGCGAGGAGGAGGTTTATCGAATTTTCGGCGGATGCTTCCAAA	1e-06	0.00034590300000000005	1	0	1	A33x		C68T	0.0
1835	CATAAAAGCGCCAGAACTACAGAAATGTAGTTGACGAGGAGGAGGTTTATCGAATTTCGGCGAATGCCTCCAAA	1e-06	0.00020733400000000002	1	0	1	T54x		G63A	0.0
1836	CATAAAAGCGGCAGAACTACAGAAATGTAGTTGACGAGGAGGAGGTTTATCGAATTTTCGGCGGATGCTCCAAA	1e-06		1	0	1	C67x		C10G	0.0
1837	CATAAAAGCGCCAGAACTACAGAAATGTAGTTGACGACGAGGAGGTTTATCGAATTTTCGGCGGATGCTCCAAA	1e-06	0.00062278	1	0	1	C67x		G37C	0.0
1838	CATAAAAGCGCCAGAACTACAGAAATGTAGTTGACCAGGAGGAGGTTTATCGAATTTTCGGCGATGCCTCCAAA	1.08e-06	0.000205815	1	0	1	G62x		G35C	0.0
1839	CATAAAAGCGCCAAACTACAGAAATGTAGTTGACGAGTAGGAGGTTTATCGAATTTTCGGCGGATGCCTCCAAA	4.75e-06	5.3500000000000006e-05	1	0	1	G13x		G38T	0.0
1840	CATAAAACGCCAGAACTACAGAAATGTAGTTGACAAGGAGGAGGTTTATCGAATTTTCGGCGGATGCCTCCAAA	2.29e-06	0.00011473600000000001	1	0	1	G7x		G35A	0.0
1841	CATAAAAGCGCCAGAACTACAGAAATGTAGTTGACGAAGAGGAGGTTTATCGAATTTTCGCGGATGCCTCCAAA	1e-06		1	0	1	G59x		G37A	0.0
1842	CATAAAAGTGCCAGAATACAGAAATGTAGTTGACGAGGAGGAGGTTTATCGAATTTTCGGCGGATGCCTCCAAA	1.02e-06	0.000175104	1	0	1	C16x		C8T	0.0
1843	CATAAAAGCGCCAGACTACAGAAATGTAGTTGACGAAGAGGAGGTTTATCGAATTTTCGGCGGATGCCTCCAAA	0.00021239099999999998	2.7899999999999997e-05	1	0	1	A14x		G37A	0.7758962290000001
1844	CATAAAAGCGCCAGAACTACAGAAATGTAGTTGACGAAAGGAGGTTTATCGAATTTTCGGCGGATGCCTCCAAA	6.52e-06	4.54e-05	1	0	1	G37x		G38A	0.0
1845	CATAAAAGCGCCAGAACTACAGAAATGTAGTTGACAAGGAGGAGTTTATCGAATTTTCGGCGGATGCCTCCAAA	1e-06		1	0	1	G43x		G35A	0.0
1846	CATAAAAGCGCCAGAACTACAGAAATGTAGTTGACTAGAGGAGGTTTATCGAATTTTCGGCGGATGCCTCCAAA	1e-06		1	0	1	G37x		G35T	0.0
1847	CATAAAAGCGACAGAACTACAGAAATGTAGTTGACGAGGAGGGGTTTATCGAATTTTCGGCGGATGCCTCCAAA	2.61e-06	8.159999999999999e-05	1	0	1	A42x		C10A	0.0
1848	CATAAAAGCGCCAGAACTACAGAATGTAGTTGACGAGGAGGAGGTTTATCGAATTTTCGGCGTATGCCTCCAAA	1e-06		1	0	1	A22x		G63T	0.0
1849	CATAAAAGCGCCAGAGCTACAGAAATGTAGTTGACGAGGAGGAGTTTATCGAATTTTCGGCGGATGCCTCCAAA	9.37e-05	2.6600000000000003e-05	1	0	1	G43x		A15G	0.8321929640000001
1850	CATAAAAGCGCCAGAACTACAGAAATGTAGTTGACGAGGGGGAGGTTTATCGAATTTTGGCGGATGCCTCCAAA	1.76e-05	1.13e-05	1	0	1	C58x		A39G	0.443842192
1851	CATAAAAGCGCCAGAACTACAGAAATGTAGTTGACGAGGAGGAGGTTTATCGGATTTCGGCGGATGCCTCCAAA	0.00023255	2.09e-05	1	0	1	T54x		A52G	0.86419127
1852	CATAAAAGCGCCAGAACTACAGAAATGTAGTTGACGAGGAGGAGCTTTATCGAATTTTGGCGGATGCCTCCAAA	1e-06		1	0	1	C58x		G44C	0.0
1853	CATAAAAGCGCCAGAATACAGAAATGTATTTGACGAGGAGGAGGTTTATCGAATTTTCGGCGGATGCCTCCAAA	0.004408856	0.0009657239999999999	1	0	1	C16x		G29T	10.4873416
1854	CATAAAAGCGCCAGAACTACAGAAATGTAGTTGACGTGGAGGAGGTTTATCGAATTTCGGCGGATGCCTCCAAA	4.02e-06	6.74e-05	1	0	1	T54x		A36T	0.0
1855	CATAAAAGCGCCAGAACTACAGAAATTAGTTGACGAGGAGGAGGTTTATCGAATTTTCGGCGTATGCCTCCAAA	1.1e-06	0.000214351	1	0	1	G26x		G63T	0.0
1856	CATAAAAGCGCCAGAACTACAGAAATGTAGTTGACGAGGAGGAGGTTATCGAATTTTCGGCGGATGGCTCCAAA	0.000147624	3.28e-05	1	0	1	T45x		C67G	0.137854702
1857	CATAAAAACGCCAGAACTACAGAAATGTAGTTGACGAGGAGGAGGTTTATCGAATTTTCGGGGATGCCTCCAAA	1e-06		1	0	1	C61x		G7A	0.0
1858	CATAAAAGCGCCAGAACTACAGAAATGTAGTTGACGAGGAGGAGGTTTATCGAATTTTCGGCGTATCCTCCAAA	1e-06	0.000754109	1	0	1	G66x		G63T	0.0
1859	CATAAAAGCGCCAGAACTACAGAAATGTAGTTGACGAGGAGGAGGTTATCGAACTTTCGGCGGATGCCTCCAAA	0.017953303	0.00513966	1	0	1	T45x		T54C	0.47558835899999996
1860	CATAAAAGCGCCAGGACTACAGAAATGTAGTTGACGAGGAGGAGGTTTATCGATTTTCGGCGGATGCCTCCAAA	0.032459847	0.010127215	1	0	1	A52x		A14G	2.3935997
1861	CATAAAAGCGCCAGAACTACAGAAATGTAGTTGACGAGGAGGAGGTTTATCGAATTTTCGGCGTTGCCTCCAAA	1e-06		1	0	1	G62x		A64T	0.0
1862	CATAAAAGCGCCAGAACTACAGAAATGTAGTTACGAGGAGGGGGTTTATCGAATTTTCGGCGGATGCCTCCAAA	0.000284182	6.809999999999999e-05	1	0	1	G32x		A42G	0.659778994
1863	CATAAAAGCGCCAGAACTACAGAAATGTAGTGTCGAGGAGGAGGTTTATCGAATTTTCGGCGGATGCCTCCAAA	2.48e-05	1.07e-05	1	0	1	T30x		A33T	1.999732759
1864	CATAAAAGCGCCAGAACTACAGAAATGTAGTGACGAGGAGGAGGTTTATCGTATTTTCGGCGGATGCCTCCAAA	5.9999999999999995e-05	1.58e-05	1	0	1	T30x		A52T	1.50600438
1865	CATAAAGGCGCCAGAACTACAGAAATGTAGTTGACGAGGAGGAGGTTTATCGAATTTCGGCGGATGCCTCCAAA	7.329999999999999e-05	8.95e-06	1	0	1	T54x		A6G	1.123970795
1866	CATAAAGGCGCCGAACTACAGAAATGTAGTTGACGAGGAGGAGGTTTATCGAATTTTCGGCGGATGCCTCCAAA	1e-06	0.000232318	1	0	1	A12x		A6G	0.0
1867	CATAAAAGCGCCAGAACTACAGAAATGTAGTTGACGAGGAGAGGTTTATCGAATTTTCGGCAGATGCCTCCAAA	1e-06		1	0	1	G40x		G62A	0.0
1868	CATAAAGGCGCCAGAACTACAGAAATGTAGTTGACGAGGAGGAGGTTTATCGAATTTTCGGCGGATGCTCCAAA	1e-06		1	0	1	C67x		A6G	0.0
1869	CATAAAACGCCAGAACTACAGAAATGTAGTTGACGAGGAGGAGGTTTATCGAATGTTCGGCGGATGCCTCCAAA	2.6700000000000002e-05	1.07e-05	1	0	1	G7x		T55G	1.074472104
1870	CATAAAAGCGCCAGAACTACAGAAATGTAGTTGACGAGGAGGAGGTAATCGAATTTTCGGCGGATGCCTCCAAA	0.020956013	0.005331115	1	0	1	T45x		T47A	0.687841513
1871	CATAAAATCGCCAGAACTACAGAAATTAGTTGACGAGGAGGAGGTTTATCGAATTTTCGGCGGATGCCTCCAAA	1e-06		1	0	1	G26x		G7T	0.0
1872	CATAAAAGCGACAGAACTACAGAAATGTAGTTGACGAGGAGGAGGTTTATCGAATTTTCGGCGGAGCCTCCAAA	1e-06		1	0	1	T65x		C10A	0.0
1873	CATAAAAGCGCCAGAACTACAGAAATGTAGTTGACGAGGAGGAGGTTTATCGCATTTTCGGCGGATCCTCCAAA	1e-06		1	0	1	G66x		A52C	0.0
1874	CATAAAAGCGCCAGTACTACAGAAATGTAGTTGACGAGGAGGAGGTTTATCGAATTTTCGGCGATGCCTCCAAA	1e-06		1	0	1	G62x		A14T	0.0
1875	CATAAAAGCGCCAGAACTACAGAAATGTAGTGACGAGGAGGAGGTTTATCGGATTTTCGGCGGATGCCTCCAAA	0.00045584	9.76e-05	1	0	1	T30x		A52G	1.843085606
1876	CATAAAAGCGCAGAACTACAGAAATGTAGTTGACGAGGAGGAGGTTTATCGAATTTTCGGCGGATGCCTGCAAA	6.12e-06	4.39e-05	1	0	1	C10x		C70G	0.0
1877	CATAAAAGCGCCACAACTACAGAAATGTAGTTGACGAGGAGGAGGTTTATCGAATTTTCGGCGGATCCTCCAAA	1.5e-06	0.000120399	1	0	1	G66x		G13C	0.0
1878	CATAAAAGCACCAGAACTACAGAATGTAGTTGACGAGGAGGAGGTTTATCGAATTTTCGGCGGATGCCTCCAAA	8.58e-06	1.9699999999999998e-05	1	0	1	A22x		G9A	0.39518955299999997
1879	CATAAAAGCGCAGAACTACAGAAATGTAGTTGACGAGGAGGCGGTTTATCGAATTTTCGGCGGATGCCTCCAAA	1e-06	0.00023973900000000002	1	0	1	C10x		A42C	0.0
1880	CATAAAAGCGCCAGAACTCAGAAATGTAGCTGACGAGGAGGAGGTTTATCGAATTTTCGGCGGATGCCTCCAAA	0.00011542	1.4999999999999999e-05	1	0	1	A18x		T30C	0.344225437
1881	CATAAAAGCGCCAGAACTACAGAAATTAGTTGACGAGGAGGAGATTTATCGAATTTTCGGCGGATGCCTCCAAA	0.00024140900000000002	3.5100000000000006e-05	1	0	1	G26x		G44A	1.161205148
1882	CATAAAAGCGCAGAACTACAGAAATGTAGTTGACGAGGAGGAGGTTTATCGAACTTTCGGCGGATGCCTCCAAA	1.4400000000000001e-05	3.02e-05	1	0	1	C10x		T54C	1.01461724
1883	CATAAAAGCGCCAGAACTACAGAAATGAGTTGACGAGGACGAGGTTTATCGAATTTTCGGCGGATGCCTCCAAA	0.001513466	0.00032360799999999997	1	0	1	T27x		G40C	0.18372471399999998
1884	CATAAAAGCGCCAGAACTACAGAATGTAGTTGACGAGGAGGAGGTTTATCGCATTTTCGGCGGATGCCTCCAAA	1.17e-05	2.0399999999999998e-05	1	0	1	A22x		A52C	0.5468038279999999
1885	CATAAAAGCGCCAGAACTAAGAAATGTAGTTGACGGGGAGGAGGTTTATCGAATTTTCGGCGGATGCCTCCAAA	6.15e-06	3.87e-05	1	0	1	C19x		A36G	0.629723225
1886	CATAAAAGCGCCAGAACTACAGAAATGTAGTTGACGAGAAGAGGTTTATCGAATTTTCGGCGGATGCCTCCAAA	1e-06	0.000441129	1	0	1	G37x		G40A	0.0
1887	CATAAAAGCGCCAGAACTAAGAAATGTAGTTGACGAGGAGGGGGTTTATCGAATTTTCGGCGGATGCCTCCAAA	0.010279024	0.00332079	1	0	1	C19x		A42G	0.312026081
1888	CATAAAAGCGTCAGAACTACAGAAATGTAGTTGACGAGGAGGAGGTTTATCGAATTTTCGGCGGATCCTCCAAA	1.08e-06	0.000172347	1	0	1	G66x		C10T	0.0
1889	CATAAAAGCGCCAGAATTACAGAAATGTAGTTGCGAGGAGGAGGTTTATCGAATTTTCGGCGGATGCCTCCAAA	1.97e-06	7.79e-05	1	0	1	A33x		C16T	0.0
1890	CATAAAAGCGCCAGAACTACAGAAATTAGTTGACGAGGAGGAGGTTTATCGAATTTTCGGCGGATGCTTCCAAA	0.00198498	0.000468076	1	0	1	G26x		C68T	0.780445285
1891	CATAAAAGCGCCAGAACTACAGAATGTAGTTGACGAGGAGGAGGTTTATCGAATTTTCCGCGGATGCCTCCAAA	1e-06		1	0	1	A22x		G59C	0.0
1892	CATAAAAGCGCGAGAATACAGAAATGTAGTTGACGAGGAGGAGGTTTATCGAATTTTCGGCGGATGCCTCCAAA	1e-06		1	0	1	C16x		C11G	0.0
1893	CATAAAAGCGCCAGAACTACAGAAATGTAGTTGACGAGGAGGAGTTTATCGAATTTTCGGCGGATGCCTTCAAA	3.66e-05	1.47e-05	1	0	1	G43x		C70T	0.324135035
1894	CATAAAATCGCCAGAACTACAGAAATGTAGTTGACGAGGAGGAGGTTTATCAATTTTCGGCGGATGCCTCCAAA	1.55e-06	0.00011577299999999999	1	0	1	G51x		G7T	0.0
1895	CATAAAAGCGCCAGAACTACAGAAATGTAGTTGACGAGGATGAGGTTTATCGAATTTTCGGCGGATCCTCCAAA	1e-06		1	0	1	G66x		G40T	0.0
1896	CATAAAAGCGCCAGAACTACAGAAATGTAGTTGACGAGGAGGAGGTTTATCAATTTGCGGCGGATGCCTCCAAA	1e-06		1	0	1	G51x		T57G	0.0
1897	CATAAAAGCGCCCGAACTACAGAAATGTAGTTGACGAGGAGGGGTTTATCGAATTTTCGGCGGATGCCTCCAAA	8.93e-06	2.2800000000000002e-05	1	0	1	A42x		A12C	1.244397824
1898	CATAAAAGCGCCAGAGCTACAGAAATGTAGTTGACGAGGAGGAGGTTTATCGATTTTCGGCGGATGCCTCCAAA	0.010428307	0.002873505	1	0	1	A52x		A15G	1.26140658
1899	CATAAAAGCGCCAGAAATACAGAATGTAGTTGACGAGGAGGAGGTTTATCGAATTTTCGGCGGATGCCTCCAAA	0.001322016	0.000318958	1	0	1	A22x		C16A	0.594308109
1900	CATAAAAGCGCCAGAACTACAGAAATGTAGTTGACGAGGGGGAGGTTTATCAATTTTCGGCGGATGCCTCCAAA	4.98e-06	5.379999999999999e-05	1	0	1	G51x		A39G	0.0
1901	CATAAAAGCGCCAGAACTACAGAAATGTAGTTGACGAGGAGGAGGTTTATCGAATTTTAGGCGGAGCCTCCAAA	1.25e-06	0.00019048	1	0	1	T65x		C58A	0.0
1902	CATAAAAGGCCAGAACTACAGAAATGTAGTTGACGCGGAGGAGGTTTATCGAATTTTCGGCGGATGCCTCCAAA	1e-06	0.001971354	1	0	1	C8x		A36C	0.0
1903	CATAAAAGCGCCAGAACTACAGAAATGTAGTTGAGAGGAGGAGGTTTATCGAATTTTCGGCGGAGGCCTCCAAA	1e-06		1	0	1	C34x		T65G	0.0
1904	CATAAAACCGCCAGAACTACAGAAATGTAGTTGACGAGGAGGAGTTTATCGAATTTTCGGCGGATGCCTCCAAA	2.17e-06	0.000189608	1	0	1	G43x		G7C	0.0
1905	CATAAAAACGCCAGAACTACAGAAATGTAGTTGACGAGGAGGAGGTTTATCGAATTTTCGGCGGATGCTCCAAA	2.83e-06	6.57e-05	1	0	1	C67x		G7A	0.0
1906	CATAAAACGCCAGAACTACAGAAATGTAGTTGACGAGGAGGAGGTTTATCGAATTTTCGGCGGATGCGTCCAAA	1.52e-05	2.95e-05	1	0	1	G7x		C68G	0.0
1907	CATAAAAGCGCCAGAACTAAGAAATGTAGTTGACGAGGAGGAGGTTTATCGAATTTTCGGCGGATGCCTCGAAA	0.00021082799999999998	5.2600000000000005e-05	1	0	1	C19x		C71G	0.13102171699999998
1908	CATAAAAGCGCCATAACACAGAAATGTAGTTGACGAGGAGGAGGTTTATCGAATTTTCGGCGGATGCCTCCAAA	0.00035544099999999996	7.92e-05	1	0	1	T17x		G13T	0.292401646
1909	CATAAAAGCGCCAGAACTACAGAAAGTAGTTGACGAGGAGGAGTTTTATCGAATTTTCGGCGGATGCCTCCAAA	0.000174375	7.759999999999999e-05	1	0	1	T25x		G44T	0.719768895
1910	CATAAAAGCGCCAGAACTAAGAAATGTAGTTGACAAGGAGGAGGTTTATCGAATTTTCGGCGGATGCCTCCAAA	1.18e-06	0.000223786	1	0	1	C19x		G35A	0.0
1911	CATAAAAGCCCAGAACTACAGAAATGTAGTTGACGAGGAGGAGGTTTATCGAATTATCGGCGGATGCCTCCAAA	2.17e-06	8.87e-05	1	0	1	G9x		T56A	0.0
1912	CATAAAAGCGCCAGAACTACAGAAATGTAGTTGACGAGGAGGAGGTTTATCGAATATTCGGCGATGCCTCCAAA	1e-06		1	0	1	G62x		T55A	0.0
1913	CATAAAAGCGCCAGATCTACAGAAATGAGTTGACGAGGAGGAGGTTTATCGAATTTTCGGCGGATGCCTCCAAA	0.0011652210000000001	0.000270036	1	0	1	T27x		A15T	0.166942414
1914	CATAAAAACGCCAGAACTACAGAAATGTAGTTGACGAGGAGGAGGTTTATCGAATTTTCGGCGGATCCTCCAAA	1e-06		1	0	1	G66x		G7A	0.0
1915	CATAAAAGCGCCGAACTACAGAAATGTAGTTGACGAGGAGGAGGTTTATCGAATTTTCGGCGGACGCCTCCAAA	4.6e-06	7.37e-05	1	0	1	A12x		T65C	0.0
1916	CATAAAAGCGCCCGAACTACAGAAATGTAGTTGACGAGGAGGAGGTTTATCGAATTTTCGGCGGATGCCCCAAA	0.00036155800000000005	7.049999999999999e-05	1	0	1	T69x		A12C	0.52783717
1917	CATAAAAGCGCCAGAACTCAGAAATGTAATTGACGAGGAGGAGGTTTATCGAATTTTCGGCGGATGCCTCCAAA	6.7e-05	1.27e-05	1	0	1	A18x		G29A	0.011332062
1918	CATAAAAGCGCCAGAACTACAGAAATGTAGTTGACGAGGAGCAGGTTTATCGAATTTTCGGCGGATGCCCCAAA	5.72e-06	3.0799999999999996e-05	1	0	1	T69x		G41C	0.127774904
1919	CATAAAACGCCAGAACTACAGAAATGTAGTTAACGAGGAGGAGGTTTATCGAATTTTCGGCGGATGCCTCCAAA	1e-06		1	0	1	G7x		G32A	0.0
1920	CATAAAAGCGCCAGAACTACAGAATGTAGTTGACGAGGAGGAGGTTTATCGAATTTTCGGCGGATGTCTCCAAA	0.046892825	0.032394359	1	0	1	A22x		C67T	2.651676771
1921	CATAAAAGCGCCAGAACTACAGAAATGTAGTTGACGAGGAGGAGGTTTATCGAATTTTCGGAGGATCCTCCAAA	1e-06	0.00020957400000000002	1	0	1	G66x		C61A	0.0
1922	CATAAAAGCGCCAGAACTACGAAATGTAGTTGACGAGGAGGAGGTTTATCGACTTTTCGGCGGATGCCTCCAAA	0.010173211	0.002426805	1	0	1	A20x		A53C	0.854042723
1923	CATAAAAGCGCAGAACTACAGAAATGTAGTTGACGGGGAGGAGGTTTATCGAATTTTCGGCGGATGCCTCCAAA	1.73e-06	0.000151742	1	0	1	C10x		A36G	0.0
1924	CATAAAAGCGCCAGAACTACAGAAATGTGTTGACGAGGAGGAGGTTTATCGAATTTTCGGCGGATGCCTTCAAA	0.00178763	0.000578582	1	0	1	A28x		C70T	0.066685601
1925	CATAAAAGCGCCAGAACTACAGAAATTAGTTGACGAGGAGGAGGTTTATCGAATTTTCGGCGGATGCCTACAAA	8.14e-05	1.9e-05	1	0	1	G26x		C70A	0.04298703
1926	CATAAAAGCGCCAGAACTAAGAAATGTAGTTGACGAGGCGGAGGTTTATCGAATTTTCGGCGGATGCCTCCAAA	0.007930451	0.002090569	1	0	1	C19x		A39C	2.065163202
1927	CATAAAAGCGCAGAACTACAGAAATGTAGTTGACGAGGAGGAGGTTTATCGAATTTTCGGCGGATGCCACCAAA	6.57e-06	4.79e-05	1	0	1	C10x		T69A	0.0
1928	CATAAAAGCGCCAGAACTACAGAAATGTAGTTGCGAGGAGGAGGTTTATCGAATTTTCGGCGGATGCCTACAAA	1.99e-05	2.08e-05	1	0	1	A33x		C70A	0.0
1929	CATAAAAGCGCCAGAACTACAAAATGTAGTTGAAGAGGAGGAGGTTTATCGAATTTTCGGCGGATGCCTCCAAA	1.85e-06	8.53e-05	1	0	1	G21x		C34A	0.0
1930	CATAAAAGCGCCAGAACTACAGAAATGTAGTTGACGAGGAGGGGTGTATCGAATTTTCGGCGGATGCCTCCAAA	2.09e-05	1.62e-05	1	0	1	A42x		T46G	0.0
1931	CATAAAAGCGCAGAACTACAGAAATGTAGTTGACGAGGAGGAGGTTTATCGAAATTTCGGCGGATGCCTCCAAA	2.47e-05	1.7899999999999998e-05	1	0	1	C10x		T54A	1.7759644159999999
1932	CATAAAAGCGCCAGACTACAGAAATGTAGCTGACGAGGAGGAGGTTTATCGAATTTTCGGCGGATGCCTCCAAA	1.51e-05	2.4100000000000003e-05	1	0	1	A14x		T30C	0.584170719
1933	CATAAAAGCGCCAGAACTACAGAAATGTAGTTGAAGAGGAGGAGGTTTATCGAATTTTCGGCGGATGCCCCAAA	1e-06		1	0	1	T69x		C34A	0.0
1934	CATAAAAGCGTCAGAACTACAGAAATTAGTTGACGAGGAGGAGGTTTATCGAATTTTCGGCGGATGCCTCCAAA	3.13e-05	1.7899999999999998e-05	1	0	1	G26x		C10T	2.652566771
1935	CATAAAAGCGCCAGAACTACAGAAATGTAGTTGACGAGTAGGAGGTTTATCGAATTTTCGGCGGATGCTCCAAA	5.84e-06	4.4e-05	1	0	1	C67x		G38T	0.0
1936	CATAAAACGCCAGAACTACAGAAATGTAGTTGACGAGGTGGAGGTTTATCGAATTTTCGGCGGATGCCTCCAAA	8.19e-06	1.6899999999999997e-05	1	0	1	G7x		A39T	0.416309904
1937	CATAAAAGCGCCAGACTACAGAAATGTAGTTGACGAGGAGGAGGTTTATCGAATTTTCGGCGAATGCCTCCAAA	1e-06		1	0	1	A14x		G63A	0.0
1938	CATAAAAGCGCCAGAACTACAGAATGTAGTTGACGATGAGGAGGTTTATCGAATTTTCGGCGGATGCCTCCAAA	1e-06		1	0	1	A22x		G37T	0.0
1939	CATAAAAGCGCCAGAAATACAGAAATGTAGTTGACGAGGAGGAGGTTTATCGAATTTTCGGGGATGCCTCCAAA	1e-06		1	0	1	C61x		C16A	0.0
1940	CATAAAAGCGCAGAACTACAGAAATGTAGTTGACGAGGAGGAGGTTTATCGAATTTTCGGCGGACGCCTCCAAA	1.5e-06	0.00021366400000000002	1	0	1	C10x		T65C	0.0
1941	CATAAAAGCGCCAGAACTACAGAAATGTAGTTGACGAGGAGGAGGTTTATCGAATTTTCGGCGGTGCGTCCAAA	1e-06		1	0	1	A64x		C68G	0.0
1942	CATAAAAGCGCCAGAACTACGAAATGTAGTTGAAGAGGAGGAGGTTTATCGAATTTTCGGCGGATGCCTCCAAA	1.36e-06	0.000137948	1	0	1	A20x		C34A	0.0
1943	CATAAAAGCGCCAGGACTACAGAAATGTAGTTGACGAGGAGGAGGTTTATCGAATTTTCGGCGGTGCCTCCAAA	2.01e-06	0.000123221	1	0	1	A64x		A14G	0.0
1944	CATAAAAGCGCCAGAACTACAGAAATGTAGTTGACGTGGAGAGGTTTATCGAATTTTCGGCGGATGCCTCCAAA	1e-06		1	0	1	G40x		A36T	0.0
1945	CATAAAAGCGCCAGACTACAGAAATGTAGTTGACGAGGAGGAGGTTTATCTAATTTTCGGCGGATGCCTCCAAA	6.08e-06	5.27e-05	1	0	1	A14x		G51T	0.0
1946	CATAAAAGCGCCAGAACTACGAAATGTAGTTGACGAGCAGGAGGTTTATCGAATTTTCGGCGGATGCCTCCAAA	3.37e-06	8.56e-05	1	0	1	A20x		G38C	0.0
1947	CATAAAAGCGCCAGAACTACAGAAATGTAGTTGACGAGGAGAGGTTTATCGAATTTTGGGCGGATGCCTCCAAA	1e-06		1	0	1	G40x		C58G	0.0
1948	CATAAAAGCGCCAAACTACAGAAATGTAGTTGACGCGGAGGAGGTTTATCGAATTTTCGGCGGATGCCTCCAAA	1e-06		1	0	1	G13x		A36C	0.0
1949	CATAAAAGCGGCAGAACTACAGAATGTAGTTGACGAGGAGGAGGTTTATCGAATTTTCGGCGGATGCCTCCAAA	1.37e-06	9.240000000000001e-05	1	0	1	A22x		C10G	0.0
1950	CATAAAAGCGCCTGAACTAAGAAATGTAGTTGACGAGGAGGAGGTTTATCGAATTTTCGGCGGATGCCTCCAAA	0.059691932	0.030632666	1	0	1	C19x		A12T	1.196739257
1951	CATAAAAGCGCCAGAACTACAGAAATGAGTTGACGAGGAGGAGGTTTATCGAATTTTCGGCGGATGCGTCCAAA	4.85e-05	1.36e-05	1	0	1	T27x		C68G	0.122505005
1952	CATAAAAGCGTCAGAACTACAGAAATGTAGTTGACGAGGAGGAGGTTTATCGAATTTTCGGCGGATGCTCCAAA	1.01e-06	9.09e-05	1	0	1	C67x		C10T	0.0
1953	CATAAAAGCGCCAGAACTACAGAAATGTAGTTGACGAGGAGGAGGTTTATCGAATTTTCGGCGGATCCTCTAAA	1.49e-05	2.61e-05	1	0	1	G66x		C71T	0.0
1954	CATAAAAGCGCCAGAACTACAGAAATGTAGTTGACGAGGAGGAGGTTATCGAATTTTCGACGGATGCCTCCAAA	1.26e-05	2.1600000000000003e-05	1	0	1	T45x		G60A	0.85567879
1955	CATAAAAGCGCAAGAACTACAGAAATGTAGTTGACGAGGAGGAGTTTATCGAATTTTCGGCGGATGCCTCCAAA	1e-06	0.000311117	1	0	1	G43x		C11A	0.0
1956	CATAAAAGCGCCAGACTACAGAAATGTAGTTGACGAGGAGGAGGTTTATCGAATCTTCGGCGGATGCCTCCAAA	0.002057237	0.000418446	1	0	1	A14x		T55C	0.90040328
1957	CATAAAAGCGCAGAACTACAGAAATGTAGTTGACGAGGCGGAGGTTTATCGAATTTTCGGCGGATGCCTCCAAA	5.47e-06	2.7399999999999995e-05	1	0	1	C10x		A39C	0.0
1958	CATAAAACCGCCGAACTACAGAAATGTAGTTGACGAGGAGGAGGTTTATCGAATTTTCGGCGGATGCCTCCAAA	1e-06	0.000435304	1	0	1	A12x		G7C	0.0
1959	CATAAAAGCGCCAGAACTACAGAAATGTAGTTGACAAGGAGGAGGTTTATCGAATTTTCGGCGGATGCTCCAAA	1e-06		1	0	1	C67x		G35A	0.0
1960	CATAAAAGCGCCAGAACTACGAAATGTAGGTGACGAGGAGGAGGTTTATCGAATTTTCGGCGGATGCCTCCAAA	0.010193609000000001	0.001745889	1	0	1	A20x		T30G	0.6861219590000001
1961	CATAAAAGCGCCAGAACTACAGAAATGTAGTTGACGAGGAGGAGGTTTATCGAATTTTCGCCGGATGCTCCAAA	1e-06		1	0	1	C67x		G60C	0.0
1962	CATAAAAGCGCCAGAACTACAGAAATGTAGTTGACGAGGAGGAGGTTTACGAATTGTCGGCGGATGCCTCCAAA	1e-06		1	0	1	T49x		T56G	0.0
1963	CATAAAAGCGCCAGAATACAGAAATGTAGTTGACGAGGAGGACGTTTATCGAATTTTCGGCGGATGCCTCCAAA	1e-06		1	0	1	C16x		G43C	0.0
1964	CATAAAAGCGCCAGAACTACAGAAATGTAGTTGACGAGGCGGAGGTTTATCGATTTTCGGCGGATGCCTCCAAA	0.001232005	0.00022109900000000002	1	0	1	A52x		A39C	1.102085193
1965	CATAAAAGCGCCAGAACTCAGAAATGTAGTTGACGAGGGGGAGGTTTATCGAATTTTCGGCGGATGCCTCCAAA	0.07597130099999999	0.053553072	1	0	1	A18x		A39G	1.180221433
1966	CATAAAAGCGCCAGAACTACAGAAATGTAATTGACGAGGAGGAGGTTTATCGAATTTTCGGCGGATGCTCCAAA	1.98e-05	1.04e-05	1	0	1	C67x		G29A	0.534329541
1967	CATAAAAGCGCCAGAACTACAGAAATGTAGTTGACGAGGAGGAGGTATATCGAATTTTCGGCGGTGCCTCCAAA	1e-06		1	0	1	A64x		T46A	0.0
1968	CATAAAAGCGCCAAACTACAGAAATGTAGTTGACGAGGAGGAGGTTTATCGAATTTTGGGCGGATGCCTCCAAA	8.950000000000001e-05	2.3199999999999998e-05	1	0	1	G13x		C58G	0.0
1969	CATAAAAGCGCCAGAACTACAGAAATGTAGTTGACGAGAAGGAGGTTTATCGAATTTTCGGCGGTGCCTCCAAA	1e-06		1	0	1	A64x		G38A	0.0
1970	CATAAAAGCGCCAGAATACAGAAATGTAGTTGACGAGGAGGAGGTTTATCGAATTTTCCGCGGATGCCTCCAAA	1e-06		1	0	1	C16x		G59C	0.0
1971	CATAAAAGCGCCAGAACTACAGAAATGTAGTTGACGAGGAGGAGGTTTATCGGATTTTCGGCGATGCCTCCAAA	1e-06		1	0	1	G62x		A52G	0.0
1972	CATAAAAGCGCCAGAACTCAGAAATGTAGTTGACGAGGAGGAGGTTTATTGAATTTTCGGCGGATGCCTCCAAA	0.00011145700000000001	2.22e-05	1	0	1	A18x		C50T	1.315809524
1973	CATAAAAGCGCCACAACTACAGAAATTAGTTGACGAGGAGGAGGTTTATCGAATTTTCGGCGGATGCCTCCAAA	0.00012502299999999999	2.25e-05	1	0	1	G26x		G13C	1.9020253580000002
1974	CATAAAAGCGCCGAACTACAGAAATGTAGTTGACGAGGAGGAGGTTTATCGAATTTTCGGCGGATGCCTGCAAA	3.9899999999999994e-05	1.53e-05	1	0	1	A12x		C70G	4.803889042
1975	CATAAAAGCGCCAGAACTACAGAAATGTAGTTGACGAGGAGGAGGTTTATCGAATGTTCGGCGGAGCCTCCAAA	1e-06		1	0	1	T65x		T55G	0.0
1976	CATAAAAGCGCAGAAATACAGAAATGTAGTTGACGAGGAGGAGGTTTATCGAATTTTCGGCGGATGCCTCCAAA	4.39e-06	6.159999999999999e-05	1	0	1	C10x		C16A	0.0
1977	CATAAAAGCGCCAGATCTACAGAAATTAGTTGACGAGGAGGAGGTTTATCGAATTTTCGGCGGATGCCTCCAAA	0.000501916	0.00014853200000000002	1	0	1	G26x		A15T	0.12187968800000001
1978	CATAAAAGCGCCAGAACTACAGAAATGTAGTTGACGATGAGGAGTTTATCGAATTTTCGGCGGATGCCTCCAAA	1e-06		1	0	1	G43x		G37T	0.0
1979	CATAAAAGCGCCAGAACACAGAAATGTAGTTGACGAGGAGGAGGTTTATCGAATTTTCGGCGGATGCCTCTAAA	0.011664792	0.005721674	1	0	1	T17x		C71T	0.320004508
1980	CATAAAACGCCAGAACTACAGAAATGTAGTTGACGAGGAGGAGGTTTATCGAATTTTCGGCGTATGCCTCCAAA	1e-06		1	0	1	G7x		G63T	0.0
1981	CATAAAAGCGCAGAACTACAGAAATGTAGTTGAAGAGGAGGAGGTTTATCGAATTTTCGGCGGATGCCTCCAAA	2.1e-06	6.05e-05	1	0	1	C10x		C34A	0.0
1982	CATAAAAGCGCCAGAACTACAGAAATGTAGTTGACGAGGAGGAGGTTTATCGAATTTTGGCGGATTCCTCCAAA	4.89e-06	4.73e-05	1	0	1	C58x		G66T	0.0
1983	CATAAAAGCGCCAGGCTACAGAAATGTAGTTGACGAGGAGGAGGTTTATCGAATTTTCGGCGGATGCCTCCAAA	0.0023009379999999998	0.00039077800000000005	1	0	1	A14x		A15G	0.633069708
1984	CATAAAAGCGCCAGAATACAGAAATGTAGTTGACGAGGAGGAGGTTTATCGAATTTTCGGCGGATACCTCCAAA	0.001219419	0.000235658	1	0	1	C16x		G66A	0.692169768
1985	CATAAAAGCGCCAGAACTACAGAAATGTAGTTCACGAGGAGGAGGTTTATCGAATTTTCGCGGATGCCTCCAAA	1.19e-06	0.000133794	1	0	1	G59x		G32C	0.0
1986	CATAAAAGCGCGAGAACTACAGAAATGTAGTTGACGAGGAGGAGGTTTATCGAATTTTCGGCGGATCCTCCAAA	1e-06	0.000332169	1	0	1	G66x		C11G	0.0
1987	CATAAAAGCGCCAGAACTACAGAAATGTAGTTGACGAGGAGGAGGTTTTCGAATTTTCGGCGGTTGCCTCCAAA	7.42e-05	1.6100000000000002e-05	1	0	1	A48x		A64T	0.0
1988	CATAAAAGCGCGAGAACTACAGAAATGTAGTTGACGAGGAGGAGGTTTATCGAATTTTCGGCGGAGCCTCCAAA	1e-06		1	0	1	T65x		C11G	0.0
1989	CATAAAAGCGCCAGAACTACAGAAATGTAGTTGACGAGGAGGAGGTTTATCGACTTTTCGGGGATGCCTCCAAA	1.03e-06	0.00021984400000000002	1	0	1	C61x		A53C	0.0
1990	CATAAAAGCGCCAGAACTACAGAAATGTAGTTGACGAGGAGGAGGTTTATCGAATTTTGGTGGATGCCTCCAAA	1e-06		1	0	1	C58x		C61T	0.0
1991	CATAAAAGCGCCAGAACTACAGAAATGTAGTTGACGCGGAGGAGGTTTATCGATTTTCGGCGGATGCCTCCAAA	1e-06	0.00042556	1	0	1	A52x		A36C	0.0
1992	CATAAAATCGCCAGAACTACAGAAATGTAGTTGACGAGGAGGAGGTTTATCGATTTTCGGCGGATGCCTCCAAA	1.99e-06	0.00010112100000000001	1	0	1	A52x		G7T	0.0
1993	CATAAAAGCGCCAGAACTACAGAAATGTAGTTGACGAGGAGGAGGTTTATCGAATTTTCGGCGGAGCGTCCAAA	1e-06		1	0	1	T65x		C68G	0.0
1994	CATAAAAGCGCCAGAACTACAGAAATGTAGTTGATAGGAGGAGGTTTATCGAATTTTCGGCGGATGCCTCCAAA	1e-06		1	0	1	C34x		G35T	0.0
1995	CATAAAAGCGCCAGAACACAGAAATGTAGTTGACGAGGAGGAGGTTTATCGAATTTTCGGCGGATTCCTCCAAA	0.000661079	0.000143698	1	0	1	T17x		G66T	0.44870912399999996
1996	CATAAAAGCCCAGAACTACAGAAATGTAGTTGACGAGGAGGAGGTTTATCGAATTTTCGGGGGATGCCTCCAAA	1e-06	0.000179867	1	0	1	G9x		C61G	0.0
1997	CATAAAAGCGCCAGACTACAGAAATGTAGTTGACGAGGAGGAGGTTTATCGACTTTTCGGCGGATGCCTCCAAA	0.000402064	4.55e-05	1	0	1	A14x		A53C	0.48953826200000006
1998	CATAAAAGCGCCAGAACTACAGAAATGTAGTGACGAGGAGGAGGTTTATCGAATTTTCGGCGGGTGCCTCCAAA	0.0040154679999999995	0.0006556110000000001	1	0	1	T30x		A64G	0.866212871
[truncated: 6,180 more rows]
