# Supplementary material for: Comprehensive sequence-to-function mapping of cofactor-dependent RNA catalysis in the glmS ribozyme
Source: Nat Commun. 2020 Apr 3;11:1663. doi: 10.1038/s41467-020-15540-1 (PMC7125110; doi:10.1038/s41467-020-15540-1)
Supplement: Supplementary file 3 — Source Data file [file 41467_2020_15540_MOESM3_ESM.zip › glmS ribozyme RNA array_Source Data/dataframe2_MutationFreq_vs_KineticParameters.csv]

Index	glmS_variant_sequence	MismatchCount	Mismatches	biological_mutation_frequency	kobs_10000uM	kobs_10000uM_stErr	kobs_2500uM	kobs_2500uM_stErr	kobs_640uM	kobs_640uM_stErr	kobs_160uM	kobs_160uM_stErr	kobs_40uM	kobs_40uM_stErr	kobs_10000uM_2	kobs_10000uM_2_stErr	kcat	kcat_stErr	KM	KM_stErr	kcat/KM_M-1s-1
7	ATAAAAGCGCCAGAACTACAGAAATGTAGTTGACGAGGAGGAGGTTTATCGAATTTTGGGCGGATGCCTCCAAA	1	C58G	0	0.000149004	2.27E-06	8.30E-05	1.56E-06	3.47E-05	1.24E-06	1.37E-05	2.91E-06	2.16E-06	6.19E-06	0.000211168	1.54E-05	0.000194333	8.40E-06	3176.149536	299.0668858	0.061185031
19	ATAAAAGCGACAGAACTACAGAAATGTAGTTGACGAGGAGGAGGTTTATCGAATTTTCGGCGGATGCCTCCAAA	1	C10A	0	7.80E-06	3.10E-06	6.91E-06	5.43E-06	4.04E-06	8.27E-06	2.38E-06	1.30E-05	1.35E-06	2.01E-05	1.03E-05	1.34E-05	8.26E-06	1.85E-07	558.9635657	94.91818625	0.014780933
21	ATAAAAGCGCGAGAACTACAGAAATGTAGTTGACGAGGAGGAGGTTTATCGAATTTTCGGCGGATGCCTCCAAA	1	C11G	0.003460208	7.45E-06	3.69E-06	6.88E-06	5.89E-06	3.15E-06	1.04E-05	1.47E-06	1.86E-05	1.00E-06		1.07E-05	1.35E-05	8.07E-06	4.41E-07	664.7934111	256.6307982	0.012136997
24	ATAAAAGCGCCAGAACTACAGAAATGTAGTTGACTAGGAGGAGGTTTATCGAATTTTCGGCGGATGCCTCCAAA	1	G35T	0	1.00E-06	3.46E-05	1.00E-06		1.00E-06		1.00E-06		1.00E-06	7.49E-05	1.00E-06
28	ATAAAAGCGCCAGAACTACAGAAATGTAGTTGACGAGGAGGAGGTTTATCGAATTTTCGGCGGGTGCCTCCAAA	1	A64G	0.22027972	0.04122083	0.001829083	0.024930878	0.00107863	0.010902783	0.000402193	0.003104197	0.000203008	0.000914471	1.81E-05	0.046094278	0.011744081	0.047530653	0.002910811	2077.362096	151.8681097	22.88029286
29	ATAAAAGCGCAAGAACTACAGAAATGTAGTTGACGAGGAGGAGGTTTATCGAATTTTCGGCGGATGCCTCCAAA	1	C11A	0.041522491	0.000235616	1.39E-05	0.00015293	3.10E-06	6.25E-05	1.75E-06	2.39E-05	2.45E-06	9.23E-06	3.48E-06	0.000253896	1.92E-05	0.000290861	2.11E-05	2278.405821	280.6726796	0.127659699
33	ATAAAAGCGCCAGAACTACAGAAATGTAGTTGACGAGGAGGAGGTTTATCGATTTTTCGGCGGATGCCTCCAAA	1	A53T	0.034285714	0.042023617	0.001755102	0.022099141	0.000969727	0.009303193	0.000288039	0.002529327	0.000156616	0.000781791	1.43E-05	0.040616723	0.011920756	0.048001386	0.005753786	2503.501674	351.8177503	19.17369853
34	ATAAAACCGCCAGAACTACAGAAATGTAGTTGACGAGGAGGAGGTTTATCGAATTTTCGGCGGATGCCTCCAAA	1	G7C	0	1.00E-06		1.00E-06		1.00E-06		1.00E-06		1.00E-06	2.91E-05	1.00E-06	0.000130686
36	ATAAAAGCGCCAGATCTACAGAAATGTAGTTGACGAGGAGGAGGTTTATCGAATTTTCGGCGGATGCCTCCAAA	1	A15T	0.088135593	0.008469717	0.00023906	0.006824024	0.00025902	0.002447999	8.91E-05	0.000610076	2.20E-05	0.000227383	3.95E-06	0.009427872	0.000980707	0.010350527	0.001879037	1950.489905	439.061757	5.306629108
38	ATAAAAGCGCCAGAACTACAGAAATGTAGTTGACGAGGAGGAGGTTTATCGAATTTTCGACGGATGCCTCCAAA	1	G60A	0.003496503	1.98E-05	1.24E-06	2.19E-05	2.55E-06	9.28E-06	3.71E-06	3.17E-06	8.85E-06	1.00E-06	2.21E-05	1.86E-06	0.000638	2.13E-05	1.69E-06	456.6618483	334.8869893	0.046750663
40	ATAAAAGCTCCAGAACTACAGAAATGTAGTTGACGAGGAGGAGGTTTATCGAATTTTCGGCGGATGCCTCCAAA	1	G9T	0	1.15E-06	1.06E-05	2.15E-06	1.61E-05	1.00E-06	4.26E-05	1.00E-06	0.000108427	1.00E-06	4.60E-05	4.78E-06	2.73E-05	1.44E-06	2.71E-07
43	ATAAAAGCGCCAGAACTACAGAAATGTAGTTGACGAGAAGGAGGTTTATCGAATTTTCGGCGGATGCCTCCAAA	1	G38A	0	2.47E-06	4.77E-06	5.71E-06	5.36E-06	3.19E-06	9.11E-06	2.09E-06	1.47E-05	1.54E-06	1.82E-05	1.45E-05	1.12E-05	3.85E-06	9.95E-07
47	ATAAAAGGGCCAGAACTACAGAAATGTAGTTGACGAGGAGGAGGTTTATCGAATTTTCGGCGGATGCCTCCAAA	1	C8G	0	1.00E-06	6.97E-05	1.00E-06		1.00E-06		1.00E-06		1.00E-06		1.00E-06
51	ATAAAAGCGCCAGAACTACAGAAATGTAGTTGACGAGGAGGAGGTTTCTCGAATTTTCGGCGGATGCCTCCAAA	1	A48C	0.005714286	0.000361543	6.58E-06	0.000278933	6.58E-06	9.91E-05	2.72E-06	2.69E-05	2.44E-06	4.60E-06	3.15E-06	0.000432526	2.66E-05	0.00045575	3.89E-05	2176.70628	389.44782	0.209376036
56	ATAAAAGCGCCAGAACTACAGAAATGTAGTTGACGAGGAGGAGGTTTATCGAATTTTCGGCGGATGCCTTCAAA	1	C70T	0.26686217	0.055357767	0.00348855	0.016113525	0.001152645	0.009503287	0.000388466	0.00416652	0.000208925	0.001490607	4.23E-05	0.026764255	0.004227579	0.019408766	0.007157263	517.0078355	259.8489189	37.54056402
66	ATAAAAGCGCCAGAACTACAGAAATGTAGTTGACGAGGAGGAGGTTTATCGAATTTTAGGCGGATGCCTCCAAA	1	C58A	0	0.000665334	2.25E-05	0.000305461	7.18E-06	0.000117655	2.69E-06	3.84E-05	2.16E-06	1.13E-05	2.24E-06	0.000561707	3.43E-05	0.000863406	0.000122399	4110.866304	819.9064263	0.210030161
70	ATAAAAGCGCCAGAACTACAGAAATGTAGTTGACGAGGATGAGGTTTATCGAATTTTCGGCGGATGCCTCCAAA	1	G40T	0.162318841	0.01	0.016727247	0.005389376	0.000240134	0.001994712	0.000203568	0.000449675	1.94E-05	0.000216144	1.53E-05	0.005794721	0.000698129	0.016554984	0.010273516	5203.784875	3735.638592	3.181335208
72	ATAAAAGCGCCAGAACTACAGAAATGTAGTTGACGAGGAGGAGGTTTATCGAATTTTCGGCGGATGCCTACAAA	1	C70A	0.149560117	0.003839977	0.0010726	0.000582659	4.10E-05	0.000929938	0.000211209	0.00041628	0.00013834	0.000266725	7.66E-05	0.001155886	0.000184517	0.000609841	8.77E-05
74	ATAAAAGCGCCAGAACTACAGAAATGTAGTTGACGAGGAGGAGGTTTATCGAATATTCGGCGGATGCCTCCAAA	1	T55A	0.245714286	0.055496905	0.002499311	0.024953809	0.001453879	0.013284812	0.000666636	0.003896068	0.000280924	0.001336993	4.88E-05	0.031552667	0.007266429	0.053303252	0.011552729	1765.607424	525.9691027	30.18975308
75	ATAAAAGCGCCAGAACTACAGAAATGTAGTTGACGAGGAGGAGGTTTATCGAATTTTCGGCCGATGCCTCCAAA	1	G62C	0	1.00E-06	0.000534246	1.00E-06	0.000248905	1.00E-06		1.00E-06	0.000136709	1.00E-06		1.99E-06	4.90E-05
80	ATAAAAGCCCCAGAACTACAGAAATGTAGTTGACGAGGAGGAGGTTTATCGAATTTTCGGCGGATGCCTCCAAA	1	G9C	0	1.00E-06		1.00E-06		1.00E-06		1.00E-06		1.00E-06
83	ATAAAAGCGCCAGAACTACAGAAATGTAGTTGACCAGGAGGAGGTTTATCGAATTTTCGGCGGATGCCTCCAAA	1	G35C	0	1.00E-06	2.99E-05	1.00E-06		1.00E-06		1.00E-06		1.00E-06	0.000188421	1.00E-06
85	ATAAAAGCGCCGGAACTACAGAAATGTAGTTGACGAGGAGGAGGTTTATCGAATTTTCGGCGGATGCCTCCAAA	1	A12G	0.076124567	0.000999615	1.56E-05	0.000586775	2.82E-05	0.00018892	3.50E-06	5.14E-05	1.62E-06	1.01E-05	1.48E-06	0.00100291	4.74E-05	0.001431065	6.13E-05	4239.322233	274.342098	0.337569216
92	ATAAAAGCGCCAGAACTACAGAAATGTAGTTGACGAGGAGGAGGTTTATCTAATTTTCGGCGGATGCCTCCAAA	1	G51T	0	1.27E-06	9.28E-06	2.96E-06	8.66E-06	1.88E-06	1.35E-05	1.73E-06	1.46E-05	1.00E-06	2.39E-05	1.00E-06	4.64E-05	2.15E-06	4.85E-07
97	ATAAAAGCGCCAGAACTACAGAAATGTAGTTGACGAGGAGGAGGTTTATCGAATTTTCGGCGCATGCCTCCAAA	1	G63C	0	1.00E-06		1.00E-06	3.37E-05	1.00E-06	3.65E-05	1.00E-06	4.18E-05	1.00E-06	3.92E-05	1.95E-06	4.91E-05
106	ATAAAAGCGCCAGAACTACAGAAATGTAGTTCACGAGGAGGAGGTTTATCGAATTTTCGGCGGATGCCTCCAAA	1	G32C	0	0.000103226	1.37E-06	5.77E-05	1.26E-06	2.26E-05	1.43E-06	7.09E-06	4.16E-06	1.20E-06	1.05E-05	0.000122244	7.16E-06	0.000138726	1.71E-06	3458.9037	107.3260656	0.04010702
107	ATAAAATCGCCAGAACTACAGAAATGTAGTTGACGAGGAGGAGGTTTATCGAATTTTCGGCGGATGCCTCCAAA	1	G7T	0	1.00E-06	7.00E-05	1.00E-06		1.00E-06	0.000175223	1.00E-06		1.00E-06	5.96E-05	1.00E-06
109	ATAAAAGCGCCAGAACTACAGAAATGTAGTTGACGAGGAGGAGGTTTATCGAATTTTCGGCGGATGCCTCTAAA	1	C71T	0.146627566	0.055289516	0.002677265	0.025576714	0.00136348	0.007162605	0.000343278	0.003658593	0.000227294	0.001284854	3.67E-05	0.032049172	0.00568907	0.041200776	0.026194218	1733.341683	1434.002397	23.76956421
110	ATAAAAGCGCCAGAACTACAGAAATGTAGTTGACGAGGAGGAGCTTTATCGAATTTTCGGCGGATGCCTCCAAA	1	G44C	0.028985507	0.000158544	3.46E-06	0.000127378	2.86E-06	4.33E-05	1.83E-06	7.03E-06	2.82E-06	2.09E-06	7.16E-06	0.000193403	1.68E-05	0.000200181	2.38E-05	1983.307094	565.5854342	0.100932808
113	ATAAAAGCGCCAGAACTACAGAAATGTAGTTGACGAGGAGGAGGTTTATCGAATTTTCGGCGGATGCGTCCAAA	1	C68G	0.002932551	0.000473383	9.88E-05	9.11E-05	1.83E-06	0.000522845	0.000139706	6.70E-05	8.46E-05	1.18E-05	2.80E-06	0.000354569	5.86E-05	0.000102358	1.17E-05	302.4933119	264.1115884	0.338379993
116	ATAAAAGCGCCAGAACTACAGAAATGTAGTTTACGAGGAGGAGGTTTATCGAATTTTCGGCGGATGCCTCCAAA	1	G32T	0.005763689	0.00104463	1.41E-05	0.000508043	1.02E-05	0.000173244	2.69E-06	4.88E-05	1.66E-06	1.52E-05	1.44E-06	0.001071685	5.52E-05	0.001576664	5.05E-05	5150.405243	244.4116264	0.306124277
118	ATAAAAGCGCCAGAACTACAGAAATGTAGTTGACGAGGAGGAGGTTTATCAAATTTTCGGCGGATGCCTCCAAA	1	G51A	0	9.22E-06	2.71E-06	7.03E-06	4.69E-06	4.23E-06	8.65E-06	2.43E-06	1.13E-05	1.00E-06	4.96E-05	1.91E-05	8.83E-06	1.01E-05	2.77E-07	964.7475231	164.8493848	0.010434941
121	ATAAAAGCGCCAGAACTACAGAAATGTAGTTGACGAGGAGGAGGTTTATCGAATTTTCGTCGGATGCCTCCAAA	1	G60T	0	1.09E-06	9.45E-06	6.23E-06		1.00E-06		1.00E-06	8.26E-05	1.00E-06		1.00E-06	3.06E-05
124	ATAAAAGCGCCAGAACTACAGAAATGTAGTTGACGAAGAGGAGGTTTATCGAATTTTCGGCGGATGCCTCCAAA	1	G37A	0	0.0041855	8.21E-05	0.002547826	7.59E-05	0.000776684	1.74E-05	0.000197644	7.48E-06	7.38E-05	1.37E-06	0.003367138	0.000311328	0.005642401	0.001006071	3536.821331	828.4626812	1.59533102
129	ATAAAAGCGCCAGAACTACAGAAATGTAGTTGACGAGGAGGAGGTTTATCGAATTTTCGGCGGTTGCCTCCAAA	1	A64T	0	0.000140863	2.19E-06	0.000102275	1.91E-06	4.12E-05	1.35E-06	1.18E-05	2.43E-06	2.04E-06	6.01E-06	0.000159009	8.83E-06	0.000169938	6.84E-06	1862.5801	194.8533939	0.091238103
132	ATAAAAGCGCCAGAACTACAGAAATGTAGTTGACGAGGAGGAGATTTATCGAATTTTCGGCGGATGCCTCCAAA	1	G44A	0.136231884	0.000426132	8.13E-06	0.000388844	1.02E-05	0.000134943	2.98E-06	3.70E-05	2.36E-06	6.23E-06	2.78E-06	0.000473372	3.71E-05	0.000529621	6.26E-05	1821.99161	419.2162474	0.290682214
133	ATAAAAGCGCCTGAACTACAGAAATGTAGTTGACGAGGAGGAGGTTTATCGAATTTTCGGCGGATGCCTCCAAA	1	A12T	0.15916955	0.09633733	0.005171599	0.049040091	0.004220415	0.02833824	0.001241948	0.008988363	0.000540316	0.002749491	4.88E-05	0.166169434	0.059009331	0.093271335	0.013833717	1344.421162	226.2450988	69.37657478
138	ATAAAAGCGCCAGCACTACAGAAATGTAGTTGACGAGGAGGAGGTTTATCGAATTTTCGGCGGATGCCTCCAAA	1	A14C	0.030508475	0.009706141	0.000238537	0.005412753	0.000171059	0.001853923	6.65E-05	0.00046648	1.45E-05	0.000162848	2.68E-06	0.006150369	0.001117709	0.012860788	0.002256949	3456.165456	738.2719049	3.721114774
140	ATAAAAGCGCCAGAACTACAGAAATGTAGTTGACGAGGAGGAGGTTTATCGAATTTTCGGCAGATGCCTCCAAA	1	G62A	0	1.00E-06	3.09E-05	1.51E-06	2.10E-05	1.54E-06	2.29E-05	1.35E-06	2.60E-05	1.00E-06		1.00E-06	0.001670582	1.40E-06	1.73E-07
142	ATAAAAGCGCCAGAACTACAGAAATGTAGTTGACGAGGAGGATGTTTATCGAATTTTCGGCGGATGCCTCCAAA	1	G43T	0.147826087	4.31E-05	1.20E-06	3.98E-05	1.56E-06	1.42E-05	1.98E-06	1.10E-06	9.13E-06	1.00E-06	1.78E-05	7.03E-05	5.61E-06	4.89E-05	4.30E-06	986.2011376	413.7214242	0.049580969
143	ATAAAAGCGCCAGAACTACAGAAATGTAGTTGACGAGGAGGAGGTTTATCGAATTTTCGGCGGATGCCTCAAAA	1	C71A	0.15542522	0.012411808	0.000603352	0.007609846	0.000387994	0.00298285	0.000135128	0.001043237	7.60E-05	0.000919531	0.00039527	0.012768554	0.001918836	0.015274046	0.001386274	2488.945892	360.5496997	6.136752986
144	ATAAAAGCGCCAGAACTACAGAAATGTAGTTGACGAGGAGGACGTTTATCGAATTTTCGGCGGATGCCTCCAAA	1	G43C	0.002898551	2.03E-06	7.91E-06	1.00E-06	1.34E-05	1.00E-06		1.00E-06		1.00E-06
149	ATAAAAGCGCCAGAACTACAGAAATGTAGTTGACGAGGAGGAGGTTTTTCGAATTTTCGGCGGATGCCTCCAAA	1	A48T	0.014285714	0.000592922	1.09E-05	0.000432043	1.00E-05	0.000152798	3.46E-06	4.84E-05	6.90E-05	9.40E-06	2.19E-06	0.000489521	3.16E-05	0.000758538	5.71E-05	2418.279879	349.9294074	0.313668584
156	ATAAAAGTGCCAGAACTACAGAAATGTAGTTGACGAGGAGGAGGTTTATCGAATTTTCGGCGGATGCCTCCAAA	1	C8T	0	2.58E-06	8.78E-06	1.00E-06		1.00E-06		1.00E-06		1.00E-06		1.00E-06	0.000201653
161	ATAAAAGAGCCAGAACTACAGAAATGTAGTTGACGAGGAGGAGGTTTATCGAATTTTCGGCGGATGCCTCCAAA	1	C8A	0	1.00E-06		1.00E-06		1.00E-06		1.00E-06		1.00E-06		1.00E-06
168	ATAAAAGCGCCAGAACTACAGAAATGTAGTTGACGCGGAGGAGGTTTATCGAATTTTCGGCGGATGCCTCCAAA	1	A36C	0.005763689	1.43E-06	1.51E-05	3.52E-06	9.10E-06	3.01E-06	1.05E-05	1.00E-06	0.000102699	1.68E-06	1.67E-05	2.73E-06	3.10E-05	3.03E-06	4.82E-07
185	ATAAAAGCGCCAGAACTACAGAAATGTAGTTGACGACGAGGAGGTTTATCGAATTTTCGGCGGATGCCTCCAAA	1	G37C	0	4.71E-05	8.47E-07	3.22E-05	1.45E-06	1.88E-05	1.51E-06	6.99E-06	4.02E-06	3.25E-06	9.52E-06	7.07E-05	3.81E-06	5.32E-05	1.74E-06	1375.759615	207.4740344	0.038701339
187	ATAAAAGCGCCAGAACTACAGAAATGTAGTTGACGAGGAGGAGGTTTATCGAAGTTTCGGCGGATGCCTCCAAA	1	T54G	0.162857143	0.051080192	0.002616649	0.02506016	0.001449463	0.011553817	0.000521658	0.003649693	0.000234655	0.001169954	3.84E-05	0.012221754	0.004017626	0.050369917	0.009879002	1869.681059	473.7492052	26.94037952
192	ATAAAAGCGCCAGAACTACAGAAATGTAGTTGACGAGGAGGTGGTTTATCGAATTTTCGGCGGATGCCTCCAAA	1	A42T	0.037681159	0.000203492	2.88E-06	0.000187032	3.74E-06	7.53E-05	1.36E-06	2.06E-05	1.77E-06	9.02E-06	2.85E-06	0.000253616	1.42E-05	0.000240497	2.10E-05	1346.664871	274.1169599	0.178586958
195	ATAAAAGCGCCAGAACTACAGAAATGTAGTTGACGAGGTGGAGGTTTATCGAATTTTCGGCGGATGCCTCCAAA	1	A39T	0.403458213	0.034717048	0.001204554	0.018991121	0.000747318	0.006830223	0.000159274	0.001755153	7.40E-05	0.000604115	1.02E-05	0.030749058	0.004488803	0.042537232	0.008577733	3037.765632	718.491833	14.00280235
201	ATAAAAGCGCCAGAACTACAGAAATGTAGTTGACGTGGAGGAGGTTTATCGAATTTTCGGCGGATGCCTCCAAA	1	A36T	0	7.71E-06	2.95E-06	6.93E-06	5.84E-06	3.91E-06	7.35E-06	1.83E-06	1.39E-05	2.12E-06	1.29E-05	2.04E-06	1.59E-05	8.19E-06	3.22E-07	584.1504804	169.892716	0.01402857
204	ATAAACGCGCCAGAACTACAGAAATGTAGTTGACGAGGAGGAGGTTTATCGAATTTTCGGCGGATGCCTCCAAA	1	A6C	0	0.000115432	1.77E-06	7.95E-05	1.47E-06	3.13E-05	1.13E-06	8.96E-06	3.28E-06	3.66E-06	9.30E-06	0.000162366	1.16E-05	0.000141334	4.60E-06	2100.197668	175.2715291	0.067295768
205	ATAAAAGCGCCAGAACTACAGAAATGTAGTTGACGAGGAGGAGGTTTATCGAATTTTCGGCGGATTCCTCCAAA	1	G66T	0.013986014	0.002249559	6.27E-05	0.001792456	6.75E-05	0.000569877	1.19E-05	0.000159072	5.11E-06	5.79E-05	1.22E-06	0.001580046	0.000121164	0.002752241	0.000564084	2211.303756	582.7729102	1.244623536
211	ATAAAAGCGCCAGAACTACAGAAATGTAGTTGACGAGGAGGAGGTTGATCGAATTTTCGGCGGATGCCTCCAAA	1	T47G	0.086956522	0.014151566	0.000581715	0.009965636	0.000411871	0.003889897	0.000168118	0.00111807	9.81E-05	0.000325732	7.11E-06	0.008325798	0.001100421	0.01749956	0.000856416	2128.587321	128.3885614	8.221208192
220	ATAAAAGCGCCAGACCTACAGAAATGTAGTTGACGAGGAGGAGGTTTATCGAATTTTCGGCGGATGCCTCCAAA	1	A15C	0.284745763	0.009320594	0.000255449	0.01	0.00522929	0.002484849	0.000104668	0.00073977	5.46E-05	0.000227005	4.07E-06	0.009081721	0.001164451	0.01097518	0.000687767	1938.129277	148.3510364	5.662769926
230	ATAAAAGCGCCAGAACTACAGAAATGTAGTTGACGAGGAGGAGGTTTATCGAATTTTCGGCGGATGTCTCCAAA	1	C67T	0.143695015	0.021491599	0.000867958	0.011674718	0.000546911	0.005287192	0.000198879	0.001602103	0.000118934	0.000526738	1.75E-05	0.018908906	0.003278572	0.022867685	0.003338723	1905.026934	386.2469097	12.00386459
234	ATAAAAGCGCCCGAACTACAGAAATGTAGTTGACGAGGAGGAGGTTTATCGAATTTTCGGCGGATGCCTCCAAA	1	A12C	0.034602076	0.039294701	0.001333912	0.019488451	0.000854214	0.008583153	0.000274827	0.002605895	0.000163659	0.000793846	1.33E-05	0.019917027	0.003195802	0.042010097	0.006582576	2174.384214	406.6839848	19.32045705
239	ATAAAAGCGCCAGAACTACAGAAATGTAGTTGGCGAGGAGGAGGTTTATCGAATTTTCGGCGGATGCCTCCAAA	1	A33G	0	1.00E-06	0.000215348	2.24E-06	1.17E-05	1.79E-06	1.38E-05	2.14E-06	1.28E-05	1.00E-06		4.40E-06	2.33E-05	2.08E-06	1.85E-07
246	ATAAAAGCGCCAGAACTACAGAAATGTAGTTGACGAGGAGGAGGTTTATCGAATTGTCGGCGGATGCCTCCAAA	1	T56G	0.074285714	0.03128003	0.001158779	0.016778004	0.000867364	0.006279388	0.000280163	0.001856382	0.000149551	0.0005275	1.78E-05	0.030695392	0.005680159	0.0400177	0.002954967	3166.884219	311.1589433	12.63630015
250	ATAAAAGCGCCAGTACTACAGAAATGTAGTTGACGAGGAGGAGGTTTATCGAATTTTCGGCGGATGCCTCCAAA	1	A14T	0.06440678	0.014327608	0.000467724	0.00941558	0.000408193	0.003281966	0.000147515	0.000729925	2.96E-05	0.000298094	5.46E-06	0.009427443	0.001145993	0.018220557	0.004771745	2731.864774	852.6590991	6.669640778
258	ATAAAAGCGCCAGAACTACAGAAATGTAGTTGACGAGGAGGAGGTTTATCGAATGTTCGGCGGATGCCTCCAAA	1	T55G	0.108571429	0.043627919	0.00212669	0.027123718	0.001476074	0.010310914	0.000367946	0.003117495	0.000208134	0.000889283	2.05E-05	0.013636126	0.002525386	0.052327317	0.004344651	2388.6046	235.4998567	21.90706532
261	ATAAAAGCGCCACAACTACAGAAATGTAGTTGACGAGGAGGAGGTTTATCGAATTTTCGGCGGATGCCTCCAAA	1	G13C	0.003460208	0.000134799	1.84E-06	6.98E-05	1.40E-06	2.70E-05	1.31E-06	7.67E-06	4.29E-06	1.19E-06	1.12E-05	0.000157908	9.88E-06	0.000190934	5.20E-06	4215.69315	249.1003419	0.045291162
263	ATAAAAGCGCCAGAACTACAGAAATGTAGTTGACGAGGAGGAGGTTTATCGAATTTTCGGCGGAGGCCTCCAAA	1	T65G	0.01048951	0.003928418	7.16E-05	0.002370332	8.27E-05	0.000812874	1.92E-05	0.000216993	7.24E-06	5.85E-05	1.29E-06	0.00552158	0.000511304	0.005427949	0.00020328	3674.398204	186.848471	1.477234758
264	ATAAAAGCGCCAGAACTACAGAAATGTAGTTGACGAGGAGGAGGTTTATAGAATTTTCGGCGGATGCCTCCAAA	1	C50A	0	2.49E-05	1.25E-06	2.31E-05	2.09E-06	1.25E-05	3.10E-06	5.68E-06	5.47E-06	2.72E-06	1.16E-05			2.67E-05	8.28E-07	579.0110423	129.4586119	0.046053755
270	ATAAAAGCGCCAGAACTACAGAAATGTAGCTGACGAGGAGGAGGTTTATCGAATTTTCGGCGGATGCCTCCAAA	1	T30C	0.051873199	0.000394532	6.50E-06	0.000759317	0.000265967	0.000112923	2.04E-06	4.18E-05	1.89E-06	9.96E-06	1.69E-06	0.000478265	3.35E-05	0.000469198	2.36E-05	1950.362668	176.0965772	0.240569589
283	ATAAAAGCGCCAGAACTACAGAAATGTAGTTGACGAGGAGGAGGTTTATCGAATTTTCGGCGAATGCCTCCAAA	1	G63A	0	1.00E-06	5.06E-05	1.17E-06	2.48E-05	1.00E-06	3.35E-05	1.22E-06	2.98E-05	1.00E-06	9.97E-05	3.16E-06	4.57E-05
292	ATAAAAGCGCCAGAACTACAGAAATGTAGTTGACGAGGAGGAGGTGTATCGAATTTTCGGCGGATGCCTCCAAA	1	T46G	0.130434783	0.009645962	0.000256037	0.005885262	0.000154469	0.002411309	6.08E-05	0.000670689	2.72E-05	0.000228128	4.49E-06	0.006802542	0.000620476	0.011120181	0.001341025	2109.060895	342.0445246	5.272574772
297	ATAAAAGCGCCAGAACTACAGAAATGTAGTTGACGAGGAGGAGGTTTATCGAATTTTCGGCGGATACCTCCAAA	1	G66A	0.111888112	0.031645618	0.001504052	0.015957427	0.000985856	0.006971755	0.000404059	0.001601552	6.68E-05	0.000589912	1.24E-05	0.036928735	0.008202226	0.037467634	0.01060529	2781.229054	893.9959696	13.47161029
305	ATAAAAGCGCCAGAACTACAGAAATGTAGTTGACGAGGAGGAGGTTTATCGAATTTTCGGCGGATGCATCCAAA	1	C68A	0.152492669	0.000446792	7.54E-05	0.00010235	4.65E-05	0.000539486	0.000152124	5.51E-05	1.77E-05	1.00E-06	1.07E-05	0.000648253	0.000119934
306	ATAAAAGCGCCAGAACTACAGAAATGTAGTTGACGAGGAGGAGGTTTATCGAATTTACGGCGGATGCCTCCAAA	1	T57A	0	0.000310755	6.27E-06	0.00017539	4.02E-06	6.91E-05	1.56E-06	2.27E-05	2.23E-06	7.76E-06	4.01E-06	0.00033387	1.69E-05	0.00040355	1.29E-05	3117.264145	171.0473707	0.129456439
307	ATAAAAGCGCCAGAACTACAGAAATGTAGTTGAAGAGGAGGAGGTTTATCGAATTTTCGGCGGATGCCTCCAAA	1	C34A	0	3.73E-06	3.50E-06	1.00E-06	1.35E-05	1.00E-06		1.00E-06		1.00E-06		4.37E-06	2.48E-05
308	ATAAAAGCGCCAGAACTACAGAAATGTAGTTGACGAGTAGGAGGTTTATCGAATTTTCGGCGGATGCCTCCAAA	1	G38T	0	5.73E-06	6.60E-06	5.47E-06	7.02E-06	3.85E-06	7.65E-06	3.48E-06	9.75E-06	3.08E-06	1.00E-05	7.19E-06	1.59E-05	5.29E-06	4.88E-07	54.53612979	39.07072358	0.097085479
316	ATAAAAGCGCCAGAACTACAGAAATGTAGTTAACGAGGAGGAGGTTTATCGAATTTTCGGCGGATGCCTCCAAA	1	G32A	0.057636888	0.003720764	7.62E-05	0.002191548	7.68E-05	0.000639695	1.13E-05	0.000185174	5.14E-06	5.63E-05	1.21E-06	0.002777375	0.000224868	0.005280674	0.000737999	4250.194372	746.5928097	1.242454793
320	ATAAAAGCGCCAGAACTACAGAAATGTAGTTGACGATGAGGAGGTTTATCGAATTTTCGGCGGATGCCTCCAAA	1	G37T	0	6.08E-06	3.02E-06	9.63E-06	3.93E-06	4.46E-06	6.43E-06	3.23E-06	9.85E-06	1.67E-06	1.88E-05	2.35E-05	8.16E-06	7.38E-06	1.33E-06
325	ATAAAAGCGCCAGAACTACAGAAATGTAGTGGACGAGGAGGAGGTTTATCGAATTTTCGGCGGATGCCTCCAAA	1	T31G	0.023054755	0.022740925	0.000806917	0.012576461	0.000573406	0.003937501	0.000130278	0.001138915	4.72E-05	0.000402921	7.40E-06	0.008236882	0.001249974	0.027657001	0.00765136	3078.187409	998.3846029	8.984833468
327	ATAAAAGCGCCAGAACTACAGAAATGTAGTTGACGAGGAGGAGGTTTATCGAATTTTCGGCGGATGCCTGCAAA	1	C70G	0.014662757	0.003946328	0.000933673	0.000575714	4.66E-05	0.001400417	0.000213992	0.000400749	9.41E-05	0.000245501	5.18E-05	0.001482641	0.000190226	0.000627165	0.000150559
328	ATAAAAGCGCCAGAACTACAGAAATGTAGTTGACGAGGAGGAGGTTTATCGAATTTCCGGCGGATGCCTCCAAA	1	T57C	0	0.000235871	4.41E-06	0.000136045	3.22E-06	5.24E-05	1.54E-06	1.34E-05	2.23E-06	4.51E-06	6.09E-06	0.000254274	1.76E-05	0.000310653	3.84E-06	3183.412428	76.0617116	0.097584802
329	ATAAAAGCGCCAGAACTACAGAAATGTAGTTGATGAGGAGGAGGTTTATCGAATTTTCGGCGGATGCCTCCAAA	1	C34T	0	1.00E-06	2.53E-05	1.00E-06	0.000413283	1.00E-06	3.87E-05	1.00E-06	0.000126138	1.00E-06	6.15E-05	1.00E-06
338	ATAAAAGCGCCAGAACTACAGAAATGTAGTTGACGAGGAGGAGGTTTATCGAATTTTCGGCGGCTGCCTCCAAA	1	A64C	0	0.000157495	2.79E-06	0.000127197	3.04E-06	5.05E-05	1.58E-06	1.42E-05	3.01E-06	5.73E-06	5.87E-06	0.000175078	1.11E-05	0.000188008	1.20E-05	1612.808501	264.8741892	0.116571667
341	ATAAAAGCGCCAGAAATACAGAAATGTAGTTGACGAGGAGGAGGTTTATCGAATTTTCGGCGGATGCCTCCAAA	1	C16A	0.074576271	0.002687393	8.50E-05	0.001695734	7.76E-05	0.000602308	3.11E-05	0.000152342	4.99E-06	6.14E-05	1.35E-06	0.0013276	0.000115759	0.003343265	0.000868144	2625.159551	840.5338361	1.273547527
345	ATAAAAGCGCCAAAACTACAGAAATGTAGTTGACGAGGAGGAGGTTTATCGAATTTTCGGCGGATGCCTCCAAA	1	G13A	0.003460208	0.000945333	3.63E-05	0.000569991	3.29E-05	0.000161607	3.80E-06	4.65E-05	1.75E-06	1.56E-05	1.73E-06	0.000708653	3.89E-05	0.001422554	0.000178531	4827.48845	746.3403793	0.294677881
359	ATAAAAGCGCCAGAACTACAGAAATGTAGTTGACGAGGAGCAGGTTTATCGAATTTTCGGCGGATGCCTCCAAA	1	G41C	0.014492754	0.002548082	0.000674674	0.000529171	4.66E-05	0.000130938	3.56E-06	4.15E-05	1.87E-06	1.75E-05	1.68E-06	0.000613718	4.62E-05
367	ATAAAGGCGCCAGAACTACAGAAATGTAGTTGACGAGGAGGAGGTTTATCGAATTTTCGGCGGATGCCTCCAAA	1	A6G	0.006920415	0.000532782	2.43E-05	0.000466741	4.47E-05	0.000129739	2.26E-06	4.17E-05	1.64E-06	5.83E-06	2.04E-06	0.000440334	2.59E-05	0.000679781	9.81E-05	2660.469634	491.3617514	0.255511633
369	ATAAAAGCGCCAGAAGTACAGAAATGTAGTTGACGAGGAGGAGGTTTATCGAATTTTCGGCGGATGCCTCCAAA	1	C16G	0.010169492	0.008502104	0.000299847	0.00999999	0.003621812	0.001816494	8.53E-05	0.000423251	1.53E-05	0.000174235	3.55E-06	0.006102102	0.000759913	0.01064418	0.003522542	2884.827467	1102.926665	3.689711249
371	ATAAAAGCGCCAGAACTACAGAAATTTAGTTGACGAGGAGGAGGTTTATCGAATTTTCGGCGGATGCCTCCAAA	1	G26T	-2	0.045604787	0.006549956	0.017904092	0.003157826	0.009310863	0.001239074	0.00324498	0.000478965	0.001117949	7.24E-05	0.006510697	0.002989155	0.031848277	0.010383264	1198.512112	475.4483796	26.57317931
376	ATAAAAGCGCCAGAACTACAGAAATGTAGTTGACGAGGAGGAGGTTTATCGAATTTTCGGTGGATGCCTCCAAA	1	C61T	0	1.19E-05	1.39E-06	2.23E-05	2.63E-06	7.96E-06	4.50E-06	2.63E-06	1.12E-05	1.00E-06	3.93E-05	2.92E-05	4.59E-06	1.40E-05	3.12E-06
382	ATAAAAGCGCCAGAACTACATAAATGTAGTTGACGAGGAGGAGGTTTATCGAATTTTCGGCGGATGCCTCCAAA	1	G21T	-2	0.058961766	0.008254828	0.033735617	0.00630032	0.01474418	0.001521186	0.003509681	0.00055225	0.001358454	8.58E-05	0.038928533	0.032035149	0.065859084	0.016017231	2093.263054	599.7858452	31.46240223
389	ATAAAAGCGCCAGAACTACAGAAATGTAGTTGACAAGGAGGAGGTTTATCGAATTTTCGGCGGATGCCTCCAAA	1	G35A	0	1.00E-06	1.75E-05	1.00E-06		1.00E-06		1.00E-06		1.00E-06		1.00E-06
393	ATAAAAGCGCCAGAACTACAGAAATGTAGTTGACGAGGAGGAGGTCTATCGAATTTTCGGCGGATGCCTCCAAA	1	T46C	0.008695652	0.003286983	7.66E-05	0.003416853	0.000178815	0.001258072	3.50E-05	0.000364357	1.28E-05	0.000107997	2.47E-06	0.003156686	0.000225571	0.003871038	0.000343901	1406.759482	174.6487382	2.751741144
405	ATAAAAGCGCCAGAACTACAGAAATGTAGTTGACGAGGAGGAGGTTTATCGAATTCTCGGCGGATGCCTCCAAA	1	T56C	0.002857143	0.00441601	0.000108428	0.007433731	0.003188178	0.000962707	2.46E-05	0.000244499	8.92E-06	7.94E-05	1.53E-06	0.003605261	0.000300634	0.005705888	0.000655033	3047.612517	429.0900028	1.872248571
408	ATAAAAGCGCCAGAACTACAGAAATGTAGTTGACGAGGAGTAGGTTTATCGAATTTTCGGCGGATGCCTCCAAA	1	G41T	0.147826087	0.009999991		0.002629488	0.000154978	0.001015436	9.27E-05	0.000390723	6.34E-05	0.00017128	1.86E-05	0.003811028	0.000418935	0.003758082	0.001293641	1296.5535	757.6039443	2.898516953
422	ATAAAAGCGCCAGAACTACAGAAATGTAGTCGACGAGGAGGAGGTTTATCGAATTTTCGGCGGATGCCTCCAAA	1	T31C	0.011527378	0.008046261	0.000175398	0.004149392	0.000137133	0.002080735	7.41E-05	0.000489308	1.75E-05	0.000167899	2.86E-06	0.008834387	0.000944586	0.009393328	0.001320376	2372.08978	434.3155644	3.959937628
423	ATAAAAGCGCCAGAACTACAGAAATGTAGTTGACGAGGAGGAGGTTTATCGAATTTTCGGGGGATGCCTCCAAA	1	C61G	0	1.00E-06	1.40E-05	4.64E-06	8.13E-06	3.78E-06	8.81E-06	1.00E-06	0.000289908	1.00E-06	3.51E-05	0.000327406	0.000264185	3.83E-06	9.03E-07
440	ATAAAAGCGCCAGAACTACAGAAATGTAGTTGACGAGGAGGAGGTTTATCGAATTTTCGGCGGATGCTTCCAAA	1	C68T	0.214076246	0.009999998	0.005755817	0.003714372	0.000121939	0.001501328	6.44E-05	0.000316315	1.19E-05	0.000112608	1.56E-06	0.004811581	0.000489811	0.007948832	0.003013468	2928.118918	1199.585608	2.714654617
445	ATAAAAGCGCCAGAACTACAGAAATGTAGTTGACGAGGAGGAGGTTTATCGTATTTTCGGCGGATGCCTCCAAA	1	A52T	0	0.00035486	5.45E-06	0.000223372	4.79E-06	8.16E-05	1.76E-06	2.13E-05	1.93E-06	2.54E-06	5.03E-06	0.000438961	2.48E-05	0.000465178	1.68E-05	2959.798594	201.9506364	0.157165446
474	ATAAAAGCGCCAGAACTACAGAAATGTAGTTGACGAGGAGGAGGTTTATCGAATTTTCGGCGGATGCCCCCAAA	1	T69C	0.307917889	0.011300708		0.003828363	0.00039164	0.002675834	0.000204519	0.001445869	0.000112819	0.000631267	3.86E-05	0.012828916	0.002960732	0.003610043	0.000425442	201.3140262	40.3283508	17.93239797
494	ATAAAAGCGCCAGAACTACAGAAATGTAGTTGACGAGGAGGAGGTTTATCGAATTTTTGGCGGATGCCTCCAAA	1	C58T	0	7.70E-05	1.30E-06	3.96E-05	1.18E-06	1.66E-05	1.81E-06	4.71E-06	6.19E-06	1.00E-06	1.42E-05	0.000344447	0.000110148	0.000110194	3.81E-06	4349.622842	357.10848	0.02533408
495	ATAAAAGCGCCAGAACTACAGAAATGTAGTAGACGAGGAGGAGGTTTATCGAATTTTCGGCGGATGCCTCCAAA	1	T31A	0.07204611	0.02857734	0.001153955	0.009970955	0.000427843	0.004306123	0.000151042	0.001270561	5.81E-05	0.000428231	7.88E-06	0.028533632	0.005615645	0.024187934	0.008887265	2459.211875	1061.09211	9.835644605
519	ATAAAAGCGCCAGAACTACAGAAATGTAGTTGACGAGGAGGAGGTTTATCGAATTTTCGGCGGATGGCTCCAAA	1	C67G	0.049853372	0.001452091	3.70E-05	0.001078313	3.94E-05	0.000460165	4.02E-05	0.000108503	2.83E-06	3.28E-05	1.03E-06	0.001360662	0.000127787	0.001852281	0.00016882	2386.777347	298.2770673	0.776059318
532	ATAAAAGCGCCAGAACTACAGAAATGTAGTTGACGAGGGGGAGGTTTATCGAATTTTCGGCGGATGCCTCCAAA	1	A39G	0.031700288	0.07498945	0.003691103	0.04723652	0.004706783	0.01740648	0.001264192	0.004334421	0.000236174	0.001542582	3.75E-05	0.069278998	0.023323606	0.092279509	0.018566621	2540.170123	584.5264873	36.32808206
550	ATAAAAGCGCCAGAACTACAGAAATGTAGTTGACGAGGAGGAGGTTTATCGAATTTTCGGCGGACGCCTCCAAA	1	T65C	0.003496503	0.000705006	1.57E-05	0.00062603	1.63E-05	0.000238447	5.53E-06	6.95E-05	2.59E-06	2.21E-05	2.12E-06	0.000761265	6.69E-05	0.000875071	9.07E-05	1692.7406	306.2892429	0.516954936
561	ATAAAAGCGCCAGAACTACAGAAATGTAGTTGACGAGGAGGAGGTTTATCGGATTTTCGGCGGATGCCTCCAAA	1	A52G	0.011428571	0.002203842	6.22E-05	0.001274093	5.57E-05	0.000385152	9.09E-06	0.000103926	3.28E-06	3.36E-05	1.04E-06	0.001312894	7.63E-05	0.003186686	0.000460516	4409.348383	791.4218594	0.722711258
562	ATAAAAGCGCCAGAACTACAGAAATGTAGTTGACGAGGAGGAGGTTTATCGACTTTTCGGCGGATGCCTCCAAA	1	A53C	0.002857143	0.012588572	0.000405355	0.00834107	0.000296905	0.002727818	6.87E-05	0.000713387	2.42E-05	0.00026109	5.55E-06	0.007268811	0.000753068	0.016181797	0.003609706	2867.396032	788.6603741	5.643377106
563	ATAAAAGCGCCAGAACTACAGAAATGTAGTTGACGAGGAGGAGGTTTATCGAGTTTTCGGCGGATGCCTCCAAA	1	A53G	0.294285714	0.063931594	0.002921405	0.034103491	0.00173977	0.014980848	0.000527252	0.004409223	0.000304374	0.00136854	2.60E-05	0.056044864	0.013327885	0.067579993	0.009526927	2011.589719	333.0910561	33.59531616
567	ATAAAAGCGCCAGAACTACAGAAATGTAGTTGAGGAGGAGGAGGTTTATCGAATTTTCGGCGGATGCCTCCAAA	1	C34G	0	1.00E-06		1.00E-06		1.00E-06	7.49E-05	1.00E-06	0.000399754	1.00E-06	0.000114719	1.00E-06
577	ATAAAAGCGCCAGAACTACAGAAATGTAGTTGACGAGGAGGAGGTTTATCGAATTTTCGGCGGATGCCTCGAAA	1	C71G	0.06744868	0.003132505	0.000188689	0.002183415	0.000125514	0.000925896	4.61E-05	0.000410369	3.56E-05	0.000156806	1.82E-05	0.002617041	0.000296146	0.003403632	0.000627291	1455.745856	466.1794286	2.338067135
586	ATAAAAGCGCCAGAACTACAGAAATGTAGATGACGAGGAGGAGGTTTATCGAATTTTCGGCGGATGCCTCCAAA	1	T30A	0.057636888	0.011416868	0.000393107	0.007272176	0.00029214	0.002435278	0.000115887	0.000758329	6.79E-05	0.000226967	4.98E-06	0.009534744	0.001622289	0.014185099	0.001360293	2552.462937	308.5906744	5.557416057
590	ATAAATGCGCCAGAACTACAGAAATGTAGTTGACGAGGAGGAGGTTTATCGAATTTTCGGCGGATGCCTCCAAA	1	A6T	0	0.000345821	6.32E-06	0.000220091	4.01E-06	8.33E-05	1.57E-06	2.53E-05	2.31E-06	4.61E-06	2.86E-06	0.000408222	4.62E-05	0.000446782	1.38E-05	2737.281728	147.1607003	0.163221011
597	ATAAAAGCGCCAGAACTACAGAAATGTAGTTGACGAGGAGGAGGTTTATGGAATTTTCGGCGGATGCCTCCAAA	1	C50G	0	0.000408379	5.84E-05	0.000399054	3.98E-05	0.000442993	4.48E-05	0.000444277	4.78E-05	0.000121437	1.51E-05	0.000576528	7.94E-05	0.000455921	6.67E-05	90.71843795	37.73959547	5.025666387
605	ATAAAAGCGCCAGAACTACAGAAATGTAGTTGACGAGGAGGAGGTTTATCGAATTTTCTGCGGATGCCTCCAAA	1	G59T	0.006993007	5.11E-05	9.86E-07	4.03E-05	1.35E-06	1.83E-05	1.70E-06	5.54E-06	5.14E-06	1.00E-06	1.53E-05	6.22E-05	4.60E-06	5.77E-05	1.39E-06	1205.610039	131.5921277	0.047859176
612	ATAAAAGCGCCAGAACTACAGAAATGTAGTTGACGAGGAGGAGGTTAATCGAATTTTCGGCGGATGCCTCCAAA	1	T47A	0.107246377	0.041186087	0.001635346	0.020131738	0.001074357	0.009937138	0.000436379	0.002656153	0.000183344	0.000840294	1.52E-05	0.017671768	0.003423422	0.044731766	0.006354451	2148.326659	355.662835	20.82167802
619	ATAAAAGCGCCAGAACTACAGAAATGTAGTTGACGAGGAGGAGGTTTATCGAATTTGCGGCGGATGCCTCCAAA	1	T57G	0	8.52E-05	1.55E-06	4.95E-05	1.42E-06	2.22E-05	1.92E-06	7.67E-06	5.39E-06	2.71E-06	1.44E-05	9.30E-05	6.41E-06	0.000109495	3.44E-06	2913.67159	247.9760081	0.037579787
628	ATAAAAGCGCCAGAACTACAGAAATGTAGTTGTCGAGGAGGAGGTTTATCGAATTTTCGGCGGATGCCTCCAAA	1	A33T	0	0.000110545	1.43E-06	6.53E-05	1.19E-06	2.78E-05	1.09E-06	8.58E-06	3.26E-06	2.68E-06	1.07E-05	0.000202239	8.32E-06	0.000140444	3.21E-06	2770.037229	158.6660034	0.05070115
638	ATAAAAGCGCCAGAACTACAGAAATGTAGTTGACGAGGAGGAGGTTTAACGAATTTTCGGCGGATGCCTCCAAA	1	T49A	0	1.90E-05	1.64E-06	2.11E-05	2.99E-06	8.49E-06	4.94E-06	3.91E-06	8.56E-06	1.00E-06	2.98E-05	3.40E-05	7.75E-06	2.06E-05	1.78E-06	442.0593972	346.3286416	0.046624183
649	ATAAAAGCGCTAGAACTACAGAAATGTAGTTGACGAGGAGGAGGTTTATCGAATTTTCGGCGGATGCCTCCAAA	1	C11T	0.024221453	0.002932848	9.81E-05	0.005080444	0.001571185	0.000837059	8.07E-05	0.00021558	7.78E-06	8.01E-05	1.38E-06	0.001583844	0.000118284	0.003381984	0.000742108	1802.874218	453.5029331	1.87588446
669	ATAAAAGCGCCAGAACTACAGAAATGTAATTGACGAGGAGGAGGTTTATCGAATTTTCGGCGGATGCCTCCAAA	1	G29A	0.002881844	0.006971109	0.000228365	0.00557631	0.000237819	0.002014118	9.31E-05	0.000639237	6.16E-05	0.000206515	4.51E-06	0.007042675	0.001059528	0.00814401	0.000780029	1588.330335	199.6222212	5.127403075
670	ATAAAAGCGTCAGAACTACAGAAATGTAGTTGACGAGGAGGAGGTTTATCGAATTTTCGGCGGATGCCTCCAAA	1	C10T	0	2.41E-05	1.01E-06	2.39E-05	1.46E-06	1.32E-05	1.96E-06	1.40E-06	5.66E-06	1.00E-06	1.81E-05	4.20E-05	3.57E-06	2.60E-05	1.44E-06	499.0868377	189.7179806	0.052064766
704	ATAAAAGCGCCAGAACTACAGAAATGTATTTGACGAGGAGGAGGTTTATCGAATTTTCGGCGGATGCCTCCAAA	1	G29T	0.002881844	0.007567535	0.000238896	0.01	0.002842284	0.00232198	8.44E-05	0.000677291	5.23E-05	0.000218027	3.69E-06	0.008300437	0.001097651	0.008585698	0.000662267	1568.180522	143.8227162	5.474942333
724	ATAAAAGCGCCAGAACTACAGAAATGTAGTTGACGAGGAGGAGGTTTATCGAATTTTCGGCGGATGACTCCAAA	1	C67A	0.173020528	0.01553656	0.000761378	0.010105673	0.000444788	0.003996491	0.000152671	0.001315733	8.36E-05	0.000434033	1.46E-05	0.018948108	0.003302707	0.016841264	0.002685322	1727.287776	375.6317659	9.750120476
743	ATAAAAGCGCCAGAACTACAGAAATGTAGTTGACGGGGAGGAGGTTTATCGAATTTTCGGCGGATGCCTCCAAA	1	A36G	0	1.89E-05	1.44E-06	1.72E-05	3.02E-06	1.84E-06	5.60E-06	1.00E-06	4.11E-05	1.00E-06		2.39E-05	7.77E-06	2.12E-05	2.62E-06	1077.949299	882.362186	0.019652257
745	ATAAAAGCGCCAGAACTACAGAAATGTAGTTGACGAGGAGGAGGTTTATCGAATTTTCGGAGGATGCCTCCAAA	1	C61A	0	2.63E-06	7.84E-06	1.83E-05		6.24E-06	5.81E-06	6.47E-06	7.03E-06	2.25E-06	1.38E-05	0.000130458	6.00E-05	5.37E-06	1.55E-06
761	ATAAAAGCGCCAGAACTACAGAAATGTAGGTGACGAGGAGGAGGTTTATCGAATTTTCGGCGGATGCCTCCAAA	1	T30G	0.23054755	0.015711184	0.000581796	0.006215013	0.000281303	0.00343681	0.000131213	0.000809272	2.98E-05	0.000283586	5.61E-06	0.014526112	0.002345118	0.01563732	0.004570789	2398.295596	835.3016249	6.520180429
782	ATAAAAGCGCCAGAACTACAGAAATGTAGTTGACGAGGAGGAGGTTTATCGAATTTTCGGCGGATGCCACCAAA	1	T69A	0.038123167	0.000298572	4.60E-05	0.002193834	0.000397081	0.000281565	3.08E-05	0.000533916	0.000177267	0.000341434	7.72E-05	0.000948824	0.000146678	0.000303612	7.35E-05
792	ATAAAAGCGCCAGAACTACAGAAATATAGTTGACGAGGAGGAGGTTTATCGAATTTTCGGCGGATGCCTCCAAA	1	G26A	-2	0.074534099		0.008521149	0.00221648	0.011184344	0.002191183	0.003452006	0.000799217	0.001212007	0.000348641			0.011565822	0.003478137	331.934029	176.0373323	34.84373627
794	ATAAAAGCGCCAGAACTACAGAAATGTAGTTGACGAGGAGGAGGTTTAGCGAATTTTCGGCGGATGCCTCCAAA	1	T49G	0.017142857	0.001128037	4.52E-05	0.000806818	4.31E-05	0.000257641	7.30E-06	7.59E-05	2.54E-06	2.57E-05	1.32E-06	0.000860892	5.62E-05	0.001471871	0.000221654	2843.891676	549.0701731	0.51755512
797	ATAAAAGCGCCAGAACTACAGAAATGTAGTTGACGAGGAGGAGGTTTATCGAATTTTCGGCTGATGCCTCCAAA	1	G62T	0	1.00E-06	3.32E-05	1.82E-06	1.31E-05	1.30E-06	1.99E-05	1.00E-06	2.76E-05	1.00E-06	5.19E-05	1.00E-06		1.70E-06	2.25E-07
802	ATAAAAACGCCAGAACTACAGAAATGTAGTTGACGAGGAGGAGGTTTATCGAATTTTCGGCGGATGCCTCCAAA	1	G7A	0	3.13E-05	1.06E-06	1.71E-05	2.59E-06	4.56E-06	4.64E-06	1.02E-06	2.59E-05	1.43E-06	2.18E-05	4.48E-05	4.93E-06	4.39E-05	1.20E-06	4035.97449	353.744682	0.01087773
809	ATAAAAGCGCCAGAACTACAGAAATGTACTTGACGAGGAGGAGGTTTATCGAATTTTCGGCGGATGCCTCCAAA	1	G29C	0.005763689	0.003774017	0.000112629	0.002392951	9.95E-05	0.000839374	4.11E-05	0.000212115	8.43E-06	8.88E-05	1.58E-06	0.002236566	0.000255228	0.004503335	0.001155476	2303.784824	722.1649512	1.95475512
847	ATAAAAGCGCCAGAACTACAGAAATGTAGTTGACGAGGAGAAGGTTTATCGAATTTTCGGCGGATGCCTCCAAA	1	G41A	0.257971014	0.009999945		0.002640731	0.000173643	0.000922934	0.000101705	0.000359704	6.43E-05	0.000348889	0.000126032	0.002756136	0.000315469	0.005671692	0.002493086	2938.848581	1949.675537	1.929902869
870	ATAAAAGCGCCAGAACTACAGAAATGTAGTTGACGAGGACGAGGTTTATCGAATTTTCGGCGGATGCCTCCAAA	1	G40C	0.063768116	0.01	0.009019731	0.004528547	0.000199694	0.001232952	3.77E-05	0.00038808	1.78E-05	0.000160754	2.78E-06	0.00677664	0.001002917	0.003262159	0.001662717	846.0249946	516.8463289	3.855865396
910	ATAAAAGCGCCAGAACTACAGAAATGTAGTTGACGAGGAGGAGTTTTATCGAATTTTCGGCGGATGCCTCCAAA	1	G44T	0.188405797	0.000335242	6.65E-06	0.000281646	6.24E-06	0.000101239	2.12E-06	2.34E-05	1.75E-06	5.38E-06	3.40E-06	0.000432567	3.29E-05	0.000428863	5.32E-05	2040.520425	471.5260926	0.210173426
927	ATAAAAGCGCCAGAGCTACAGAAATGTAGTTGACGAGGAGGAGGTTTATCGAATTTTCGGCGGATGCCTCCAAA	1	A15G	0.111864407	0.055235769	0.002544459	0.032591381	0.001844265	0.014395918	0.000625036	0.004228969	0.000315177	0.001177662	2.38E-05	0.074924407	0.019598519	0.06483612	0.003087471	2184.045393	121.0687455	29.68625132
931	ATAAAAGCGCCAGAACTACAGAAATGTAGTTGACGAGGAAGAGGTTTATCGAATTTTCGGCGGATGCCTCCAAA	1	G40A	0.142028986	0.010314111	0.00063293	0.008764286	0.000502011	0.003723506	0.000298267	0.001195841	0.00012023	0.000363436	7.78E-06	0.008997924	0.001631947	0.01218388	0.000851902	1308.784317	105.8782928	9.309310539
935	ATAAAAGCGCCAGAACTACAGAAATGTAGTTGACGAGGAGGAAGTTTATCGAATTTTCGGCGGATGCCTCCAAA	1	G43A	0.2	7.88E-05	1.43E-06	6.37E-05	1.81E-06	2.21E-05	1.73E-06	1.95E-06	4.80E-06	2.78E-06	1.25E-05	9.16E-05	6.23E-06	9.30E-05	6.91E-06	1557.337866	421.8800688	0.059717827
952	ATAAAAGCGCCAGAACTACAGAAATGTAGTTGACGAGGAGGAGGTTTATCGAATTTTCGGCGGATGCCGCCAAA	1	T69G	0.029325513	0.000467451	7.83E-05	0.000110301	4.12E-05	0.000487898	0.000122979	5.87E-05	2.42E-06	0.000371395	0.00011725	0.000561521	8.24E-05	0.00025529	0.000168374	535.1528052	471.8201758	0.477041908
986	ATAAAAGCGCCAGAACTACAGAAATGTAGTTGACGAGGAGGAGGTTTATCCAATTTTCGGCGGATGCCTCCAAA	1	G51C	0	1.00E-06	4.02E-05	1.00E-06	0.000173413	1.00E-06	3.58E-05	1.00E-06	4.93E-05	1.00E-06	3.43E-05	3.22E-06	3.53E-05
987	ATAAAAGCGCCATAACTACAGAAATGTAGTTGACGAGGAGGAGGTTTATCGAATTTTCGGCGGATGCCTCCAAA	1	G13T	0.055363322	0.001856498	5.80E-05	0.001178696	5.02E-05	0.00035487	7.26E-06	0.000103578	3.36E-06	3.52E-05	1.30E-06	0.001362541	0.000128898	0.002542433	0.000463711	3672.756709	842.8887278	0.692241065
1081	ATAAAAGCGCCAGAACTACAGAAATGTAGTTGACGAGGCGGAGGTTTATCGAATTTTCGGCGGATGCCTCCAAA	1	A39C	0.011527378	0.007524027	0.000191297	0.005908484	0.000182026	0.002076322	7.23E-05	0.000491282	1.79E-05	0.000187519	3.27E-06	0.008912721	0.000730013	0.009486347	0.00173083	2184.848764	508.8041221	4.341878222
1087	ATAAAAGCGCCAGAACTACAGAAATGTAGTTGACGAGGAGGCGGTTTATCGAATTTTCGGCGGATGCCTCCAAA	1	A42C	0.028985507	1.21E-05	1.40E-06	5.97E-06	3.02E-06	2.08E-06	5.02E-06	1.00E-06	2.57E-05	1.00E-06	2.23E-05	1.02E-05	6.82E-06	1.83E-05	2.48E-07	5144.258974	191.0106683	0.003558657
1106	ATAAAAGCGCCAGAACTACAGAAATGTAGTTGACGAGCAGGAGGTTTATCGAATTTTCGGCGGATGCCTCCAAA	1	G38C	0	3.82E-06	6.25E-06	2.95E-06	1.18E-05	2.45E-06	1.09E-05	1.00E-06	3.17E-05	2.43E-06	1.37E-05	5.16E-06	2.24E-05	3.43E-06	3.76E-07
1109	ATAAAAGCGCCAGAACTAAAGAAATGTAGTTGACGAGGAGGAGGTTTATCGAATTTTCGGCGGATGCCTCCAAA	1	C19A	-2	0.027516506	0.00456064	0.010970141	0.002066462	0.00758047	0.000991149	0.004560745	0.00077943	0.001014704	8.05E-05	0.005204068	0.002556925	0.016537392	0.004505059	610.1283253	221.4637561	27.10477685
1129	ATAAAAGCGCCAGAACTACAGAAATGTAGTTGACGAGGAGGAGGTTTATCGAATTATCGGCGGATGCCTCCAAA	1	T56A	0.34	0.02127718	0.000790054	0.007247191	0.00034496	0.004790996	0.000176089	0.00127017	7.39E-05	0.000397359	7.75E-06	0.024355377	0.004506088	0.017094981	0.005257079	1747.027234	653.8571788	9.785182683
1138	ATAAAAGCGCCAGAACTACAGAAATGTAGTTGACGAGGAGGAGGTTTATCGAATTTTCCGCGGATGCCTCCAAA	1	G59C	0.003496503	1.00E-06	1.62E-05	2.02E-06	1.60E-05	1.00E-06		1.00E-06	7.74E-05	1.00E-06		8.85E-06	1.44E-05
1186	ATAAAAGCGCCAGAACTACAGAAATGTAGTTGACGAGGAGGAGGTTTATCGAAATTTCGGCGGATGCCTCCAAA	1	T54A	0.591428571	0.049728749	0.002381465	0.02995702	0.00182224	0.012409332	0.000493366	0.002849123	0.000129636	0.001063781	2.01E-05	0.068335018	0.024959407	0.059059389	0.014897305	2362.358328	676.9825564	25.0001822
1192	ATAAAAGCGCCAGAACTACAGAAATGTAGTTGACGAGGAGGAGGTTCATCGAATTTTCGGCGGATGCCTCCAAA	1	T47C	0.08115942	0.003746473	9.18E-05	0.004116402	0.000141725	0.001417746	4.22E-05	0.000427688	1.80E-05	0.000128551	2.57E-06	0.004486964	0.000549218	0.004541666	0.000595413	1383.906116	249.3824843	3.281772876
1200	ATAAAAGCGCCAGAACTACAGAAATGTAGTTGACGAGGAGGAGGTTTATCGCATTTTCGGCGGATGCCTCCAAA	1	A52C	0	2.56E-05	1.31E-06	2.17E-05	1.50E-06	1.03E-05	3.32E-06	1.00E-06	1.35E-05	1.00E-06	0.00029428	4.20E-05	5.28E-06	2.80E-05	8.94E-07	834.661594	149.9741908	0.033566389
1216	ATAAAAGCGCCAGAACTACAGAAATGTAGTTGACGAGGAGGAGGTATATCGAATTTTCGGCGGATGCCTCCAAA	1	T46A	0.008695652	0.003438072	9.06E-05	0.003405939	0.000313886	0.000925752	2.84E-05	0.000271104	1.26E-05	9.25E-05	2.14E-06	0.002630575	0.000230933	0.004017348	0.000535583	1878.04256	333.4574724	2.13911451
1230	ATAAAAGCGCCAGAACTACAGAAATGTAGTTGACGAGGAGGAGGGTTATCGAATTTTCGGCGGATGCCTCCAAA	1	T45G	0.008196721	0.009677412	0.000362078	0.00566129	0.000172209	0.002273072	5.83E-05	0.000678584	2.89E-05	0.000202991	3.82E-06	0.007561735	0.000691573	0.010977578	0.001173614	2242.296749	297.2346183	4.89568487
1273	ATAAAAGCGCCAGAACTACAGAAATGTAGTTGACGAGGAGGAGGTTTGTCGAATTTTCGGCGGATGCCTCCAAA	1	A48G	0.022857143	0.000102775	1.52E-06	0.000109992	2.23E-06	4.49E-05	1.48E-06	1.61E-05	3.05E-06	2.24E-06	7.16E-06	0.000132343	7.93E-06	0.000117371	1.26E-05	844.868632	345.8362255	0.138921871
1296	ATAAAAGCGGCAGAACTACAGAAATGTAGTTGACGAGGAGGAGGTTTATCGAATTTTCGGCGGATGCCTCCAAA	1	C10G	0	4.07E-06	3.01E-06	6.88E-06	5.74E-06	2.93E-06	9.87E-06	1.76E-06	1.57E-05	1.00E-06		1.23E-05	1.25E-05	4.66E-06	1.02E-06
1324	ATAAAAGCGCCAGAACTACAGAAATGTAGTTGCCGAGGAGGAGGTTTATCGAATTTTCGGCGGATGCCTCCAAA	1	A33C	0	0.000395022	6.79E-06	0.000541324	0.00017827	9.27E-05	1.88E-06	2.95E-05	1.75E-06	1.40E-05	2.62E-06	0.000479243	4.11E-05	0.000504683	2.46E-05	2796.652298	235.6895622	0.180459673
1360	ATAAAAGCGCCAGAACTACAGAAATGTAGTTGACGAGGAGGAGGTTTATTGAATTTTCGGCGGATGCCTCCAAA	1	C50T	0	9.95E-05	1.60E-06	5.29E-05	1.59E-06	2.57E-05	1.49E-06	7.70E-06	4.21E-06	3.63E-06	7.04E-06	0.000100432	5.15E-06	0.00013109	9.19E-06	3302.159834	597.8803793	0.039698359
1403	ATAAAAGCGCCAGAACTACAGAAATGTAGTTGACGAGGAGGAGGCTTATCGAATTTTCGGCGGATGCCTCCAAA	1	T45C	0.032786885	0.003852622	9.43E-05	0.002469876	6.80E-05	0.000897225	2.22E-05	0.000232367	9.50E-06	7.81E-05	1.82E-06	0.002954517	0.000339159	0.004940392	0.000520357	2738.39744	392.6158496	1.804117993
1411	ATAAAAGCGCCAGAACTACAGAAATGTAGTTGACGAGGAGGAGGTTTATCGAATTTTCAGCGGATGCCTCCAAA	1	G59A	0.059440559	7.42E-05	1.19E-06	5.42E-05	1.77E-06	2.20E-05	1.87E-06	5.77E-06	4.74E-06	1.58E-06	7.79E-06	9.60E-05	6.51E-06	8.71E-05	2.19E-06	1674.131799	168.7191596	0.052030886
1447	ATAAAAGCGCCAGAACTACAGAAATGTAGTTGACGAGGAGGAGGTTTATCGAATTTTCGCCGGATGCCTCCAAA	1	G60C	0	1.84E-06	8.78E-06	1.00E-06	1.26E-05	1.28E-06	2.44E-05	1.00E-06	6.05E-05	1.00E-06	6.56E-05	6.31E-06	1.95E-05	2.16E-06	4.70E-07	1994.348624	1738.407939	0.001085039
1457	ATAAAAGCGCCAGAACTACAGAAATGTAGTTGACGAGGAGGAGGTTTACCGAATTTTCGGCGGATGCCTCCAAA	1	T49C	0	1.31E-06	2.10E-05	1.37E-06	2.45E-05	1.26E-06	2.57E-05	1.58E-06	2.37E-05	1.59E-06	2.39E-05	1.00E-06
1519	ATAAAAGCGCCAGAACTACAGAAATGTAGTTGACGAGGAGGAGGTTTATCGAATTTTCGGCGTATGCCTCCAAA	1	G63T	0	1.00E-06	3.45E-05	1.00E-06		1.21E-06	2.29E-05	1.00E-06	3.16E-05	1.00E-06	7.24E-05	3.10E-06	3.77E-05	1.13E-06	8.99E-08
1593	ATAAAAGCGCCAGAACTACAGAAATGTAGTTGACGAGGAGGGGGTTTATCGAATTTTCGGCGGATGCCTCCAAA	1	A42G	0.484057971	0.063918288	0.003560607	0.023794434	0.001558351	0.012812697	0.000543838	0.004056667	0.000214586	0.001433141	3.37E-05	0.127133069	0.051944456	0.043182546	0.01473331	1274.524653	525.3818004	33.88129534
1614	ATAAAAGCGCCAGAACTCCAGAAATGTAGTTGACGAGGAGGAGGTTTATCGAATTTTCGGCGGATGCCTCCAAA	1	A18C	-2	0.270044185	0.746163522	0.075587394	0.051031137	0.016915	0.0040791	0.006465414	0.00225894	0.001083261	0.000303374
1645	ATAAAAGCGCCAGAACTACAGAAATGTAGTTGACGAGGAGGAGGATTATCGAATTTTCGGCGGATGCCTCCAAA	1	T45A	0.336065574	0.075059682	0.004099153	0.052852327	0.004167062	0.016703186	0.000630222	0.005322416	0.000223322	0.00191903	4.03E-05	0.132416295	0.06525293	0.073088163	0.02609265	1683.906913	698.1144163	43.40392137
1785	ATAAAAGCGCCAGAACTACAGAAATGTAGTTGACGAGGAGGAGGTTTATCGAATTTTCGGCGGATCCCTCCAAA	1	G66C	0	0.000711604	1.79E-05	0.000708733	3.81E-05	0.000243842	6.16E-06	8.08E-05	2.40E-06	2.55E-05	1.83E-06	0.000756074	5.41E-05	0.000831854	7.45E-05	1474.982565	207.6539346	0.563975755
2040	ATAAAAGCGCCAGAACTACAGAAATGTAGTTGACGAGGAGGAGGTTTATCGAATCTTCGGCGGATGCCTCCAAA	1	T55C	0.148571429	0.034902973	0.001388531	0.020064705	0.001043392	0.009099149	0.00034535	0.002701179	0.000176096	0.00079742	1.80E-05	0.036948187	0.005493545	0.039373354	0.003235813	1997.524805	202.6669092	19.71107125
2230	ATAAAAGCGCCAGAACTACAGAAATGTAGTTGACGAGGAGGAGGTTTATCGAATTTTCGGCGGAAGCCTCCAAA	1	T65A	0.059440559	0.005015459	0.000123877	0.003752329	0.000150843	0.001173722	3.30E-05	0.000336041	1.47E-05	0.000120026	2.43E-06	0.003912392	0.000527097	0.00609933	0.001013365	2259.072878	495.5448197	2.699926113
2354	ATAAAAGCACCAGAACTACAGAAATGTAGTTGACGAGGAGGAGGTTTATCGAATTTTCGGCGGATGCCTCCAAA	1	G9A	0	2.61E-05	1.52E-06	1.33E-05	2.95E-06	1.71E-06	6.33E-06	1.00E-06	8.57E-05	1.00E-06	0.000109947	1.16E-05	6.78E-06	3.95E-05	2.51E-06	5138.741268	881.3465082	0.007693484
2402	ATAATAGCGCCAGAACTACAGAAATGTAGTTGACGAGGAGGAGGTTTATCGAATTTTCGGCGGATGCCTCCAAA	1	A5T	-2	0.012886784	0.002975586	0.014284083	0.004186438	0.008692918	0.001172753	0.002473211	0.000494397	0.000961249	0.000151814	0.018823647	0.013624865	0.015592393	0.002697308	661.4887202	170.5080483	23.5716694
2545	ATAAAAGCGCCAGAATTACAGAAATGTAGTTGACGAGGAGGAGGTTTATCGAATTTTCGGCGGATGCCTCCAAA	1	C16T	0.033898305	0.045776271	0.002179472	0.027225304	0.001513819	0.012087487	0.000551766	0.003081499	0.000200107	0.000969294	1.71E-05	0.050821954	0.013163848	0.054172905	0.004966559	2232.813165	231.4084025	24.26217543
2858	ATAAAAGCGCCAGAACTACAGAAATGTAGTTGACGAGGAGGAGGTTTATCGAACTTTCGGCGGATGCCTCCAAA	1	T54C	0.045714286	0.050963543	0.002645116	0.027434111	0.001705256	0.012097384	0.000702829	0.003447202	0.000269783	0.001014732	1.94E-05	0.057291287	0.013907775	0.058157875	0.005502222	2287.467768	243.2595297	25.42456588
2860	ATAAAAGCGCCAGGACTACAGAAATGTAGTTGACGAGGAGGAGGTTTATCGAATTTTCGGCGGATGCCTCCAAA	1	A14G	0.444067797	0.090212755	0.004798782	0.055844492	0.004229178	0.024935397	0.001229471	0.007639858	0.000537451	0.002307269	4.68E-05	0.099339486	0.048801494	0.09955011	0.009144905	1723.429811	181.0486985	57.76278769
3655	ATAAAAGCGCCAGAACTACTGAAATGTAGTTGACGAGGAGGAGGTTTATCGAATTTTCGGCGGATGCCTCCAAA	1	A20T	-2	0.122740942	0.10637088	0.012472315	0.010695277
5396	ATAAAAGCGCCAGAACTGCAGAAATGTAGTTGACGAGGAGGAGGTTTATCGAATTTTCGGCGGATGCCTCCAAA	1	A18G	-2	0.02305441	0.010398054							0.001610403	0.000454255
5652	ATAAAAGCGCCAGAACTACAGAAATCTAGTTGACGAGGAGGAGGTTTATCGAATTTTCGGCGGATGCCTCCAAA	1	G26C	-2
8548	ATAAAAGCGCCAGAACTACAAAAATGTAGTTGACGAGGAGGAGGTTTATCGAATTTTCGGCGGATGCCTCCAAA	1	G21A	-2	0.075820736	0.037187296	0.008389831	0.002377596	0.008362303	0.001239644	0.002678636	0.000633938	0.001337245	0.00020916			0.010928731	0.00342364	329.753115	166.4643057	33.1421624
11379	ATAAAAGCGCCAGAACTACAGAAATGTAGTTGACGAGGAGGAGGTTTATCGAATTTTCGGCGGATGCCTCCCAA	1	A72C	-2	0.012061751	0.002059742	0.00362426	0.00077034	0.00256986	0.000429962			0.000371983	7.34E-05			0.006049373	0.00294326	735.2798537	665.0277596	8.227307391
11883	ACAAAAGCGCCAGAACTACAGAAATGTAGTTGACGAGGAGGAGGTTTATCGAATTTTCGGCGGATGCCTCCAAA	1	T2C	-2	0.058444513	0.01419728	0.009255905	0.00300427	0.010213104	0.002307728			0.000889489	0.000144195			0.017121284	0.01105401	717.3407225	625.7918191	23.86771577
12868	ATTAAAGCGCCAGAACTACAGAAATGTAGTTGACGAGGAGGAGGTTTATCGAATTTTCGGCGGATGCCTCCAAA	1	A3T	-2
15027	ATAAAAGCGCCAGAACTACAGAAATGTAGTTGACGAGGAGGAGGTTTATCGAATTTTCGGCGGATGCCTCCACA	1	A73C	-2
16978	ATAAAAGCGCCAGAACGACAGAAATGTAGTTGACGAGGAGGAGGTTTATCGAATTTTCGGCGGATGCCTCCAAA	1	T17G	-2			0.009502819	0.004953358	0.005347971	0.001623631	0.001908013	0.000760517
17092	ATAAAAGCGCCAGAACTACAGAAATGTCGTTGACGAGGAGGAGGTTTATCGAATTTTCGGCGGATGCCTCCAAA	1	A28C	-2	0.067924461	0.022107285	0.023708206	0.013101981	0.010260813	0.002553294
24641	ATAAAAGCGCCAGAACTACAGAAATGTTGTTGACGAGGAGGAGGTTTATCGAATTTTCGGCGGATGCCTCCAAA	1	A28T	-2	0.017612376	0.006489881	0.014401119	0.004758911					0.000787332	0.000245829
29582	ATAAAAGCGCCAGAACTATAGAAATGTAGTTGACGAGGAGGAGGTTTATCGAATTTTCGGCGGATGCCTCCAAA	1	C19T	-2	0.123710479	0.226290735	0.022871999	0.008282756	0.005269709	0.001090013	0.004451259	0.001105534	0.00124833	0.000463857	0.037690964	0.03565279	0.007585747	0.002665813	178.7129252	138.0009627	42.44654664
31237	CTAAAAGCGCCAGAACTACAGAAATGTAGTTGACGAGGAGGAGGTTTATCGAATTTTCGGCGGATGCCTCCAAA	1	A1C	-2	0.070910787	0.033421558	0.01282868	0.004183699	0.019219186	0.004183287	0.003627531	0.000954292	0.001109671	0.00027626			0.021625911	0.011084969	707.7286266	504.6311699	30.55678459
34091	ATAAAAGCGCCAGAACTACCGAAATGTAGTTGACGAGGAGGAGGTTTATCGAATTTTCGGCGGATGCCTCCAAA	1	A20C	-2	0.061326798	0.035388085	0.011056453	0.003923652	0.009917791	0.003015484	0.005294972	0.001146075	0.001532351	0.000212295			0.014435827	0.003562872	326.7279065	107.1035018	44.18302545
36426	ATAAAAGCGCCAGAACTACAGAATTGTAGTTGACGAGGAGGAGGTTTATCGAATTTTCGGCGGATGCCTCCAAA	1	A24T	-2	0.058958621	0.044524639							0.001999425	0.000298561
38392	ATAAAAGCGCCAGAACAACAGAAATGTAGTTGACGAGGAGGAGGTTTATCGAATTTTCGGCGGATGCCTCCAAA	1	T17A	-2
60861	AAAAAAGCGCCAGAACTACAGAAATGTAGTTGACGAGGAGGAGGTTTATCGAATTTTCGGCGGATGCCTCCAAA	1	T2A	-2					0.023550373	0.00981852
63125	ATAAAAGCGCCAGAACTACAGACATGTAGTTGACGAGGAGGAGGTTTATCGAATTTTCGGCGGATGCCTCCAAA	1	A23C	-2	0.05492216	0.02106283	0.010150364	0.003294128	0.004594487	0.001157053	0.002770207	0.000824244	0.001853733	0.000440481			0.005821254	0.002523257	106.786212	105.3841852	54.51316372
72088	ATGAAAGCGCCAGAACTACAGAAATGTAGTTGACGAGGAGGAGGTTTATCGAATTTTCGGCGGATGCCTCCAAA	1	A3G	-2
84989	ATAAAAGCGCCAGAACTACAGAAATGTAGTTGACGAGGAGGAGGTTTATCGAATTTTCGGCGGATGCCTCCATA	1	A73T	-2	0.024455115	0.009267299	0.004768828	0.001914017					0.001077228	0.000260938
88279	ATAAAAGCGCCAGAACTTCAGAAATGTAGTTGACGAGGAGGAGGTTTATCGAATTTTCGGCGGATGCCTCCAAA	1	A18T	-2			0.006639565	0.001359184
91038	TTAAAAGCGCCAGAACTACAGAAATGTAGTTGACGAGGAGGAGGTTTATCGAATTTTCGGCGGATGCCTCCAAA	1	A1T	-2	0.072920927	0.056337068
92285	ATAAAAGCGCCAGAACTACAGAACTGTAGTTGACGAGGAGGAGGTTTATCGAATTTTCGGCGGATGCCTCCAAA	1	A24C	-2
95040	ATACAAGCGCCAGAACTACAGAAATGTAGTTGACGAGGAGGAGGTTTATCGAATTTTCGGCGGATGCCTCCAAA	1	A4C	-2			0.031431076	0.0074482
99198	GTAAAAGCGCCAGAACTACAGAAATGTAGTTGACGAGGAGGAGGTTTATCGAATTTTCGGCGGATGCCTCCAAA	1	A1G	-2	0.040507254	0.01448078	0.012097444	0.031739539					0.001241702	0.000338755
128595	ATATAAGCGCCAGAACTACAGAAATGTAGTTGACGAGGAGGAGGTTTATCGAATTTTCGGCGGATGCCTCCAAA	1	A4T	-2
131840	ATAAAAGCGCCAGAACTACAGCAATGTAGTTGACGAGGAGGAGGTTTATCGAATTTTCGGCGGATGCCTCCAAA	1	A22C	-2
133645	ATAAAAGCGCCAGAACTACAGAAATGTAGTTGACGAGGAGGAGGTTTATCGAATTTTCGGCGGATGCCTCCAAT	1	A74T	-2
150145	ATAAAAGCGCCAGAACTAGAGAAATGTAGTTGACGAGGAGGAGGTTTATCGAATTTTCGGCGGATGCCTCCAAA	1	C19G	-2
155567	ATAAAAGCGCCAGAACTACAGAAATGCAGTTGACGAGGAGGAGGTTTATCGAATTTTCGGCGGATGCCTCCAAA	1	T27C	-2
157652	ATAACAGCGCCAGAACTACAGAAATGTAGTTGACGAGGAGGAGGTTTATCGAATTTTCGGCGGATGCCTCCAAA	1	A5C	-2
158300	ATAAAAGCGCCAGAACTACAGAAATGGAGTTGACGAGGAGGAGGTTTATCGAATTTTCGGCGGATGCCTCCAAA	1	T27G	-2
159053	ATAAAAGCGCCAGAACTACAGAAATGTAGTTGACGAGGAGGAGGTTTATCGAATTTTCGGCGGATGCCTCCTAA	1	A72T	-2
